# Supplementary material for: A hybrid numerical/machine learning model development to improve the bimetal performance in the electric circuit breakers
Source: Sci Rep. 2022 Oct 27;12:18087. doi: 10.1038/s41598-022-22763-3 (PMC9613663; doi:10.1038/s41598-022-22763-3)
Supplement: Supplementary file 1 — Supplementary Information. [file 41598_2022_22763_MOESM1_ESM.xlsx]

## Sheet: Figure 5
Figure 5
			NMML model	Experiment (Range)
		I [A]	T [°C]	T [°C]	Error
		18.08	95.765	97.37	5.52258
		23.2	134.218	129	8.2818
		20	82.3521	97	5.8394
		22.6	94.9602	101.73	5.4325
		29	131.29	132.82	12.3167
		25	95.0993	95	8.29535
		28.25	110.506	106.3	9.26936
		36.25	154.864	150.7	19.3047
		32	111.255	110.9	8.14752
		36.16	129.618	130.77	11.1191
		46.4	182.349	187.7	28.6618
		40	100.008	95.5	6.12155
		45.2	114.818	109.29	8.62912
		58	156.449	149.3	14.6463
		50	103.662	101	3.2118
		56.5	118.216	116.9	3.79925
		72.5	158.451	159.2	7.75304
		63	105.539	104.4	5.36616
		71.19	119.921	119.6	7.22384
		91.35	158.825	163.5	11.723

## Sheet: Figure 6 (a)
Figure 6 (a)						I_25x0.75 TB 148 35 (12_T1)
	I [A]=	25 x 0.75	18.8
	Bimetal	BM-3	TB 148/35			T [°C]			T [°C]
					Time [s]	Experiment		Time [s]	NMML
					0	50		0	50
					0	50		0.15	50.0262
					0	50		0.3	50.0524
					0	50		0.45	50.0785
					0.1	50		0.6	50.1047
					0.1	50		0.75	50.1308
					0.1	50		0.9	50.1569
					0.1	50		1.05	50.183
					0.1	50		1.2	50.2091
					0.1	50		1.35	50.2351
					0.1	50		1.5	50.2612
					0.1	50		1.65	50.2872
					0.1	50		1.8	50.3132
					0.1	50		1.95	50.3392
					0.2	50		2.1	50.3652
					0.2	50		2.25	50.3911
					0.2	50		2.4	50.4171
					0.2	50		2.55	50.443
					0.2	50		2.7	50.4689
					0.2	50		2.85	50.4948
					0.2	50		3	50.5206
					0.2	50		3.15	50.5465
					0.2	50		3.3	50.5723
					0.2	50		3.45	50.5981
					0.3	50		3.6	50.6239
					0.3	50		3.75	50.6497
					0.3	50		3.9	50.6754
					0.3	50		4.05	50.7012
					0.3	50		4.2	50.7269
					0.3	50		4.35	50.7526
					0.3	50		4.5	50.7783
					0.3	50		4.65	50.8039
					0.3	50		4.8	50.8296
					0.3	50		4.95	50.8552
					0.4	50		5.1	50.8808
					0.4	50		5.25	50.9064
					0.4	50		5.4	50.932
					0.4	50		5.55	50.9576
					0.4	50		5.7	50.9831
					0.4	50		5.85	51.0086
					0.4	50		6	51.0341
					0.4	50		6.15	51.0596
					0.4	50		6.3	51.0851
					0.5	50		6.45	51.1105
					0.5	50		6.6	51.1359
					0.5	50		6.75	51.1613
					0.5	50		6.9	51.1867
					0.5	50		7.05	51.2121
					0.5	50		7.2	51.2375
					0.5	50		7.35	51.2628
					0.5	50		7.5	51.2881
					0.5	50		7.65	51.3134
					0.5	50		7.8	51.3387
					0.6	50		7.95	51.3639
					0.6	50		8.1	51.3892
					0.6	50		8.25	51.4144
					0.6	50		8.4	51.4396
					0.6	50		8.55	51.4648
					0.6	50		8.7	51.49
					0.6	50		8.85	51.5151
					0.6	50		9	51.5402
					0.6	50		9.15	51.5653
					0.7	50		9.3	51.5904
					0.7	50		9.45	51.6155
					0.7	50		9.6	51.6406
					0.7	50		9.75	51.6656
					0.7	50		9.9	51.6906
					0.7	50		10.05	51.7156
					0.7	50		10.2	51.7406
					0.7	50		10.35	51.7656
					0.7	50		10.5	51.7905
					0.7	50		10.65	51.8154
					0.8	50		10.8	51.8403
					0.8	50		10.95	51.8652
					0.8	50		11.1	51.8901
					0.8	50		11.25	51.9149
					0.8	50		11.4	51.9398
					0.8	50		11.55	51.9646
					0.8	50		11.7	51.9894
					0.8	50		11.85	52.0141
					0.8	50		12	52.0389
					0.8	50		12.15	52.0636
					0.9	50		12.3	52.0884
					0.9	50		12.45	52.1131
					0.9	50		12.6	52.1377
					0.9	50		12.75	52.1624
					0.9	50		12.9	52.187
					0.9	50		13.05	52.2117
					0.9	50		13.2	52.2363
					0.9	50		13.35	52.2609
					0.9	50		13.5	52.2854
					0.9	50		13.65	52.31
					1	50		13.8	52.3345
					1	50		13.95	52.359
					1	50		14.1	52.3835
					1	50		14.25	52.408
					1	50		14.4	52.4324
					1	50		14.55	52.4569
					1	50		14.7	52.4813
					1	50		14.85	52.5057
					1	50		15	52.5301
					1.1	50		15.15	52.5544
					1.1	50		15.3	52.5788
					1.1	50		15.45	52.6031
					1.1	50		15.6	52.6274
					1.1	50		15.75	52.6517
					1.1	50		15.9	52.6759
					1.1	50		16.05	52.7002
					1.1	50		16.2	52.7244
					1.1	50		16.35	52.7486
					1.1	50		16.5	52.7728
					1.2	50.1		16.65	52.797
					1.2	50.1		16.8	52.8211
					1.2	50.1		16.95	52.8453
					1.2	50.1		17.1	52.8694
					1.2	50.1		17.25	52.8935
					1.2	50.1		17.4	52.9176
					1.2	50.1		17.55	52.9416
					1.2	50.1		17.7	52.9657
					1.2	50.1		17.85	52.9897
					1.2	50.1		18	53.0137
					1.3	50.1		18.15	53.0377
					1.3	50.1		18.3	53.0616
					1.3	50.1		18.45	53.0856
					1.3	50.1		18.6	53.1095
					1.3	50.1		18.75	53.1334
					1.3	50.1		18.9	53.1573
					1.3	50.1		19.05	53.1812
					1.3	50.1		19.2	53.205
					1.3	50.1		19.35	53.2289
					1.3	50.1		19.5	53.2527
					1.4	50.1		19.65	53.2765
					1.4	50.1		19.8	53.3003
					1.4	50.1		19.95	53.324
					1.4	50.1		20.1	53.3477
					1.4	50.1		20.25	53.3715
					1.4	50.1		20.4	53.3952
					1.4	50.1		20.55	53.4189
					1.4	50.1		20.7	53.4425
					1.4	50.1		20.85	53.4662
					1.4	50.1		21	53.4898
					1.5	50.1		21.15	53.5134
					1.5	50.1		21.3	53.537
					1.5	50.1		21.45	53.5606
					1.5	50.1		21.6	53.5841
					1.5	50.1		21.75	53.6077
					1.5	50.1		21.9	53.6312
					1.5	50.1		22.05	53.6547
					1.5	50.1		22.2	53.6781
					1.5	50.1		22.35	53.7016
					1.6	50.1		22.5	53.725
					1.6	50.1		22.65	53.7485
					1.6	50.1		22.8	53.7719
					1.6	50.1		22.95	53.7952
					1.6	50.1		23.1	53.8186
					1.6	50.1		23.25	53.842
					1.6	50.1		23.4	53.8653
					1.6	50.1		23.55	53.8886
					1.6	50.1		23.7	53.9119
					1.6	50.1		23.85	53.9352
					1.7	50.1		24	53.9584
					1.7	50.1		24.15	53.9816
					1.7	50.2		24.3	54.0049
					1.7	50.2		24.45	54.0281
					1.7	50.2		24.6	54.0512
					1.7	50.2		24.75	54.0744
					1.7	50.2		24.9	54.0975
					1.7	50.2		25.05	54.1207
					1.7	50.2		25.2	54.1438
					1.7	50.2		25.35	54.1669
					1.8	50.2		25.5	54.1899
					1.8	50.2		25.65	54.213
					1.8	50.2		25.8	54.236
					1.8	50.2		25.95	54.259
					1.8	50.2		26.1	54.282
					1.8	50.2		26.25	54.305
					1.8	50.2		26.4	54.3279
					1.8	50.2		26.55	54.3509
					1.8	50.2		26.7	54.3738
					1.8	50.2		26.85	54.3967
					1.9	50.2		27	54.4196
					1.9	50.2		27.15	54.4424
					1.9	50.2		27.3	54.4653
					1.9	50.2		27.45	54.4881
					1.9	50.2		27.6	54.5109
					1.9	50.2		27.75	54.5337
					1.9	50.2		27.9	54.5565
					1.9	50.2		28.05	54.5792
					1.9	50.2		28.2	54.602
					1.9	50.2		28.35	54.6247
					2	50.2		28.5	54.6474
					2	50.2		28.65	54.67
					2	50.2		28.8	54.6927
					2	50.2		28.95	54.7154
					2	50.2		29.1	54.738
					2	50.2		29.25	54.7606
					2	50.2		29.4	54.7832
					2	50.2		29.55	54.8057
					2	50.2		29.7	54.8283
					2	50.2		29.85	54.8508
					2.1	50.3		30	54.8733
					2.1	50.3		30.15	54.8958
					2.1	50.3		30.3	54.9183
					2.1	50.3		30.45	54.9408
					2.1	50.3		30.6	54.9632
					2.1	50.3		30.75	54.9856
					2.1	50.3		30.9	55.008
					2.1	50.3		31.05	55.0304
					2.1	50.3		31.2	55.0528
					2.1	50.3		31.35	55.0751
					2.2	50.3		31.5	55.0974
					2.2	50.3		31.65	55.1197
					2.2	50.3		31.8	55.142
					2.2	50.3		31.95	55.1643
					2.2	50.3		32.1	55.1866
					2.2	50.3		32.25	55.2088
					2.2	50.3		32.4	55.231
					2.2	50.3		32.55	55.2532
					2.2	50.3		32.7	55.2754
					2.3	50.3		32.85	55.2976
					2.3	50.3		33	55.3197
					2.3	50.4		33.15	55.3418
					2.3	50.4		33.3	55.364
					2.3	50.4		33.45	55.386
					2.3	50.4		33.6	55.4081
					2.3	50.4		33.75	55.4302
					2.3	50.4		33.9	55.4522
					2.3	50.4		34.05	55.4742
					2.3	50.4		34.2	55.4962
					2.4	50.4		34.35	55.5182
					2.4	50.4		34.5	55.5402
					2.4	50.4		34.65	55.5621
					2.4	50.4		34.8	55.584
					2.4	50.4		34.95	55.606
					2.4	50.4		35.1	55.6278
					2.4	50.4		35.25	55.6497
					2.4	50.4		35.4	55.6716
					2.4	50.4		35.55	55.6934
					2.4	50.4		35.7	55.7152
					2.5	50.5		35.85	55.737
					2.5	50.5		36	55.7588
					2.5	50.5		36.15	55.7806
					2.5	50.5		36.3	55.8023
					2.5	50.5		36.45	55.8241
					2.5	50.5		36.6	55.8458
					2.5	50.5		36.75	55.8675
					2.5	50.5		36.9	55.8891
					2.5	50.5		37.05	55.9108
					2.6	50.5		37.2	55.9324
					2.6	50.5		37.35	55.954
					2.6	50.5		37.5	55.9757
					2.6	50.5		37.65	55.9972
					2.6	50.5		37.8	56.0188
					2.6	50.5		37.95	56.0404
					2.6	50.5		38.1	56.0619
					2.6	50.5		38.25	56.0834
					2.6	50.5		38.4	56.1049
					2.6	50.5		38.55	56.1264
					2.7	50.6		38.7	56.1478
					2.7	50.6		38.85	56.1693
					2.7	50.6		39	56.1907
					2.7	50.6		39.15	56.2121
					2.7	50.6		39.3	56.2335
					2.7	50.6		39.45	56.2548
					2.7	50.6		39.6	56.2762
					2.7	50.6		39.75	56.2975
					2.7	50.6		39.9	56.3188
					2.7	50.6		40.05	56.3401
					2.8	50.6		40.2	56.3614
					2.8	50.6		40.35	56.3827
					2.8	50.6		40.5	56.4039
					2.8	50.6		40.65	56.4252
					2.8	50.6		40.8	56.4464
					2.8	50.6		40.95	56.4676
					2.8	50.6		41.1	56.4887
					2.8	50.6		41.25	56.5099
					2.8	50.7		41.4	56.531
					2.9	50.7		41.55	56.5521
					2.9	50.7		41.7	56.5732
					2.9	50.7		41.85	56.5943
					2.9	50.7		42	56.6154
					2.9	50.7		42.15	56.6364
					2.9	50.7		42.3	56.6575
					2.9	50.9		42.45	56.6785
					2.9	50.9		42.6	56.6995
					2.9	50.9		42.75	56.7205
					2.9	50.9		42.9	56.7414
					3	50.9		43.05	56.7624
					3	50.9		43.2	56.7833
					3	50.9		43.35	56.8042
					3	50.9		43.5	56.8251
					3	50.9		43.65	56.846
					3	50.9		43.8	56.8668
					3	50.9		43.95	56.8877
					3	50.9		44.1	56.9085
					3	51		44.25	56.9293
					3	51		44.4	56.9501
					3.1	51		44.55	56.9708
					3.1	51		44.7	56.9916
					3.1	51		44.85	57.0123
					3.1	51		45	57.033
					3.1	51		45.15	57.0537
					3.1	51		45.3	57.0744
					3.1	51		45.45	57.0951
					3.1	51		45.6	57.1157
					3.1	51		45.75	57.1363
					3.2	51		45.9	57.1569
					3.2	51		46.05	57.1775
					3.2	51.1		46.2	57.1981
					3.2	51.1		46.35	57.2187
					3.2	51.1		46.5	57.2392
					3.2	51.1		46.65	57.2597
					3.2	51.1		46.8	57.2802
					3.2	51.1		46.95	57.3007
					3.2	51.1		47.1	57.3212
					3.2	51.1		47.25	57.3416
					3.3	51.1		47.4	57.3621
					3.3	51.1		47.55	57.3825
					3.3	51.1		47.7	57.4029
					3.3	51.1		47.85	57.4233
					3.3	51.1		48	57.4436
					3.3	51.1		48.15	57.464
					3.3	51.1		48.3	57.4843
					3.3	51.1		48.45	57.5046
					3.3	51.1		48.6	57.5249
					3.3	51.1		48.75	57.5452
					3.4	51.2		48.9	57.5655
					3.4	51.2		49.05	57.5857
					3.4	51.2		49.2	57.6059
					3.4	51.2		49.35	57.6261
					3.4	51.2		49.5	57.6463
					3.4	51.2		49.65	57.6665
					3.4	51.3		49.8	57.6867
					3.4	51.3		49.95	57.7068
					3.4	51.3		50.1	57.7269
					3.5	51.3		50.25	57.747
					3.5	51.3		50.4	57.7671
					3.5	51.3		50.55	57.7872
					3.5	51.3		50.7	57.8073
					3.5	51.3		50.85	57.8273
					3.5	51.3		51	57.8473
					3.5	51.3		51.15	57.8673
					3.5	51.3		51.3	57.8873
					3.5	51.3		51.45	57.9073
					3.5	51.3		51.6	57.9272
					3.6	51.3		51.75	57.9472
					3.6	51.4		51.9	57.9671
					3.6	51.4		52.05	57.987
					3.6	51.4		52.2	58.0069
					3.6	51.4		52.35	58.0267
					3.6	51.4		52.5	58.0466
					3.6	51.4		52.65	58.0664
					3.6	51.4		52.8	58.0862
					3.6	51.4		52.95	58.106
					3.6	51.4		53.1	58.1258
					3.7	51.4		53.25	58.1456
					3.7	51.4		53.4	58.1653
					3.7	51.4		53.55	58.1851
					3.7	51.5		53.7	58.2048
					3.7	51.5		53.85	58.2245
					3.7	51.5		54	58.2441
					3.7	51.5		54.15	58.2638
					3.7	51.5		54.3	58.2835
					3.7	51.5		54.45	58.3031
					3.8	51.5		54.6	58.3227
					3.8	51.6		54.75	58.3423
					3.8	51.6		54.9	58.3619
					3.8	51.6		55.05	58.3814
					3.8	51.6		55.2	58.401
					3.8	51.6		55.35	58.4205
					3.8	51.6		55.5	58.44
					3.8	51.7		55.65	58.4595
					3.8	51.7		55.8	58.479
					3.8	51.7		55.95	58.4985
					3.9	51.7		56.1	58.5179
					3.9	51.7		56.25	58.5373
					3.9	51.7		56.4	58.5567
					3.9	51.8		56.55	58.5761
					3.9	51.8		56.7	58.5955
					3.9	51.8		56.85	58.6149
					3.9	51.8		57	58.6342
					3.9	51.8		57.15	58.6535
					3.9	51.8		57.3	58.6729
					3.9	51.8		57.45	58.6921
					4	51.8		57.6	58.7114
					4	51.9		57.75	58.7307
					4	51.9		57.9	58.7499
					4	51.9		58.05	58.7692
					4	51.9		58.2	58.7884
					4	51.9		58.35	58.8076
					4	51.9		58.5	58.8267
					4	51.9		58.65	58.8459
					4	51.9		58.8	58.865
					4	51.9		58.95	58.8842
					4.1	51.9		59.1	58.9033
					4.1	51.9		59.25	58.9224
					4.1	51.9		59.4	58.9414
					4.1	51.9		59.55	58.9605
					4.1	51.9		59.7	58.9796
					4.1	52		59.85	58.9986
					4.1	52		60	59.0176
					4.1	52		60.15	59.0366
					4.1	52		60.3	59.0556
					4.2	52		60.45	59.0745
					4.2	52		60.6	59.0935
					4.2	52		60.75	59.1124
					4.2	52		60.9	59.1313
					4.2	52.1		61.05	59.1502
					4.2	52.1		61.2	59.1691
					4.2	52.1		61.35	59.188
					4.2	52.1		61.5	59.2068
					4.2	52.1		61.65	59.2256
					4.2	52.1		61.8	59.2445
					4.3	52.1		61.95	59.2633
					4.3	52.1		62.1	59.282
					4.3	52.1		62.25	59.3008
					4.3	52.1		62.4	59.3195
					4.3	52.1		62.55	59.3383
					4.3	52.1		62.7	59.357
					4.3	52.2		62.85	59.3757
					4.3	52.2		63	59.3944
					4.3	52.2		63.15	59.413
					4.3	52.2		63.3	59.4317
					4.4	52.2		63.45	59.4503
					4.4	52.2		63.6	59.469
					4.4	52.2		63.75	59.4876
					4.4	52.2		63.9	59.5061
					4.4	52.2		64.05	59.5247
					4.4	52.2		64.2	59.5433
					4.4	52.2		64.35	59.5618
					4.4	52.2		64.5	59.5803
					4.4	52.2		64.65	59.5988
					4.4	52.3		64.8	59.6173
					4.5	52.3		64.95	59.6358
					4.5	52.3		65.1	59.6543
					4.5	52.3		65.25	59.6727
					4.5	52.3		65.4	59.6911
					4.5	52.3		65.55	59.7095
					4.5	52.4		65.7	59.7279
					4.5	52.4		65.85	59.7463
					4.5	52.4		66	59.7647
					4.5	52.4		66.15	59.783
					4.5	52.4		66.3	59.8013
					4.6	52.4		66.45	59.8196
					4.6	52.4		66.6	59.8379
					4.6	52.4		66.75	59.8562
					4.6	52.4		66.9	59.8745
					4.6	52.4		67.05	59.8927
					4.6	52.4		67.2	59.911
					4.6	52.4		67.35	59.9292
					4.6	52.4		67.5	59.9474
					4.6	52.4		67.65	59.9656
					4.7	52.4		67.8	59.9837
					4.7	52.4		67.95	60.0019
					4.7	52.4		68.1	60.02
					4.7	52.4		68.25	60.0381
					4.7	52.4		68.4	60.0562
					4.7	52.4		68.55	60.0743
					4.7	52.5		68.7	60.0924
					4.7	52.5		68.85	60.1105
					4.7	52.5		69	60.1285
					4.7	52.5		69.15	60.1465
					4.8	52.5		69.3	60.1645
					4.8	52.5		69.45	60.1825
					4.8	52.5		69.6	60.2005
					4.8	52.6		69.75	60.2185
					4.8	52.6		69.9	60.2364
					4.8	52.6		70.05	60.2543
					4.8	52.6		70.2	60.2723
					4.8	52.6		70.35	60.2902
					4.8	52.6		70.5	60.308
					4.8	52.6		70.65	60.3259
					4.9	52.6		70.8	60.3438
					4.9	52.6		70.95	60.3616
					4.9	52.6		71.1	60.3794
					4.9	52.6		71.25	60.3972
					4.9	52.6		71.4	60.415
					4.9	52.6		71.55	60.4328
					4.9	52.8		71.7	60.4505
					4.9	52.8		71.85	60.4683
					4.9	52.8		72	60.486
					4.9	52.8		72.15	60.5037
					5	52.8		72.3	60.5214
					5	52.8		72.45	60.5391
					5	52.8		72.6	60.5568
					5	52.8		72.75	60.5744
					5	52.8		72.9	60.592
					5	52.8		73.05	60.6097
					5	52.8		73.2	60.6273
					5	52.8		73.35	60.6448
					5	52.9		73.5	60.6624
					5.1	52.9		73.65	60.68
					5.1	52.9		73.8	60.6975
					5.1	52.9		73.95	60.715
					5.1	52.9		74.1	60.7325
					5.1	52.9		74.25	60.75
					5.1	52.9		74.4	60.7675
					5.1	52.9		74.55	60.785
					5.1	52.9		74.7	60.8024
					5.1	52.9		74.85	60.8199
					5.1	52.9		75	60.8373
					5.2	52.9		75.15	60.8547
					5.2	52.9		75.3	60.8721
					5.2	52.9		75.45	60.8894
					5.2	52.9		75.6	60.9068
					5.2	52.9		75.75	60.9241
					5.2	52.9		75.9	60.9414
					5.2	52.9		76.05	60.9588
					5.2	52.9		76.2	60.976
					5.2	52.9		76.35	60.9933
					5.2	53		76.5	61.0106
					5.3	53		76.65	61.0278
					5.3	53		76.8	61.0451
					5.3	53		76.95	61.0623
					5.3	53		77.1	61.0795
					5.3	53		77.25	61.0967
					5.3	53		77.4	61.1138
					5.3	53		77.55	61.131
					5.3	53		77.7	61.1481
					5.3	53		77.85	61.1653
					5.3	53		78	61.1824
					5.4	53		78.15	61.1995
					5.4	53.1		78.3	61.2165
					5.4	53.1		78.45	61.2336
					5.4	53.1		78.6	61.2507
					5.4	53.1		78.75	61.2677
					5.4	53.1		78.9	61.2847
					5.4	53.1		79.05	61.3017
					5.4	53.1		79.2	61.3187
					5.4	53.1		79.35	61.3357
					5.5	53.1		79.5	61.3526
					5.5	53.1		79.65	61.3696
					5.5	53.1		79.8	61.3865
					5.5	53.1		79.95	61.4034
					5.5	53.1		80.1	61.4203
					5.5	53.1		80.25	61.4372
					5.5	53.2		80.4	61.4541
					5.5	53.2		80.55	61.4709
					5.5	53.2		80.7	61.4878
					5.5	53.2		80.85	61.5046
					5.6	53.2		81	61.5214
					5.6	53.2		81.15	61.5382
					5.6	53.2		81.3	61.555
					5.6	53.2		81.45	61.5717
					5.6	53.2		81.6	61.5885
					5.6	53.2		81.75	61.6052
					5.6	53.2		81.9	61.6219
					5.6	53.2		82.05	61.6386
					5.6	53.2		82.2	61.6553
					5.6	53.2		82.35	61.672
					5.7	53.2		82.5	61.6887
					5.7	53.2		82.65	61.7053
					5.7	53.2		82.8	61.7219
					5.7	53.2		82.95	61.7385
					5.7	53.2		83.1	61.7551
					5.7	53.3		83.25	61.7717
					5.7	53.3		83.4	61.7883
					5.7	53.3		83.55	61.8049
					5.7	53.3		83.7	61.8214
					5.7	53.3		83.85	61.8379
					5.8	53.3		84	61.8544
					5.8	53.4		84.15	61.8709
					5.8	53.4		84.3	61.8874
					5.8	53.4		84.45	61.9039
					5.8	53.4		84.6	61.9203
					5.8	53.4		84.75	61.9368
					5.8	53.4		84.9	61.9532
					5.8	53.4		85.05	61.9696
					5.8	53.4		85.2	61.986
					5.9	53.4		85.35	62.0024
					5.9	53.4		85.5	62.0187
					5.9	53.4		85.65	62.0351
					5.9	53.4		85.8	62.0514
					5.9	53.4		85.95	62.0677
					5.9	53.4		86.1	62.084
					5.9	53.5		86.25	62.1003
					5.9	53.5		86.4	62.1166
					5.9	53.5		86.55	62.1329
					5.9	53.5		86.7	62.1491
					6	53.5		86.85	62.1654
					6	53.5		87	62.1816
					6	53.5		87.15	62.1978
					6	53.6		87.3	62.214
					6	53.6		87.45	62.2301
					6	53.6		87.6	62.2463
					6	53.6		87.75	62.2624
					6	53.6		87.9	62.2786
					6	53.6		88.05	62.2947
					6	53.6		88.2	62.3108
					6.1	53.6		88.35	62.3269
					6.1	53.6		88.5	62.343
					6.1	53.6		88.65	62.359
					6.1	53.6		88.8	62.3751
					6.1	53.6		88.95	62.3911
					6.1	53.6		89.1	62.4071
					6.1	53.6		89.25	62.4231
					6.1	53.7		89.4	62.4391
					6.1	53.7		89.55	62.4551
					6.1	53.7		89.7	62.471
					6.2	53.7		89.85	62.487
					6.2	53.7		90	62.5029
					6.2	53.7		90.15	62.5188
					6.2	53.7		90.3	62.5347
					6.2	53.7		90.45	62.5506
					6.2	53.7		90.6	62.5665
					6.2	53.7		90.75	62.5823
					6.2	53.7		90.9	62.5982
					6.2	53.7		91.05	62.614
					6.3	53.8		91.2	62.6298
					6.3	53.8		91.35	62.6456
					6.3	53.8		91.5	62.6614
					6.3	53.8		91.65	62.6772
					6.3	53.8		91.8	62.6929
					6.3	53.8		91.95	62.7087
					6.3	53.8		92.1	62.7244
					6.3	53.8		92.25	62.7401
					6.3	53.8		92.4	62.7558
					6.3	53.8		92.55	62.7715
					6.4	53.8		92.7	62.7872
					6.4	53.8		92.85	62.8029
					6.4	53.8		93	62.8185
					6.4	53.8		93.15	62.8341
					6.4	53.8		93.3	62.8498
					6.4	53.8		93.45	62.8654
					6.4	53.8		93.6	62.8809
					6.4	53.8		93.75	62.8965
					6.4	53.8		93.9	62.9121
					6.4	53.9		94.05	62.9276
					6.5	53.9		94.2	62.9432
					6.5	53.9		94.35	62.9587
					6.5	53.9		94.5	62.9742
					6.5	53.9		94.65	62.9897
					6.5	53.9		94.8	63.0052
					6.5	53.9		94.95	63.0206
					6.5	53.9		95.1	63.0361
					6.5	53.9		95.25	63.0515
					6.5	53.9		95.4	63.0669
					6.5	53.9		95.55	63.0823
					6.6	53.9		95.7	63.0977
					6.6	53.9		95.85	63.1131
					6.6	53.9		96	63.1285
					6.6	53.9		96.15	63.1438
					6.6	53.9		96.3	63.1592
					6.6	53.9		96.45	63.1745
					6.6	53.9		96.6	63.1898
					6.6	53.9		96.75	63.2051
					6.6	53.9		96.9	63.2204
					6.6	54		97.05	63.2356
					6.7	54		97.2	63.2509
					6.7	54		97.35	63.2661
					6.7	54		97.5	63.2814
					6.7	54		97.65	63.2966
					6.7	54		97.8	63.3118
					6.7	54		97.95	63.327
					6.7	54		98.1	63.3421
					6.7	54		98.25	63.3573
					6.7	54		98.4	63.3724
					6.8	54		98.55	63.3876
					6.8	54		98.7	63.4027
					6.8	54		98.85	63.4178
					6.8	54		99	63.4329
					6.8	54.1		99.15	63.448
					6.8	54.1		99.3	63.463
					6.8	54.1		99.45	63.4781
					6.8	54.1		99.6	63.4931
					6.8	54.1		99.75	63.5081
					6.8	54.1		99.9	63.5231
					6.9	54.1		100.05	63.5381
					6.9	54.2		100.2	63.5531
					6.9	54.2		100.35	63.5681
					6.9	54.2		100.5	63.583
					6.9	54.2		100.65	63.598
					6.9	54.2		100.8	63.6129
					6.9	54.2		100.95	63.6278
					6.9	54.2		101.1	63.6427
					6.9	54.3		101.25	63.6576
					6.9	54.3		101.4	63.6725
					7	54.3		101.55	63.6873
					7	54.3		101.7	63.7022
					7	54.3		101.85	63.717
					7	54.3		102	63.7318
					7	54.4		102.15	63.7466
					7	54.4		102.3	63.7614
					7	54.4		102.45	63.7762
					7	54.4		102.6	63.791
					7	54.4		102.75	63.8057
					7.1	54.4		102.9	63.8205
					7.1	54.4		103.05	63.8352
					7.1	54.4		103.2	63.8499
					7.1	54.4		103.35	63.8646
					7.1	54.4		103.5	63.8793
					7.1	54.4		103.65	63.894
					7.1	54.4		103.8	63.9086
					7.1	54.4		103.95	63.9233
					7.1	54.5		104.1	63.9379
					7.1	54.5		104.25	63.9525
					7.2	54.5		104.4	63.9671
					7.2	54.5		104.55	63.9817
					7.2	54.5		104.7	63.9963
					7.2	54.5		104.85	64.0108
					7.2	54.5		105	64.0254
					7.2	54.5		105.15	64.0399
					7.2	54.5		105.3	64.0545
					7.2	54.5		105.45	64.069
					7.2	54.5		105.6	64.0835
					7.2	54.5		105.75	64.098
					7.3	54.5		105.9	64.1124
					7.3	54.5		106.05	64.1269
					7.3	54.6		106.2	64.1413
					7.3	54.6		106.35	64.1558
					7.3	54.6		106.5	64.1702
					7.3	54.6		106.65	64.1846
					7.3	54.6		106.8	64.199
					7.3	54.6		106.95	64.2134
					7.3	54.6		107.1	64.2277
					7.3	54.6		107.25	64.2421
					7.4	54.6		107.4	64.2564
					7.4	54.6		107.55	64.2708
					7.4	54.6		107.7	64.2851
					7.4	54.6		107.85	64.2994
					7.4	54.7		108	64.3137
					7.4	54.7		108.15	64.3279
					7.4	54.7		108.3	64.3422
					7.4	54.7		108.45	64.3565
					7.4	54.7		108.6	64.3707
					7.5	54.7		108.75	64.3849
					7.5	54.7		108.9	64.3991
					7.5	54.7		109.05	64.4133
					7.5	54.7		109.2	64.4275
					7.5	54.7		109.35	64.4417
					7.5	54.7		109.5	64.4558
					7.5	54.7		109.65	64.47
					7.5	54.7		109.8	64.4841
					7.5	54.7		109.95	64.4982
					7.5	54.7		110.1	64.5123
					7.6	54.7		110.25	64.5264
					7.6	54.7		110.4	64.5405
					7.6	54.7		110.55	64.5546
					7.6	54.7		110.7	64.5686
					7.6	54.7		110.85	64.5827
					7.6	54.8		111	64.5967
					7.6	54.8		111.15	64.6107
					7.6	54.8		111.3	64.6247
					7.6	54.8		111.45	64.6387
					7.6	54.8		111.6	64.6527
					7.7	54.8		111.75	64.6667
					7.7	54.8		111.9	64.6806
					7.7	54.8		112.05	64.6946
					7.7	54.8		112.2	64.7085
					7.7	54.8		112.35	64.7224
					7.7	54.8		112.5	64.7363
					7.7	54.8		112.65	64.7502
					7.7	54.8		112.8	64.7641
					7.7	54.9		112.95	64.778
					7.8	54.9		113.1	64.7918
					7.8	54.9		113.25	64.8056
					7.8	54.9		113.4	64.8195
					7.8	54.9		113.55	64.8333
					7.8	54.9		113.7	64.8471
					7.8	54.9		113.85	64.8609
					7.8	54.9		114	64.8746
					7.8	54.9		114.15	64.8884
					7.8	54.9		114.3	64.9022
					7.8	54.9		114.45	64.9159
					7.9	54.9		114.6	64.9296
					7.9	55		114.75	64.9433
					7.9	55		114.9	64.957
					7.9	55		115.05	64.9707
					7.9	55		115.2	64.9844
					7.9	55		115.35	64.9981
					7.9	55		115.5	65.0117
					7.9	55		115.65	65.0253
					7.9	55		115.8	65.039
					7.9	55		115.95	65.0526
					8	55		116.1	65.0662
					8	55		116.25	65.0798
					8	55		116.4	65.0933
					8	55		116.55	65.1069
					8	55		116.7	65.1205
					8	55.1		116.85	65.134
					8	55.1		117	65.1475
					8	55.1		117.15	65.161
					8	55.1		117.3	65.1745
					8	55.1		117.45	65.188
					8.1	55.1		117.6	65.2015
					8.1	55.1		117.75	65.215
					8.1	55.1		117.9	65.2284
					8.1	55.1		118.05	65.2419
					8.1	55.1		118.2	65.2553
					8.1	55.1		118.35	65.2687
					8.1	55.1		118.5	65.2821
					8.1	55.1		118.65	65.2955
					8.1	55.1		118.8	65.3089
					8.2	55.1		118.95	65.3222
					8.2	55.2		119.1	65.3356
					8.2	55.2		119.25	65.3489
					8.2	55.2		119.4	65.3622
					8.2	55.2		119.55	65.3756
					8.2	55.2		119.7	65.3889
					8.2	55.2		119.85	65.4022
					8.2	55.2		120	65.4154
					8.2	55.2		120.15	65.4287
					8.2	55.2		120.3	65.442
					8.3	55.2		120.45	65.4552
					8.3	55.2		120.6	65.4684
					8.3	55.2		120.75	65.4816
					8.3	55.2		120.9	65.4949
					8.3	55.3		121.05	65.508
					8.3	55.3		121.2	65.5212
					8.3	55.3		121.35	65.5344
					8.3	55.3		121.5	65.5476
					8.3	55.3		121.65	65.5607
					8.3	55.3		121.8	65.5738
					8.4	55.3		121.95	65.587
					8.4	55.4		122.1	65.6001
					8.4	55.4		122.25	65.6132
					8.4	55.4		122.4	65.6262
					8.4	55.4		122.55	65.6393
					8.4	55.4		122.7	65.6524
					8.4	55.4		122.85	65.6654
					8.4	55.4		123	65.6785
					8.4	55.4		123.15	65.6915
					8.4	55.4		123.3	65.7045
					8.5	55.4		123.45	65.7175
					8.5	55.4		123.6	65.7305
					8.5	55.4		123.75	65.7435
					8.5	55.4		123.9	65.7564
					8.5	55.4		124.05	65.7694
					8.5	55.5		124.2	65.7823
					8.5	55.5		124.35	65.7952
					8.5	55.5		124.5	65.8082
					8.5	55.5		124.65	65.8211
					8.5	55.5		124.8	65.834
					8.6	55.5		124.95	65.8468
					8.6	55.5		125.1	65.8597
					8.6	55.5		125.25	65.8726
					8.6	55.5		125.4	65.8854
					8.6	55.5		125.55	65.8982
					8.6	55.5		125.7	65.9111
					8.6	55.5		125.85	65.9239
					8.6	55.5		126	65.9367
					8.6	55.5		126.15	65.9495
					8.7	55.5		126.3	65.9622
					8.7	55.5		126.45	65.975
					8.7	55.5		126.6	65.9878
					8.7	55.5		126.75	66.0005
					8.7	55.5		126.9	66.0132
					8.7	55.6		127.05	66.0259
					8.7	55.6		127.2	66.0386
					8.7	55.6		127.35	66.0513
					8.7	55.6		127.5	66.064
					8.7	55.6		127.65	66.0767
					8.8	55.6		127.8	66.0893
					8.8	55.6		127.95	66.102
					8.8	55.6		128.1	66.1146
					8.8	55.6		128.25	66.1272
					8.8	55.6		128.4	66.1398
					8.8	55.6		128.55	66.1524
					8.8	55.6		128.7	66.165
					8.8	55.6		128.85	66.1776
					8.8	55.6		129	66.1902
					8.9	55.6		129.15	66.2027
					8.9	55.7		129.3	66.2153
					8.9	55.7		129.45	66.2278
					8.9	55.7		129.6	66.2403
					8.9	55.7		129.75	66.2528
					8.9	55.7		129.9	66.2653
					8.9	55.7		130.05	66.2778
					8.9	55.7		130.2	66.2903
					8.9	55.7		130.35	66.3027
					8.9	55.7		130.5	66.3152
					9	55.7		130.65	66.3276
					9	55.7		130.8	66.34
					9	55.7		130.95	66.3524
					9	55.8		131.1	66.3648
					9	55.8		131.25	66.3772
					9	55.8		131.4	66.3896
					9	55.8		131.55	66.402
					9	55.8		131.7	66.4143
					9	55.8		131.85	66.4267
					9	55.8		132	66.439
					9.1	55.8		132.15	66.4513
					9.1	55.8		132.3	66.4636
					9.1	55.8		132.45	66.4759
					9.1	55.8		132.6	66.4882
					9.1	55.8		132.75	66.5005
					9.1	55.8		132.9	66.5128
					9.1	55.8		133.05	66.525
					9.1	55.8		133.2	66.5373
					9.1	55.8		133.35	66.5495
					9.2	55.8		133.5	66.5617
					9.2	55.8		133.65	66.5739
					9.2	55.8		133.8	66.5861
					9.2	55.9		133.95	66.5983
					9.2	55.9		134.1	66.6105
					9.2	55.9		134.25	66.6226
					9.2	55.9		134.4	66.6348
					9.2	55.9		134.55	66.6469
					9.2	55.9		134.7	66.6591
					9.2	56		134.85	66.6712
					9.3	56		135	66.6833
					9.3	56		135.15	66.6954
					9.3	56		135.3	66.7075
					9.3	56		135.45	66.7195
					9.3	56		135.6	66.7316
					9.3	56		135.75	66.7436
					9.3	56		135.9	66.7557
					9.3	56		136.05	66.7677
					9.3	56		136.2	66.7797
					9.3	56		136.35	66.7917
					9.4	56		136.5	66.8037
					9.4	56		136.65	66.8157
					9.4	56.1		136.8	66.8277
					9.4	56.1		136.95	66.8396
					9.4	56.1		137.1	66.8516
					9.4	56.1		137.25	66.8635
					9.4	56.1		137.4	66.8755
					9.4	56.1		137.55	66.8874
					9.4	56.1		137.7	66.8993
					9.5	56.2		137.85	66.9112
					9.5	56.2		138	66.9231
					9.5	56.2		138.15	66.9349
					9.5	56.2		138.3	66.9468
					9.5	56.2		138.45	66.9586
					9.5	56.2		138.6	66.9705
					9.5	56.2		138.75	66.9823
					9.5	56.2		138.9	66.9941
					9.5	56.2		139.05	67.0059
					9.5	56.2		139.2	67.0177
					9.6	56.2		139.35	67.0295
					9.6	56.2		139.5	67.0413
					9.6	56.2		139.65	67.0531
					9.6	56.2		139.8	67.0648
					9.6	56.2		139.95	67.0765
					9.6	56.2		140.1	67.0883
					9.6	56.2		140.25	67.1
					9.6	56.2		140.4	67.1117
					9.6	56.2		140.55	67.1234
					9.6	56.3		140.7	67.1351
					9.7	56.3		140.85	67.1468
					9.7	56.3		141	67.1584
					9.7	56.3		141.15	67.1701
					9.7	56.3		141.3	67.1817
					9.7	56.3		141.45	67.1933
					9.7	56.3		141.6	67.205
					9.7	56.3		141.75	67.2166
					9.7	56.3		141.9	67.2282
					9.7	56.3		142.05	67.2398
					9.8	56.3		142.2	67.2513
					9.8	56.3		142.35	67.2629
					9.8	56.3		142.5	67.2745
					9.8	56.4		142.65	67.286
					9.8	56.4		142.8	67.2975
					9.8	56.4		142.95	67.3091
					9.8	56.4		143.1	67.3206
					9.8	56.4		143.25	67.3321
					9.8	56.4		143.4	67.3436
					9.8	56.5		143.55	67.3551
					9.9	56.5		143.7	67.3665
					9.9	56.5		143.85	67.378
					9.9	56.5		144	67.3894
					9.9	56.5		144.15	67.4009
					9.9	56.5		144.3	67.4123
					9.9	56.5		144.45	67.4237
					9.9	56.5		144.6	67.4351
					9.9	56.5		144.75	67.4465
					9.9	56.5		144.9	67.4579
					9.9	56.5		145.05	67.4693
					10	56.5		145.2	67.4806
					10	56.5		145.35	67.492
					10	56.5		145.5	67.5033
					10	56.5		145.65	67.5147
					10	56.5		145.8	67.526
					10	56.5		145.95	67.5373
					10	56.5		146.1	67.5486
					10	56.5		146.25	67.5599
					10	56.6		146.4	67.5712
					10.1	56.6		146.55	67.5824
					10.1	56.6		146.7	67.5937
					10.1	56.6		146.85	67.6049
					10.1	56.6		147	67.6162
					10.1	56.6		147.15	67.6274
					10.1	56.6		147.3	67.6386
					10.1	56.6		147.45	67.6498
					10.1	56.6		147.6	67.661
					10.1	56.6		147.75	67.6722
					10.1	56.6		147.9	67.6834
					10.2	56.6		148.05	67.6945
					10.2	56.7		148.2	67.7057
					10.2	56.7		148.35	67.7168
					10.2	56.7		148.5	67.728
					10.2	56.7		148.65	67.7391
					10.2	56.7		148.8	67.7502
					10.2	56.7		148.95	67.7613
					10.2	56.7		149.1	67.7724
					10.2	56.7		149.25	67.7835
					10.2	56.7		149.4	67.7945
					10.3	56.7		149.55	67.8056
					10.3	56.7		149.7	67.8166
					10.3	56.7		149.85	67.8277
					10.3	56.7		150	67.8387
					10.3	56.7		150.15	67.8497
					10.3	56.8		150.3	67.8607
					10.3	56.8		150.45	67.8717
					10.3	56.8		150.6	67.8827
					10.3	56.8		150.75	67.8937
					10.4	56.8		150.9	67.9047
					10.4	56.8		151.05	67.9156
					10.4	56.8		151.2	67.9266
					10.4	56.8		151.35	67.9375
					10.4	56.8		151.5	67.9484
					10.4	56.8		151.65	67.9593
					10.4	56.8		151.8	67.9702
					10.4	56.8		151.95	67.9811
					10.4	56.8		152.1	67.992
					10.4	56.9		152.25	68.0029
					10.5	56.9		152.4	68.0138
					10.5	56.9		152.55	68.0246
					10.5	56.9		152.7	68.0355
					10.5	56.9		152.85	68.0463
					10.5	56.9		153	68.0571
					10.5	56.9		153.15	68.0679
					10.5	56.9		153.3	68.0787
					10.5	56.9		153.45	68.0895
					10.5	56.9		153.6	68.1003
					10.5	56.9		153.75	68.1111
					10.6	56.9		153.9	68.1219
					10.6	56.9		154.05	68.1326
					10.6	56.9		154.2	68.1433
					10.6	56.9		154.35	68.1541
					10.6	56.9		154.5	68.1648
					10.6	56.9		154.65	68.1755
					10.6	56.9		154.8	68.1862
					10.6	56.9		154.95	68.1969
					10.6	57		155.1	68.2076
					10.7	57		155.25	68.2183
					10.7	57		155.4	68.2289
					10.7	57		155.55	68.2396
					10.7	57		155.7	68.2502
					10.7	57		155.85	68.2609
					10.7	57		156	68.2715
					10.7	57		156.15	68.2821
					10.7	57		156.3	68.2927
					10.7	57		156.45	68.3033
					10.7	57		156.6	68.3139
					10.8	57		156.75	68.3244
					10.8	57		156.9	68.335
					10.8	57.1		157.05	68.3456
					10.8	57.1		157.2	68.3561
					10.8	57.1		157.35	68.3666
					10.8	57.1		157.5	68.3772
					10.8	57.1		157.65	68.3877
					10.8	57.1		157.8	68.3982
					10.8	57.1		157.95	68.4087
					10.8	57.2		158.1	68.4192
					10.9	57.2		158.25	68.4296
					10.9	57.2		158.4	68.4401
					10.9	57.2		158.55	68.4505
					10.9	57.2		158.7	68.461
					10.9	57.2		158.85	68.4714
					10.9	57.2		159	68.4818
					10.9	57.2		159.15	68.4923
					10.9	57.2		159.3	68.5027
					10.9	57.2		159.45	68.5131
					10.9	57.2		159.6	68.5234
					11	57.2		159.75	68.5338
					11	57.2		159.9	68.5442
					11	57.2		160.05	68.5545
					11	57.2		160.2	68.5649
					11	57.2		160.35	68.5752
					11	57.2		160.5	68.5856
					11	57.2		160.65	68.5959
					11	57.3		160.8	68.6062
					11	57.3		160.95	68.6165
					11	57.3		161.1	68.6268
					11.1	57.3		161.25	68.6371
					11.1	57.3		161.4	68.6473
					11.1	57.3		161.55	68.6576
					11.1	57.3		161.7	68.6678
					11.1	57.3		161.85	68.6781
					11.1	57.3		162	68.6883
					11.1	57.3		162.15	68.6985
					11.1	57.3		162.3	68.7087
					11.1	57.3		162.45	68.7189
					11.2	57.3		162.6	68.7291
					11.2	57.4		162.75	68.7393
					11.2	57.4		162.9	68.7495
					11.2	57.4		163.05	68.7596
					11.2	57.4		163.2	68.7698
					11.2	57.4		163.35	68.7799
					11.2	57.4		163.5	68.7901
					11.2	57.4		163.65	68.8002
					11.2	57.4		163.8	68.8103
					11.2	57.4		163.95	68.8204
					11.3	57.4		164.1	68.8305
					11.3	57.4		164.25	68.8406
					11.3	57.4		164.4	68.8507
					11.3	57.4		164.55	68.8608
					11.3	57.4		164.7	68.8708
					11.3	57.4		164.85	68.8809
					11.3	57.4		165	68.8909
					11.3	57.4		165.15	68.9009
					11.3	57.4		165.3	68.911
					11.3	57.4		165.45	68.921
					11.4	57.4		165.6	68.931
					11.4	57.5		165.75	68.941
					11.4	57.5		165.9	68.9509
					11.4	57.5		166.05	68.9609
					11.4	57.5		166.2	68.9709
					11.4	57.5		166.35	68.9808
					11.4	57.5		166.5	68.9908
					11.4	57.5		166.65	69.0007
					11.4	57.5		166.8	69.0106
					11.5	57.5		166.95	69.0206
					11.5	57.5		167.1	69.0305
					11.5	57.5		167.25	69.0404
					11.5	57.5		167.4	69.0503
					11.5	57.6		167.55	69.0601
					11.5	57.6		167.7	69.07
					11.5	57.6		167.85	69.0799
					11.5	57.6		168	69.0897
					11.5	57.6		168.15	69.0996
					11.5	57.6		168.3	69.1094
					11.6	57.6		168.45	69.1192
					11.6	57.6		168.6	69.129
					11.6	57.6		168.75	69.1388
					11.6	57.6		168.9	69.1486
					11.6	57.6		169.05	69.1584
					11.6	57.6		169.2	69.1682
					11.6	57.6		169.35	69.178
					11.6	57.6		169.5	69.1877
					11.6	57.6		169.65	69.1975
					11.6	57.6		169.8	69.2072
					11.7	57.6		169.95	69.217
					11.7	57.6		170.1	69.2267
					11.7	57.6		170.25	69.2364
					11.7	57.6		170.4	69.2461
					11.7	57.6		170.55	69.2558
					11.7	57.7		170.7	69.2655
					11.7	57.7		170.85	69.2752
					11.7	57.7		171	69.2848
					11.7	57.7		171.15	69.2945
					11.7	57.7		171.3	69.3041
					11.8	57.7		171.45	69.3138
					11.8	57.7		171.6	69.3234
					11.8	57.7		171.75	69.333
					11.8	57.7		171.9	69.3426
					11.8	57.7		172.05	69.3522
					11.8	57.7		172.2	69.3618
					11.8	57.7		172.35	69.3714
					11.8	57.7		172.5	69.381
					11.8	57.7		172.65	69.3906
					11.9	57.7		172.8	69.4001
					11.9	57.8		172.95	69.4097
					11.9	57.8		173.1	69.4192
					11.9	57.8		173.25	69.4287
					11.9	57.8		173.4	69.4383
					11.9	57.8		173.55	69.4478
					11.9	57.8		173.7	69.4573
					11.9	57.8		173.85	69.4668
					11.9	57.8		174	69.4763
					11.9	57.8		174.15	69.4857
					12	57.8		174.3	69.4952
					12	57.8		174.45	69.5047
					12	57.8		174.6	69.5141
					12	57.8		174.75	69.5236
					12	57.9		174.9	69.533
					12	57.9		175.05	69.5424
					12	57.9		175.2	69.5518
					12	57.9		175.35	69.5612
					12	57.9		175.5	69.5706
					12	57.9		175.65	69.58
					12.1	57.9		175.8	69.5894
					12.1	57.9		175.95	69.5988
					12.1	57.9		176.1	69.6081
					12.1	57.9		176.25	69.6175
					12.1	57.9		176.4	69.6268
					12.1	57.9		176.55	69.6362
					12.1	57.9		176.7	69.6455
					12.1	57.9		176.85	69.6548
					12.1	57.9		177	69.6641
					12.1	57.9		177.15	69.6734
					12.2	57.9		177.3	69.6827
					12.2	57.9		177.45	69.692
					12.2	57.9		177.6	69.7013
					12.2	58		177.75	69.7105
					12.2	58		177.9	69.7198
					12.2	58		178.05	69.729
					12.2	58		178.2	69.7383
					12.2	58		178.35	69.7475
					12.2	58		178.5	69.7567
					12.3	58		178.65	69.7659
					12.3	58		178.8	69.7751
					12.3	58		178.95	69.7843
					12.3	58		179.1	69.7935
					12.3	58		179.25	69.8027
					12.3	58		179.4	69.8119
					12.3	58		179.55	69.821
					12.3	58		179.7	69.8302
					12.3	58		179.85	69.8393
					12.3	58		180	69.8485
					12.4	58		180.15	69.8576
					12.4	58		180.3	69.8667
					12.4	58		180.45	69.8758
					12.4	58		180.6	69.8849
					12.4	58.1		180.75	69.894
					12.4	58.1		180.9	69.9031
					12.4	58.1		181.05	69.9122
					12.4	58.1		181.2	69.9212
					12.4	58.1		181.35	69.9303
					12.4	58.1		181.5	69.9393
					12.5	58.1		181.65	69.9484
					12.5	58.1		181.8	69.9574
					12.5	58.1		181.95	69.9664
					12.5	58.1		182.1	69.9754
					12.5	58.1		182.25	69.9844
					12.5	58.1		182.4	69.9934
					12.5	58.1		182.55	70.0024
					12.5	58.1		182.7	70.0114
					12.5	58.2		182.85	70.0204
					12.5	58.2		183	70.0293
					12.6	58.2		183.15	70.0383
					12.6	58.2		183.3	70.0472
					12.6	58.2		183.45	70.0562
					12.6	58.2		183.6	70.0651
					12.6	58.2		183.75	70.074
					12.6	58.2		183.9	70.0829
					12.6	58.2		184.05	70.0918
					12.6	58.2		184.2	70.1007
					12.6	58.2		184.35	70.1096
					12.7	58.2		184.5	70.1185
					12.7	58.2		184.65	70.1274
					12.7	58.2		184.8	70.1362
					12.7	58.2		184.95	70.1451
					12.7	58.2		185.1	70.1539
					12.7	58.2		185.25	70.1628
					12.7	58.2		185.4	70.1716
					12.7	58.2		185.55	70.1804
					12.7	58.3		185.7	70.1892
					12.7	58.3		185.85	70.198
					12.8	58.3		186	70.2068
					12.8	58.3		186.15	70.2156
					12.8	58.3		186.3	70.2244
					12.8	58.3		186.45	70.2331
					12.8	58.3		186.6	70.2419
					12.8	58.3		186.75	70.2507
					12.8	58.3		186.9	70.2594
					12.8	58.3		187.05	70.2681
					12.8	58.3		187.2	70.2769
					12.8	58.3		187.35	70.2856
					12.9	58.3		187.5	70.2943
					12.9	58.3		187.65	70.303
					12.9	58.3		187.8	70.3117
					12.9	58.3		187.95	70.3204
					12.9	58.3		188.1	70.329
					12.9	58.3		188.25	70.3377
					12.9	58.3		188.4	70.3464
					12.9	58.3		188.55	70.355
					12.9	58.4		188.7	70.3637
					12.9	58.4		188.85	70.3723
					13	58.4		189	70.3809
					13	58.4		189.15	70.3896
					13	58.4		189.3	70.3982
					13	58.4		189.45	70.4068
					13	58.4		189.6	70.4154
					13	58.4		189.75	70.424
					13	58.4		189.9	70.4325
					13	58.4		190.05	70.4411
					13	58.4		190.2	70.4497
					13	58.4		190.35	70.4582
					13.1	58.4		190.5	70.4668
					13.1	58.5		190.65	70.4753
					13.1	58.5		190.8	70.4838
					13.1	58.5		190.95	70.4924
					13.1	58.5		191.1	70.5009
					13.1	58.5		191.25	70.5094
					13.1	58.5		191.4	70.5179
					13.1	58.5		191.55	70.5264
					13.1	58.5		191.7	70.5349
					13.2	58.5		191.85	70.5433
					13.2	58.5		192	70.5518
					13.2	58.5		192.15	70.5602
					13.2	58.5		192.3	70.5687
					13.2	58.5		192.45	70.5771
					13.2	58.5		192.6	70.5856
					13.2	58.5		192.75	70.594
					13.2	58.5		192.9	70.6024
					13.2	58.5		193.05	70.6108
					13.2	58.5		193.2	70.6192
					13.3	58.5		193.35	70.6276
					13.3	58.5		193.5	70.636
					13.3	58.6		193.65	70.6444
					13.3	58.6		193.8	70.6527
					13.3	58.6		193.95	70.6611
					13.3	58.6		194.1	70.6695
					13.3	58.6		194.25	70.6778
					13.3	58.6		194.4	70.6861
					13.3	58.6		194.55	70.6945
					13.3	58.6		194.7	70.7028
					13.4	58.6		194.85	70.7111
					13.4	58.6		195	70.7194
					13.4	58.6		195.15	70.7277
					13.4	58.6		195.3	70.736
					13.4	58.6		195.45	70.7443
					13.4	58.6		195.6	70.7526
					13.4	58.6		195.75	70.7608
					13.4	58.6		195.9	70.7691
					13.4	58.6		196.05	70.7773
					13.5	58.6		196.2	70.7856
					13.5	58.6		196.35	70.7938
					13.5	58.6		196.5	70.802
					13.5	58.7		196.65	70.8103
					13.5	58.7		196.8	70.8185
					13.5	58.7		196.95	70.8267
					13.5	58.7		197.1	70.8349
					13.5	58.7		197.25	70.8431
					13.5	58.7		197.4	70.8512
					13.5	58.7		197.55	70.8594
					13.6	58.7		197.7	70.8676
					13.6	58.7		197.85	70.8757
					13.6	58.7		198	70.8839
					13.6	58.7		198.15	70.892
					13.6	58.7		198.3	70.9002
					13.6	58.7		198.45	70.9083
					13.6	58.7		198.6	70.9164
					13.6	58.7		198.75	70.9245
					13.6	58.7		198.9	70.9326
					13.6	58.7		199.05	70.9407
					13.7	58.7		199.2	70.9488
					13.7	58.7		199.35	70.9569
					13.7	58.8		199.5	70.9649
					13.7	58.8		199.65	70.973
					13.7	58.8		199.8	70.9811
					13.7	58.8		199.95	70.9891
					13.7	58.8		200.1	70.9972
					13.7	58.8		200.25	71.0052
					13.7	58.8		200.4	71.0132
					13.7	58.8		200.55	71.0212
					13.8	58.8		200.7	71.0292
					13.8	58.8		200.85	71.0372
					13.8	58.8		201	71.0452
					13.8	58.8		201.15	71.0532
					13.8	58.8		201.3	71.0612
					13.8	58.8		201.45	71.0692
					13.8	58.8		201.6	71.0771
					13.8	58.8		201.75	71.0851
					13.8	58.8		201.9	71.093
					13.8	58.8		202.05	71.101
					13.9	58.9		202.2	71.1089
					13.9	58.9		202.35	71.1168
					13.9	58.9		202.5	71.1248
					13.9	58.9		202.65	71.1327
					13.9	58.9		202.8	71.1406
					13.9	58.9		202.95	71.1485
					13.9	58.9		203.1	71.1564
					13.9	58.9		203.25	71.1642
					13.9	58.9		203.4	71.1721
					14	58.9		203.55	71.18
					14	58.9		203.7	71.1878
					14	58.9		203.85	71.1957
					14	58.9		204	71.2035
					14	58.9		204.15	71.2114
					14	58.9		204.3	71.2192
					14	58.9		204.45	71.227
					14	58.9		204.6	71.2348
					14	58.9		204.75	71.2426
					14	58.9		204.9	71.2504
					14.1	59		205.05	71.2582
					14.1	59		205.2	71.266
					14.1	59		205.35	71.2738
					14.1	59		205.5	71.2816
					14.1	59		205.65	71.2893
					14.1	59		205.8	71.2971
					14.1	59		205.95	71.3048
					14.1	59		206.1	71.3126
					14.1	59		206.25	71.3203
					14.1	59		206.4	71.328
					14.2	59		206.55	71.3357
					14.2	59		206.7	71.3434
					14.2	59		206.85	71.3511
					14.2	59		207	71.3588
					14.2	59		207.15	71.3665
					14.2	59		207.3	71.3742
					14.2	59		207.45	71.3819
					14.2	59		207.6	71.3895
					14.2	59		207.75	71.3972
					14.2	59		207.9	71.4049
					14.3	59		208.05	71.4125
					14.3	59		208.2	71.4201
					14.3	59		208.35	71.4278
					14.3	59		208.5	71.4354
					14.3	59		208.65	71.443
					14.3	59		208.8	71.4506
					14.3	59		208.95	71.4582
					14.3	59.1		209.1	71.4658
					14.3	59.1		209.25	71.4734
					14.4	59.1		209.4	71.481
					14.4	59.1		209.55	71.4885
					14.4	59.1		209.7	71.4961
					14.4	59.1		209.85	71.5037
					14.4	59.1		210	71.5112
					14.4	59.1		210.15	71.5187
					14.4	59.1		210.3	71.5263
					14.4	59.1		210.45	71.5338
					14.4	59.1		210.6	71.5413
					14.4	59.1		210.75	71.5488
					14.5	59.1		210.9	71.5563
					14.5	59.1		211.05	71.5638
					14.5	59.1		211.2	71.5713
					14.5	59.1		211.35	71.5788
					14.5	59.1		211.5	71.5863
					14.5	59.1		211.65	71.5938
					14.5	59.1		211.8	71.6012
					14.5	59.1		211.95	71.6087
					14.5	59.1		212.1	71.6161
					14.5	59.2		212.25	71.6236
					14.6	59.2		212.4	71.631
					14.6	59.2		212.55	71.6384
					14.6	59.2		212.7	71.6459
					14.6	59.2		212.85	71.6533
					14.6	59.2		213	71.6607
					14.6	59.2		213.15	71.6681
					14.6	59.2		213.3	71.6755
					14.6	59.2		213.45	71.6828
					14.6	59.2		213.6	71.6902
					14.6	59.2		213.75	71.6976
					14.7	59.2		213.9	71.705
					14.7	59.2		214.05	71.7123
					14.7	59.2		214.2	71.7197
					14.7	59.2		214.35	71.727
					14.7	59.2		214.5	71.7343
					14.7	59.2		214.65	71.7417
					14.7	59.2		214.8	71.749
					14.7	59.2		214.95	71.7563
					14.7	59.3		215.1	71.7636
					14.8	59.3		215.25	71.7709
					14.8	59.3		215.4	71.7782
					14.8	59.3		215.55	71.7855
					14.8	59.3		215.7	71.7928
					14.8	59.3		215.85	71.8
					14.8	59.3		216	71.8073
					14.8	59.3		216.15	71.8146
					14.8	59.3		216.3	71.8218
					14.8	59.3		216.45	71.8291
					14.8	59.3		216.6	71.8363
					14.9	59.3		216.75	71.8435
					14.9	59.3		216.9	71.8508
					14.9	59.3		217.05	71.858
					14.9	59.3		217.2	71.8652
					14.9	59.3		217.35	71.8724
					14.9	59.3		217.5	71.8796
					14.9	59.3		217.65	71.8868
					14.9	59.3		217.8	71.8939
					14.9	59.4		217.95	71.9011
					14.9	59.4		218.1	71.9083
					15	59.4		218.25	71.9155
					15	59.4		218.4	71.9226
					15	59.4		218.55	71.9298
					15	59.4		218.7	71.9369
					15	59.4		218.85	71.944
					15	59.4		219	71.9512
					15	59.4		219.15	71.9583
					15	59.4		219.3	71.9654
					15	59.4		219.45	71.9725
					15	59.4		219.6	71.9796
					15.1	59.4		219.75	71.9867
					15.1	59.4		219.9	71.9938
					15.1	59.4		220.05	72.0009
					15.1	59.4		220.2	72.0079
					15.1	59.4		220.35	72.015
					15.1	59.4		220.5	72.0221
					15.1	59.4		220.65	72.0291
					15.1	59.4		220.8	72.0361
					15.1	59.4		220.95	72.0432
					15.2	59.4		221.1	72.0502
					15.2	59.4		221.25	72.0572
					15.2	59.4		221.4	72.0643
					15.2	59.4		221.55	72.0713
					15.2	59.4		221.7	72.0783
					15.2	59.5		221.85	72.0853
					15.2	59.5		222	72.0923
					15.2	59.5		222.15	72.0993
					15.2	59.5		222.3	72.1062
					15.2	59.5		222.45	72.1132
					15.3	59.5		222.6	72.1202
					15.3	59.5		222.75	72.1271
					15.3	59.5		222.9	72.1341
					15.3	59.5		223.05	72.141
					15.3	59.5		223.2	72.148
					15.3	59.5		223.35	72.1549
					15.3	59.5		223.5	72.1618
					15.3	59.5		223.65	72.1687
					15.3	59.5		223.8	72.1756
					15.3	59.5		223.95	72.1825
					15.4	59.5		224.1	72.1894
					15.4	59.5		224.25	72.1963
					15.4	59.5		224.4	72.2032
					15.4	59.5		224.55	72.2101
					15.4	59.5		224.7	72.217
					15.4	59.5		224.85	72.2238
					15.4	59.5		225	72.2307
					15.4	59.5		225.15	72.2375
					15.4	59.5		225.3	72.2444
					15.5	59.5		225.45	72.2512
					15.5	59.5		225.6	72.2581
					15.5	59.5		225.75	72.2649
					15.5	59.6		225.9	72.2717
					15.5	59.6		226.05	72.2785
					15.5	59.6		226.2	72.2853
					15.5	59.6		226.35	72.2921
					15.5	59.6		226.5	72.2989
					15.5	59.6		226.65	72.3057
					15.5	59.6		226.8	72.3125
					15.6	59.6		226.95	72.3193
					15.6	59.6		227.1	72.326
					15.6	59.6		227.25	72.3328
					15.6	59.6		227.4	72.3395
					15.6	59.6		227.55	72.3463
					15.6	59.6		227.7	72.353
					15.6	59.6		227.85	72.3598
					15.6	59.6		228	72.3665
					15.6	59.6		228.15	72.3732
					15.6	59.6		228.3	72.3799
					15.7	59.6		228.45	72.3866
					15.7	59.6		228.6	72.3933
					15.7	59.6		228.75	72.4
					15.7	59.6		228.9	72.4067
					15.7	59.6		229.05	72.4134
					15.7	59.6		229.2	72.4201
					15.7	59.6		229.35	72.4267
					15.7	59.7		229.5	72.4334
					15.7	59.7		229.65	72.4401
					15.8	59.7		229.8	72.4467
					15.8	59.7		229.95	72.4534
					15.8	59.7		230.1	72.46
					15.8	59.7		230.25	72.4666
					15.8	59.7		230.4	72.4733
					15.8	59.7		230.55	72.4799
					15.8	59.7		230.7	72.4865
					15.8	59.7		230.85	72.4931
					15.8	59.7		231	72.4997
					15.8	59.7		231.15	72.5063
					15.9	59.7		231.3	72.5129
					15.9	59.7		231.45	72.5195
					15.9	59.7		231.6	72.526
					15.9	59.7		231.75	72.5326
					15.9	59.7		231.9	72.5392
					15.9	59.7		232.05	72.5457
					15.9	59.7		232.2	72.5523
					15.9	59.7		232.35	72.5588
					15.9	59.7		232.5	72.5653
					15.9	59.7		232.65	72.5719
					16	59.7		232.8	72.5784
					16	59.7		232.95	72.5849
					16	59.7		233.1	72.5914
					16	59.7		233.25	72.5979
					16	59.7		233.4	72.6044
					16	59.7		233.55	72.6109
					16	59.7		233.7	72.6174
					16	59.7		233.85	72.6239
					16	59.7		234	72.6304
					16.1	59.7		234.15	72.6368
					16.1	59.7		234.3	72.6433
					16.1	59.8		234.45	72.6497
					16.1	59.8		234.6	72.6562
					16.1	59.8		234.75	72.6626
					16.1	59.8		234.9	72.6691
					16.1	59.8		235.05	72.6755
					16.1	59.8		235.2	72.6819
					16.1	59.8		235.35	72.6883
					16.1	59.8		235.5	72.6947
					16.2	59.8		235.65	72.7012
					16.2	59.8		235.8	72.7076
					16.2	59.8		235.95	72.7139
					16.2	59.8		236.1	72.7203
					16.2	59.8		236.25	72.7267
					16.2	59.8		236.4	72.7331
					16.2	59.8		236.55	72.7395
					16.2	59.8		236.7	72.7458
					16.2	59.8		236.85	72.7522
					16.3	59.8		237	72.7585
					16.3	59.8		237.15	72.7649
					16.3	59.8		237.3	72.7712
					16.3	59.8		237.45	72.7775
					16.3	59.8		237.6	72.7839
					16.3	59.8		237.75	72.7902
					16.3	59.8		237.9	72.7965
					16.3	59.8		238.05	72.8028
					16.3	59.8		238.2	72.8091
					16.3	59.8		238.35	72.8154
					16.4	59.8		238.5	72.8217
					16.4	59.9		238.65	72.828
					16.4	59.9		238.8	72.8342
					16.4	59.9		238.95	72.8405
					16.4	59.9		239.1	72.8468
					16.4	59.9		239.25	72.853
					16.4	59.9		239.4	72.8593
					16.4	59.9		239.55	72.8655
					16.4	59.9		239.7	72.8718
					16.4	59.9		239.85	72.878
					16.5	59.9		240	72.8842
					16.5	59.9		240.15	72.8905
					16.5	59.9		240.3	72.8967
					16.5	59.9		240.45	72.9029
					16.5	59.9		240.6	72.9091
					16.5	59.9		240.75	72.9153
					16.5	59.9		240.9	72.9215
					16.5	59.9		241.05	72.9277
					16.5	59.9		241.2	72.9339
					16.5	59.9		241.35	72.94
					16.6	59.9		241.5	72.9462
					16.6	59.9		241.65	72.9524
					16.6	59.9		241.8	72.9585
					16.6	59.9		241.95	72.9647
					16.6	59.9		242.1	72.9708
					16.6	59.9		242.25	72.977
					16.6	59.9		242.4	72.9831
					16.6	60		242.55	72.9892
					16.6	60		242.7	72.9953
					16.7	60		242.85	73.0015
					16.7	60		243	73.0076
					16.7	60		243.15	73.0137
					16.7	60		243.3	73.0198
					16.7	60		243.45	73.0259
					16.7	60		243.6	73.0319
					16.7	60		243.75	73.038
					16.7	60		243.9	73.0441
					16.7	60		244.05	73.0502
					16.7	60		244.2	73.0562
					16.8	60		244.35	73.0623
					16.8	60		244.5	73.0683
					16.8	60		244.65	73.0744
					16.8	60		244.8	73.0804
					16.8	60		244.95	73.0865
					16.8	60		245.1	73.0925
					16.8	60		245.25	73.0985
					16.8	60		245.4	73.1045
					16.8	60		245.55	73.1105
					16.8	60		245.7	73.1165
					16.9	60		245.85	73.1225
					16.9	60		246	73.1285
					16.9	60		246.15	73.1345
					16.9	60		246.3	73.1405
					16.9	60		246.45	73.1465
					16.9	60		246.6	73.1524
					16.9	60.1		246.75	73.1584
					16.9	60.1		246.9	73.1644
					16.9	60.1		247.05	73.1703
					16.9	60.1		247.2	73.1763
					17	60.1		247.35	73.1822
					17	60.1		247.5	73.1881
					17	60.1		247.65	73.1941
					17	60.1		247.8	73.2
					17	60.1		247.95	73.2059
					17	60.1		248.1	73.2118
					17	60.1		248.25	73.2177
					17	60.1		248.4	73.2236
					17	60.1		248.55	73.2295
					17.1	60.1		248.7	73.2354
					17.1	60.1		248.85	73.2413
					17.1	60.1		249	73.2472
					17.1	60.1		249.15	73.253
					17.1	60.1		249.3	73.2589
					17.1	60.1		249.45	73.2648
					17.1	60.1		249.6	73.2706
					17.1	60.1		249.75	73.2765
					17.1	60.1		249.9	73.2823
					17.1	60.1		250.05	73.2882
					17.2	60.1		250.2	73.294
					17.2	60.1		250.35	73.2998
					17.2	60.1		250.5	73.3056
					17.2	60.1		250.65	73.3115
					17.2	60.1		250.8	73.3173
					17.2	60.1		250.95	73.3231
					17.2	60.1		251.1	73.3289
					17.2	60.1		251.25	73.3347
					17.2	60.1		251.4	73.3404
					17.2	60.2		251.55	73.3462
					17.3	60.2		251.7	73.352
					17.3	60.2		251.85	73.3578
					17.3	60.2		252	73.3635
					17.3	60.2		252.15	73.3693
					17.3	60.2		252.3	73.3751
					17.3	60.2		252.45	73.3808
					17.3	60.2		252.6	73.3865
					17.3	60.2		252.75	73.3923
					17.3	60.2		252.9	73.398
					17.3	60.2		253.05	73.4037
					17.4	60.2		253.2	73.4095
					17.4	60.2		253.35	73.4152
					17.4	60.2		253.5	73.4209
					17.4	60.2		253.65	73.4266
					17.4	60.2		253.8	73.4323
					17.4	60.2		253.95	73.438
					17.4	60.2		254.1	73.4437
					17.4	60.2		254.25	73.4494
					17.4	60.2		254.4	73.455
					17.5	60.2		254.55	73.4607
					17.5	60.2		254.7	73.4664
					17.5	60.2		254.85	73.472
					17.5	60.2		255	73.4777
					17.5	60.2		255.15	73.4833
					17.5	60.2		255.3	73.489
					17.5	60.2		255.45	73.4946
					17.5	60.2		255.6	73.5002
					17.5	60.2		255.75	73.5059
					17.5	60.2		255.9	73.5115
					17.6	60.2		256.05	73.5171
					17.6	60.2		256.2	73.5227
					17.6	60.2		256.35	73.5283
					17.6	60.3		256.5	73.5339
					17.6	60.3		256.65	73.5395
					17.6	60.3		256.8	73.5451
					17.6	60.3		256.95	73.5507
					17.6	60.3		257.1	73.5563
					17.6	60.3		257.25	73.5619
					17.6	60.3		257.4	73.5674
					17.7	60.3		257.55	73.573
					17.7	60.3		257.7	73.5785
					17.7	60.3		257.85	73.5841
					17.7	60.3		258	73.5896
					17.7	60.3		258.15	73.5952
					17.7	60.3		258.3	73.6007
					17.7	60.3		258.45	73.6062
					17.7	60.3		258.6	73.6118
					17.7	60.3		258.75	73.6173
					17.7	60.3		258.9	73.6228
					17.8	60.3		259.05	73.6283
					17.8	60.3		259.2	73.6338
					17.8	60.3		259.35	73.6393
					17.8	60.3		259.5	73.6448
					17.8	60.3		259.65	73.6503
					17.8	60.3		259.8	73.6558
					17.8	60.3		259.95	73.6613
					17.8	60.3		260.1	73.6667
					17.8	60.3		260.25	73.6722
					17.9	60.3		260.4	73.6777
					17.9	60.3		260.55	73.6831
					17.9	60.3		260.7	73.6886
					17.9	60.3		260.85	73.694
					17.9	60.3		261	73.6994
					17.9	60.3		261.15	73.7049
					17.9	60.3		261.3	73.7103
					17.9	60.4		261.45	73.7157
					17.9	60.4		261.6	73.7212
					17.9	60.4		261.75	73.7266
					18	60.4		261.9	73.732
					18	60.4		262.05	73.7374
					18	60.4		262.2	73.7428
					18	60.4		262.35	73.7482
					18	60.4		262.5	73.7536
					18	60.4		262.65	73.7589
					18	60.4		262.8	73.7643
					18	60.4		262.95	73.7697
					18	60.4		263.1	73.7751
					18	60.4		263.25	73.7804
					18.1	60.4		263.4	73.7858
					18.1	60.4		263.55	73.7911
					18.1	60.4		263.7	73.7965
					18.1	60.4		263.85	73.8018
					18.1	60.4		264	73.8071
					18.1	60.4		264.15	73.8125
					18.1	60.5		264.3	73.8178
					18.1	60.5		264.45	73.8231
					18.1	60.5		264.6	73.8284
					18.2	60.5		264.75	73.8337
					18.2	60.5		264.9	73.839
					18.2	60.5		265.05	73.8443
					18.2	60.5		265.2	73.8496
					18.2	60.5		265.35	73.8549
					18.2	60.5		265.5	73.8602
					18.2	60.5		265.65	73.8655
					18.2	60.5		265.8	73.8708
					18.2	60.5		265.95	73.876
					18.2	60.5		266.1	73.8813
					18.3	60.5		266.25	73.8866
					18.3	60.5		266.4	73.8918
					18.3	60.5		266.55	73.8971
					18.3	60.5		266.7	73.9023
					18.3	60.5		266.85	73.9075
					18.3	60.5		267	73.9128
					18.3	60.5		267.15	73.918
					18.3	60.5		267.3	73.9232
					18.3	60.5		267.45	73.9284
					18.3	60.5		267.6	73.9337
					18.4	60.5		267.75	73.9389
					18.4	60.5		267.9	73.9441
					18.4	60.5		268.05	73.9493
					18.4	60.5		268.2	73.9545
					18.4	60.5		268.35	73.9596
					18.4	60.5		268.5	73.9648
					18.4	60.5		268.65	73.97
					18.4	60.5		268.8	73.9752
					18.4	60.5		268.95	73.9803
					18.4	60.5		269.1	73.9855
					18.5	60.5		269.25	73.9907
					18.5	60.6		269.4	73.9958
					18.5	60.6		269.55	74.001
					18.5	60.6		269.7	74.0061
					18.5	60.6		269.85	74.0112
					18.5	60.6		270	74.0164
					18.5	60.6		270.15	74.0215
					18.5	60.6		270.3	74.0266
					18.5	60.6		270.45	74.0317
					18.5	60.6		270.6	74.0369
					18.6	60.6		270.75	74.042
					18.6	60.6		270.9	74.0471
					18.6	60.6		271.05	74.0522
					18.6	60.6		271.2	74.0573
					18.6	60.6		271.35	74.0623
					18.6	60.7		271.5	74.0674
					18.6	60.7		271.65	74.0725
					18.6	60.7		271.8	74.0776
					18.6	60.7		271.95	74.0826
					18.7	60.7		272.1	74.0877
					18.7	60.7		272.25	74.0928
					18.7	60.7		272.4	74.0978
					18.7	60.7		272.55	74.1029
					18.7	60.7		272.7	74.1079
					18.7	60.7		272.85	74.113
					18.7	60.7		273	74.118
					18.7	60.7		273.15	74.123
					18.7	60.7		273.3	74.128
					18.7	60.7		273.45	74.1331
					18.8	60.7		273.6	74.1381
					18.8	60.7		273.75	74.1431
					18.8	60.7		273.9	74.1481
					18.8	60.7		274.05	74.1531
					18.8	60.7		274.2	74.1581
					18.8	60.7		274.35	74.1631
					18.8	60.7		274.5	74.1681
					18.8	60.7		274.65	74.173
					18.8	60.7		274.8	74.178
					18.8	60.7		274.95	74.183
					18.9	60.7		275.1	74.1879
					18.9	60.7		275.25	74.1929
					18.9	60.7		275.4	74.1979
					18.9	60.8		275.55	74.2028
					18.9	60.8		275.7	74.2078
					18.9	60.8		275.85	74.2127
					18.9	60.8		276	74.2176
					18.9	60.8		276.15	74.2226
					18.9	60.8		276.3	74.2275
					19	60.8		276.45	74.2324
					19	60.8		276.6	74.2373
					19	60.8		276.75	74.2423
					19	60.8		276.9	74.2472
					19	60.8		277.05	74.2521
					19	60.8		277.2	74.257
					19	60.8		277.35	74.2619
					19	60.8		277.5	74.2667
					19	60.8		277.65	74.2716
					19	60.8		277.8	74.2765
					19.1	60.8		277.95	74.2814
					19.1	60.8		278.1	74.2863
					19.1	60.8		278.25	74.2911
					19.1	60.8		278.4	74.296
					19.1	60.9		278.55	74.3008
					19.1	60.9		278.7	74.3057
					19.1	60.9		278.85	74.3105
					19.1	60.9		279	74.3154
					19.1	60.9		279.15	74.3202
					19.1	60.9		279.3	74.325
					19.2	60.9		279.45	74.3299
					19.2	60.9		279.6	74.3347
					19.2	60.9		279.75	74.3395
					19.2	60.9		279.9	74.3443
					19.2	60.9		280.05	74.3491
					19.2	60.9		280.2	74.3539
					19.2	60.9		280.35	74.3587
					19.2	60.9		280.5	74.3635
					19.2	60.9		280.65	74.3683
					19.2	60.9		280.8	74.3731
					19.3	60.9		280.95	74.3779
					19.3	60.9		281.1	74.3827
					19.3	60.9		281.25	74.3874
					19.3	60.9		281.4	74.3922
					19.3	60.9		281.55	74.397
					19.3	60.9		281.7	74.4017
					19.3	61		281.85	74.4065
					19.3	61		282	74.4112
					19.3	61		282.15	74.416
					19.3	61		282.3	74.4207
					19.4	61		282.45	74.4254
					19.4	61		282.6	74.4302
					19.4	61		282.75	74.4349
					19.4	61		282.9	74.4396
					19.4	61		283.05	74.4443
					19.4	61		283.2	74.4491
					19.4	61		283.35	74.4538
					19.4	61		283.5	74.4585
					19.4	61		283.65	74.4632
					19.5	61		283.8	74.4679
					19.5	61		283.95	74.4725
					19.5	61		284.1	74.4772
					19.5	61		284.25	74.4819
					19.5	61		284.4	74.4866
					19.5	61		284.55	74.4913
					19.5	61		284.7	74.4959
					19.5	61		284.85	74.5006
					19.5	61		285	74.5052
					19.5	61		285.15	74.5099
					19.6	61		285.3	74.5145
					19.6	61		285.45	74.5192
					19.6	61.1		285.6	74.5238
					19.6	61.1		285.75	74.5285
					19.6	61.1		285.9	74.5331
					19.6	61.1		286.05	74.5377
					19.6	61.1		286.2	74.5423
					19.6	61.1		286.35	74.5469
					19.6	61.1		286.5	74.5516
					19.7	61.1		286.65	74.5562
					19.7	61.1		286.8	74.5608
					19.7	61.1		286.95	74.5654
					19.7	61.1		287.1	74.57
					19.7	61.1		287.25	74.5745
					19.7	61.1		287.4	74.5791
					19.7	61.1		287.55	74.5837
					19.7	61.1		287.7	74.5883
					19.7	61.1		287.85	74.5929
					19.7	61.1		288	74.5974
					19.8	61.1		288.15	74.602
					19.8	61.1		288.3	74.6066
					19.8	61.2		288.45	74.6111
					19.8	61.2		288.6	74.6157
					19.8	61.2		288.75	74.6202
					19.8	61.2		288.9	74.6247
					19.8	61.2		289.05	74.6293
					19.8	61.2		289.2	74.6338
					19.8	61.2		289.35	74.6383
					19.9	61.2		289.5	74.6429
					19.9	61.2		289.65	74.6474
					19.9	61.2		289.8	74.6519
					19.9	61.2		289.95	74.6564
					19.9	61.2		290.1	74.6609
					19.9	61.2		290.25	74.6654
					19.9	61.2		290.4	74.6699
					19.9	61.2		290.55	74.6744
					19.9	61.2		290.7	74.6789
					19.9	61.2		290.85	74.6834
					20	61.2		291	74.6878
					20	61.2		291.15	74.6923
					20	61.2		291.3	74.6968
					20	61.2		291.45	74.7013
					20	61.2		291.6	74.7057
					20	61.2		291.75	74.7102
					20	61.2		291.9	74.7146
					20	61.2		292.05	74.7191
					20	61.2		292.2	74.7235
					20	61.2		292.35	74.728
					20.1	61.2		292.5	74.7324
					20.1	61.3		292.65	74.7368
					20.1	61.3		292.8	74.7413
					20.1	61.3		292.95	74.7457
					20.1	61.3		293.1	74.7501
					20.1	61.3		293.25	74.7545
					20.1	61.3		293.4	74.7589
					20.1	61.3		293.55	74.7633
					20.1	61.3		293.7	74.7677
					20.2	61.3		293.85	74.7721
					20.2	61.3		294	74.7765
					20.2	61.3		294.15	74.7809
					20.2	61.3		294.3	74.7853
					20.2	61.3		294.45	74.7897
					20.2	61.3		294.6	74.794
					20.2	61.3		294.75	74.7984
					20.2	61.3		294.9	74.8028
					20.2	61.3		295.05	74.8071
					20.2	61.3		295.2	74.8115
					20.3	61.3		295.35	74.8159
					20.3	61.4		295.5	74.8202
					20.3	61.4		295.65	74.8246
					20.3	61.4		295.8	74.8289
					20.3	61.4		295.95	74.8332
					20.3	61.4		296.1	74.8376
					20.3	61.4		296.25	74.8419
					20.3	61.4		296.4	74.8462
					20.3	61.4		296.55	74.8505
					20.3	61.4		296.7	74.8549
					20.4	61.4		296.85	74.8592
					20.4	61.4		297	74.8635
					20.4	61.4		297.15	74.8678
					20.4	61.4		297.3	74.8721
					20.4	61.4		297.45	74.8764
					20.4	61.4		297.6	74.8807
					20.4	61.4		297.75	74.885
					20.4	61.4		297.9	74.8892
					20.4	61.4		298.05	74.8935
					20.5	61.4		298.2	74.8978
					20.5	61.4		298.35	74.9021
					20.5	61.4		298.5	74.9063
					20.5	61.4		298.65	74.9106
					20.5	61.4		298.8	74.9148
					20.5	61.4		298.95	74.9191
					20.5	61.4		299.1	74.9234
					20.5	61.4		299.25	74.9276
[truncated: 129,036 more rows]

## Sheet: Figure 6 (b)
Figure 6 (b)						I_32x0.75 TB 140 25 (13_T2)
	I [A]=	32 x 0.75	24
	Bimetal	BM-4	TB 140/25			T [°C]			T [°C]
					Time [s]	Experiment		Time [s]	NMML
					0	50		0	50
					0	50		0.15	50.032
					0	50		0.3	50.0641
					0	50		0.45	50.0961
					0.1	50		0.6	50.1281
					0.1	50		0.75	50.16
					0.1	50		0.9	50.192
					0.1	50		1.05	50.2239
					0.1	50		1.2	50.2558
					0.1	50		1.35	50.2877
					0.1	50		1.5	50.3196
					0.1	50		1.65	50.3515
					0.1	50		1.8	50.3833
					0.1	50		1.95	50.4151
					0.2	50		2.1	50.4469
					0.2	50		2.25	50.4787
					0.2	50		2.4	50.5104
					0.2	50		2.55	50.5422
					0.2	50		2.7	50.5739
					0.2	50		2.85	50.6056
					0.2	50		3	50.6373
					0.2	50		3.15	50.6689
					0.2	50		3.3	50.7005
					0.2	50		3.45	50.7321
					0.3	50		3.6	50.7637
					0.3	50		3.75	50.7953
					0.3	50		3.9	50.8269
					0.3	50		4.05	50.8584
					0.3	50		4.2	50.8899
					0.3	50		4.35	50.9214
					0.3	50		4.5	50.9528
					0.3	50		4.65	50.9843
					0.3	50		4.8	51.0157
					0.3	50		4.95	51.0471
					0.4	50		5.1	51.0785
					0.4	50		5.25	51.1098
					0.4	50		5.4	51.1412
					0.4	50		5.55	51.1725
					0.4	50		5.7	51.2038
					0.4	50		5.85	51.2351
					0.4	50		6	51.2663
					0.4	50.1		6.15	51.2976
					0.4	50.1		6.3	51.3288
					0.4	50.1		6.45	51.36
					0.5	50.1		6.6	51.3911
					0.5	50.1		6.75	51.4223
					0.5	50.1		6.9	51.4534
					0.5	50.1		7.05	51.4845
					0.5	50.1		7.2	51.5156
					0.5	50.1		7.35	51.5466
					0.5	50.1		7.5	51.5777
					0.5	50.1		7.65	51.6087
					0.5	50.1		7.8	51.6397
					0.6	50.1		7.95	51.6707
					0.6	50.1		8.1	51.7016
					0.6	50.1		8.25	51.7326
					0.6	50.1		8.4	51.7635
					0.6	50.1		8.55	51.7944
					0.6	50.1		8.7	51.8252
					0.6	50.1		8.85	51.8561
					0.6	50.1		9	51.8869
					0.6	50.1		9.15	51.9177
					0.6	50.1		9.3	51.9485
					0.7	50.1		9.45	51.9792
					0.7	50.1		9.6	52.01
					0.7	50.1		9.75	52.0407
					0.7	50.1		9.9	52.0714
					0.7	50.1		10.05	52.102
					0.7	50.1		10.2	52.1327
					0.7	50.1		10.35	52.1633
					0.7	50.1		10.5	52.1939
					0.7	50.1		10.65	52.2245
					0.7	50.1		10.8	52.2551
					0.8	50.1		10.95	52.2856
					0.8	50.1		11.1	52.3161
					0.8	50.1		11.25	52.3466
					0.8	50.1		11.4	52.3771
					0.8	50.1		11.55	52.4076
					0.8	50.1		11.7	52.438
					0.8	50.1		11.85	52.4684
					0.8	50.1		12	52.4988
					0.8	50.1		12.15	52.5291
					0.9	50.1		12.3	52.5595
					0.9	50.1		12.45	52.5898
					0.9	50.1		12.6	52.6201
					0.9	50.1		12.75	52.6504
					0.9	50.2		12.9	52.6806
					0.9	50.2		13.05	52.7109
					0.9	50.2		13.2	52.7411
					0.9	50.2		13.35	52.7713
					0.9	50.2		13.5	52.8014
					0.9	50.2		13.65	52.8316
					1	50.2		13.8	52.8617
					1	50.2		13.95	52.8918
					1	50.2		14.1	52.9219
					1	50.2		14.25	52.9519
					1	50.2		14.4	52.982
					1	50.2		14.55	53.012
					1	50.2		14.7	53.042
					1	50.2		14.85	53.072
					1	50.2		15	53.1019
					1	50.2		15.15	53.1318
					1.1	50.2		15.3	53.1617
					1.1	50.2		15.45	53.1916
					1.1	50.2		15.6	53.2215
					1.1	50.2		15.75	53.2513
					1.1	50.2		15.9	53.2811
					1.1	50.2		16.05	53.3109
					1.1	50.2		16.2	53.3407
					1.1	50.2		16.35	53.3704
					1.1	50.2		16.5	53.4002
					1.2	50.2		16.65	53.4299
					1.2	50.2		16.8	53.4596
					1.2	50.2		16.95	53.4892
					1.2	50.2		17.1	53.5189
					1.2	50.2		17.25	53.5485
					1.2	50.2		17.4	53.5781
					1.2	50.2		17.55	53.6076
					1.2	50.2		17.7	53.6372
					1.2	50.2		17.85	53.6667
					1.2	50.2		18	53.6962
					1.3	50.2		18.15	53.7257
					1.3	50.2		18.3	53.7552
					1.3	50.2		18.45	53.7846
					1.3	50.3		18.6	53.814
					1.3	50.3		18.75	53.8434
					1.3	50.3		18.9	53.8728
					1.3	50.3		19.05	53.9021
					1.3	50.3		19.2	53.9315
					1.3	50.3		19.35	53.9608
					1.3	50.3		19.5	53.9901
					1.4	50.3		19.65	54.0193
					1.4	50.3		19.8	54.0486
					1.4	50.3		19.95	54.0778
					1.4	50.3		20.1	54.107
					1.4	50.3		20.25	54.1362
					1.4	50.3		20.4	54.1653
					1.4	50.3		20.55	54.1944
					1.4	50.3		20.7	54.2235
					1.4	50.3		20.85	54.2526
					1.4	50.3		21	54.2817
					1.5	50.3		21.15	54.3107
					1.5	50.3		21.3	54.3398
					1.5	50.3		21.45	54.3688
					1.5	50.3		21.6	54.3977
					1.5	50.3		21.75	54.4267
					1.5	50.3		21.9	54.4556
					1.5	50.3		22.05	54.4845
					1.5	50.3		22.2	54.5134
					1.5	50.3		22.35	54.5423
					1.6	50.3		22.5	54.5711
					1.6	50.4		22.65	54.5999
					1.6	50.4		22.8	54.6287
					1.6	50.4		22.95	54.6575
					1.6	50.4		23.1	54.6863
					1.6	50.4		23.25	54.715
					1.6	50.4		23.4	54.7437
					1.6	50.4		23.55	54.7724
					1.6	50.4		23.7	54.8011
					1.6	50.4		23.85	54.8297
					1.7	50.4		24	54.8583
					1.7	50.4		24.15	54.8869
					1.7	50.4		24.3	54.9155
					1.7	50.4		24.45	54.9441
					1.7	50.4		24.6	54.9726
					1.7	50.4		24.75	55.0011
					1.7	50.4		24.9	55.0296
					1.7	50.4		25.05	55.0581
					1.7	50.4		25.2	55.0865
					1.7	50.4		25.35	55.115
					1.8	50.4		25.5	55.1434
					1.8	50.4		25.65	55.1718
					1.8	50.5		25.8	55.2001
					1.8	50.5		25.95	55.2284
					1.8	50.5		26.1	55.2568
					1.8	50.5		26.25	55.2851
					1.8	50.5		26.4	55.3133
					1.8	50.5		26.55	55.3416
					1.8	50.5		26.7	55.3698
					1.9	50.5		26.85	55.398
					1.9	50.5		27	55.4262
					1.9	50.5		27.15	55.4544
					1.9	50.5		27.3	55.4825
					1.9	50.5		27.45	55.5106
					1.9	50.5		27.6	55.5387
					1.9	50.5		27.75	55.5668
					1.9	50.5		27.9	55.5948
					1.9	50.6		28.05	55.6229
					1.9	50.6		28.2	55.6509
					2	50.6		28.35	55.6789
					2	50.6		28.5	55.7068
					2	50.6		28.65	55.7348
					2	50.6		28.8	55.7627
					2	50.6		28.95	55.7906
					2	50.6		29.1	55.8185
					2	50.6		29.25	55.8463
					2	50.6		29.4	55.8742
					2	50.6		29.55	55.902
					2	50.6		29.7	55.9298
					2.1	50.6		29.85	55.9575
					2.1	50.6		30	55.9853
					2.1	50.7		30.15	56.013
					2.1	50.7		30.3	56.0407
					2.1	50.7		30.45	56.0684
					2.1	50.7		30.6	56.096
					2.1	50.7		30.75	56.1237
					2.1	50.7		30.9	56.1513
					2.1	50.8		31.05	56.1789
					2.1	50.8		31.2	56.2065
					2.2	50.8		31.35	56.234
					2.2	50.8		31.5	56.2615
					2.2	50.8		31.65	56.289
					2.2	50.8		31.8	56.3165
					2.2	50.9		31.95	56.344
					2.2	50.9		32.1	56.3714
					2.2	50.9		32.25	56.3989
					2.2	50.9		32.4	56.4263
					2.2	50.9		32.55	56.4536
					2.3	50.9		32.7	56.481
					2.3	50.9		32.85	56.5083
					2.3	50.9		33	56.5356
					2.3	50.9		33.15	56.5629
					2.3	50.9		33.3	56.5902
					2.3	50.9		33.45	56.6174
					2.3	50.9		33.6	56.6447
					2.3	50.9		33.75	56.6719
					2.3	50.9		33.9	56.699
					2.3	51		34.05	56.7262
					2.4	51		34.2	56.7533
					2.4	51		34.35	56.7805
					2.4	51		34.5	56.8076
					2.4	51		34.65	56.8346
					2.4	51		34.8	56.8617
					2.4	51		34.95	56.8887
					2.4	51.1		35.1	56.9157
					2.4	51.1		35.25	56.9427
					2.4	51.1		35.4	56.9697
					2.5	51.1		35.55	56.9966
					2.5	51.1		35.7	57.0235
					2.5	51.1		35.85	57.0504
					2.5	51.1		36	57.0773
					2.5	51.2		36.15	57.1042
					2.5	51.2		36.3	57.131
					2.5	51.2		36.45	57.1578
					2.5	51.2		36.6	57.1846
					2.5	51.2		36.75	57.2114
					2.5	51.2		36.9	57.2381
					2.6	51.3		37.05	57.2649
					2.6	51.3		37.2	57.2916
					2.6	51.3		37.35	57.3183
					2.6	51.3		37.5	57.3449
					2.6	51.3		37.65	57.3716
					2.6	51.3		37.8	57.3982
					2.6	51.3		37.95	57.4248
					2.6	51.3		38.1	57.4514
					2.6	51.3		38.25	57.4779
					2.6	51.3		38.4	57.5045
					2.7	51.3		38.55	57.531
					2.7	51.3		38.7	57.5575
					2.7	51.4		38.85	57.584
					2.7	51.4		39	57.6104
					2.7	51.4		39.15	57.6368
					2.7	51.4		39.3	57.6632
					2.7	51.4		39.45	57.6896
					2.7	51.4		39.6	57.716
					2.7	51.4		39.75	57.7423
					2.7	51.5		39.9	57.7687
					2.8	51.5		40.05	57.795
					2.8	51.5		40.2	57.8212
					2.8	51.5		40.35	57.8475
					2.8	51.5		40.5	57.8737
					2.8	51.5		40.65	57.9
					2.8	51.5		40.8	57.9262
					2.8	51.5		40.95	57.9523
					2.8	51.5		41.1	57.9785
					2.8	51.5		41.25	58.0046
					2.9	51.5		41.4	58.0307
					2.9	51.5		41.55	58.0568
					2.9	51.6		41.7	58.0829
					2.9	51.6		41.85	58.1089
					2.9	51.6		42	58.135
					2.9	51.6		42.15	58.161
					2.9	51.6		42.3	58.1869
					2.9	51.6		42.45	58.2129
					2.9	51.6		42.6	58.2388
					2.9	51.6		42.75	58.2648
					3	51.6		42.9	58.2907
					3	51.6		43.05	58.3165
					3	51.6		43.2	58.3424
					3	51.6		43.35	58.3682
					3	51.7		43.5	58.394
					3	51.7		43.65	58.4198
					3	51.7		43.8	58.4456
					3	51.7		43.95	58.4714
					3	51.7		44.1	58.4971
					3.1	51.7		44.25	58.5228
					3.1	51.7		44.4	58.5485
					3.1	51.7		44.55	58.5742
					3.1	51.7		44.7	58.5998
					3.1	51.7		44.85	58.6254
					3.1	51.7		45	58.651
					3.1	51.7		45.15	58.6766
					3.1	51.7		45.3	58.7022
					3.1	51.7		45.45	58.7277
					3.1	51.9		45.6	58.7533
					3.2	51.9		45.75	58.7788
					3.2	51.9		45.9	58.8042
					3.2	51.9		46.05	58.8297
					3.2	51.9		46.2	58.8551
					3.2	51.9		46.35	58.8805
					3.2	51.9		46.5	58.9059
					3.2	51.9		46.65	58.9313
					3.2	51.9		46.8	58.9567
					3.2	51.9		46.95	58.982
					3.2	51.9		47.1	59.0073
					3.3	51.9		47.25	59.0326
					3.3	51.9		47.4	59.0579
					3.3	52		47.55	59.0831
					3.3	52		47.7	59.1084
					3.3	52		47.85	59.1336
					3.3	52		48	59.1588
					3.3	52		48.15	59.1839
					3.3	52		48.3	59.2091
					3.3	52.1		48.45	59.2342
					3.3	52.1		48.6	59.2593
					3.4	52.1		48.75	59.2844
					3.4	52.1		48.9	59.3094
					3.4	52.1		49.05	59.3345
					3.4	52.1		49.2	59.3595
					3.4	52.1		49.35	59.3845
					3.4	52.1		49.5	59.4095
					3.4	52.1		49.65	59.4344
					3.4	52.1		49.8	59.4594
					3.4	52.1		49.95	59.4843
					3.4	52.1		50.1	59.5092
					3.5	52.2		50.25	59.5341
					3.5	52.2		50.4	59.5589
					3.5	52.2		50.55	59.5838
					3.5	52.2		50.7	59.6086
					3.5	52.2		50.85	59.6334
					3.5	52.2		51	59.6582
					3.5	52.2		51.15	59.6829
					3.5	52.3		51.3	59.7076
					3.5	52.3		51.45	59.7324
					3.6	52.3		51.6	59.7571
					3.6	52.3		51.75	59.7817
					3.6	52.3		51.9	59.8064
					3.6	52.3		52.05	59.831
					3.6	52.4		52.2	59.8556
					3.6	52.4		52.35	59.8802
					3.6	52.4		52.5	59.9048
					3.6	52.4		52.65	59.9293
					3.6	52.4		52.8	59.9539
					3.6	52.4		52.95	59.9784
					3.7	52.5		53.1	60.0029
					3.7	52.5		53.25	60.0273
					3.7	52.5		53.4	60.0518
					3.7	52.5		53.55	60.0762
					3.7	52.5		53.7	60.1006
					3.7	52.5		53.85	60.125
					3.7	52.5		54	60.1494
					3.7	52.6		54.15	60.1737
					3.7	52.6		54.3	60.198
					3.7	52.6		54.45	60.2223
					3.8	52.6		54.6	60.2466
					3.8	52.6		54.75	60.2709
					3.8	52.6		54.9	60.2951
					3.8	52.7		55.05	60.3194
					3.8	52.7		55.2	60.3436
					3.8	52.7		55.35	60.3677
					3.8	52.7		55.5	60.3919
					3.8	52.7		55.65	60.416
					3.8	52.7		55.8	60.4402
					3.8	52.8		55.95	60.4643
					3.9	52.8		56.1	60.4884
					3.9	52.8		56.25	60.5124
					3.9	52.8		56.4	60.5365
					3.9	52.8		56.55	60.5605
					3.9	52.8		56.7	60.5845
					3.9	52.8		56.85	60.6085
					3.9	52.8		57	60.6324
					3.9	52.8		57.15	60.6564
					3.9	52.8		57.3	60.6803
					4	52.8		57.45	60.7042
					4	52.8		57.6	60.7281
					4	52.9		57.75	60.7519
					4	52.9		57.9	60.7758
					4	52.9		58.05	60.7996
					4	52.9		58.2	60.8234
					4	52.9		58.35	60.8472
					4	52.9		58.5	60.871
					4	52.9		58.65	60.8947
					4	53		58.8	60.9184
					4.1	53		58.95	60.9421
					4.1	53		59.1	60.9658
					4.1	53		59.25	60.9895
					4.1	53		59.4	61.0131
					4.1	53		59.55	61.0367
					4.1	53		59.7	61.0603
					4.1	53		59.85	61.0839
					4.1	53		60	61.1075
					4.1	53		60.15	61.131
					4.1	53		60.3	61.1545
					4.2	53		60.45	61.178
					4.2	53.1		60.6	61.2015
					4.2	53.1		60.75	61.225
					4.2	53.1		60.9	61.2484
					4.2	53.1		61.05	61.2719
					4.2	53.1		61.2	61.2953
					4.2	53.1		61.35	61.3186
					4.2	53.1		61.5	61.342
					4.2	53.2		61.65	61.3654
					4.3	53.2		61.8	61.3887
					4.3	53.2		61.95	61.412
					4.3	53.2		62.1	61.4353
					4.3	53.2		62.25	61.4585
					4.3	53.2		62.4	61.4818
					4.3	53.2		62.55	61.505
					4.3	53.2		62.7	61.5282
					4.3	53.2		62.85	61.5514
					4.3	53.2		63	61.5746
					4.3	53.2		63.15	61.5977
					4.4	53.2		63.3	61.6209
					4.4	53.2		63.45	61.644
					4.4	53.2		63.6	61.6671
					4.4	53.2		63.75	61.6901
					4.4	53.3		63.9	61.7132
					4.4	53.3		64.05	61.7362
					4.4	53.3		64.2	61.7592
					4.4	53.3		64.35	61.7822
					4.4	53.3		64.5	61.8052
					4.4	53.3		64.65	61.8281
					4.5	53.4		64.8	61.8511
					4.5	53.4		64.95	61.874
					4.5	53.4		65.1	61.8969
					4.5	53.4		65.25	61.9197
					4.5	53.4		65.4	61.9426
					4.5	53.4		65.55	61.9654
					4.5	53.5		65.7	61.9883
					4.5	53.5		65.85	62.0111
					4.5	53.5		66	62.0338
					4.6	53.5		66.15	62.0566
					4.6	53.5		66.3	62.0793
					4.6	53.5		66.45	62.1021
					4.6	53.5		66.6	62.1248
					4.6	53.5		66.75	62.1474
					4.6	53.5		66.9	62.1701
					4.6	53.5		67.05	62.1927
					4.6	53.5		67.2	62.2154
					4.6	53.5		67.35	62.238
					4.6	53.5		67.5	62.2605
					4.7	53.5		67.65	62.2831
					4.7	53.6		67.8	62.3057
					4.7	53.6		67.95	62.3282
					4.7	53.6		68.1	62.3507
					4.7	53.6		68.25	62.3732
					4.7	53.6		68.4	62.3957
					4.7	53.6		68.55	62.4181
					4.7	53.7		68.7	62.4405
					4.7	53.7		68.85	62.4629
					4.7	53.7		69	62.4853
					4.8	53.7		69.15	62.5077
					4.8	53.7		69.3	62.5301
					4.8	53.7		69.45	62.5524
					4.8	53.7		69.6	62.5747
					4.8	53.7		69.75	62.597
					4.8	53.7		69.9	62.6193
					4.8	53.7		70.05	62.6416
					4.8	53.7		70.2	62.6638
					4.8	53.7		70.35	62.686
					4.8	53.7		70.5	62.7082
					4.9	53.7		70.65	62.7304
					4.9	53.7		70.8	62.7526
					4.9	53.8		70.95	62.7747
					4.9	53.8		71.1	62.7968
					4.9	53.8		71.25	62.8189
					4.9	53.8		71.4	62.841
					4.9	53.8		71.55	62.8631
					4.9	53.8		71.7	62.8852
					4.9	53.8		71.85	62.9072
					4.9	53.8		72	62.9292
					5	53.8		72.15	62.9512
					5	53.8		72.3	62.9732
					5	53.8		72.45	62.9951
					5	53.8		72.6	63.0171
					5	53.9		72.75	63.039
					5	53.9		72.9	63.0609
					5	53.9		73.05	63.0828
					5	53.9		73.2	63.1046
					5	53.9		73.35	63.1265
					5.1	53.9		73.5	63.1483
					5.1	53.9		73.65	63.1701
					5.1	54		73.8	63.1919
					5.1	54		73.95	63.2136
					5.1	54		74.1	63.2354
					5.1	54		74.25	63.2571
					5.1	54		74.4	63.2788
					5.1	54		74.55	63.3005
					5.1	54		74.7	63.3222
					5.1	54.1		74.85	63.3439
					5.2	54.1		75	63.3655
					5.2	54.1		75.15	63.3871
					5.2	54.1		75.3	63.4087
					5.2	54.1		75.45	63.4303
					5.2	54.1		75.6	63.4519
					5.2	54.2		75.75	63.4734
					5.2	54.2		75.9	63.4949
					5.2	54.2		76.05	63.5164
					5.2	54.2		76.2	63.5379
					5.2	54.2		76.35	63.5594
					5.3	54.2		76.5	63.5808
					5.3	54.3		76.65	63.6023
					5.3	54.3		76.8	63.6237
					5.3	54.3		76.95	63.6451
					5.3	54.3		77.1	63.6665
					5.3	54.3		77.25	63.6878
					5.3	54.3		77.4	63.7092
					5.3	54.3		77.55	63.7305
					5.3	54.3		77.7	63.7518
					5.4	54.3		77.85	63.7731
					5.4	54.3		78	63.7943
					5.4	54.3		78.15	63.8156
					5.4	54.3		78.3	63.8368
					5.4	54.3		78.45	63.858
					5.4	54.3		78.6	63.8792
					5.4	54.3		78.75	63.9004
					5.4	54.3		78.9	63.9216
					5.4	54.3		79.05	63.9427
					5.4	54.3		79.2	63.9638
					5.5	54.3		79.35	63.9849
					5.5	54.3		79.5	64.006
					5.5	54.5		79.65	64.0271
					5.5	54.5		79.8	64.0481
					5.5	54.5		79.95	64.0691
					5.5	54.5		80.1	64.0902
					5.5	54.5		80.25	64.1111
					5.5	54.5		80.4	64.1321
					5.5	54.6		80.55	64.1531
					5.5	54.6		80.7	64.174
					5.6	54.6		80.85	64.1949
					5.6	54.6		81	64.2158
					5.6	54.6		81.15	64.2367
					5.6	54.6		81.3	64.2576
					5.6	54.6		81.45	64.2784
					5.6	54.6		81.6	64.2993
					5.6	54.6		81.75	64.3201
					5.6	54.6		81.9	64.3409
					5.6	54.6		82.05	64.3616
					5.7	54.6		82.2	64.3824
					5.7	54.7		82.35	64.4031
					5.7	54.7		82.5	64.4239
					5.7	54.7		82.65	64.4446
					5.7	54.7		82.8	64.4652
					5.7	54.7		82.95	64.4859
					5.7	54.7		83.1	64.5066
					5.7	54.7		83.25	64.5272
					5.7	54.8		83.4	64.5478
					5.7	54.8		83.55	64.5684
					5.8	54.8		83.7	64.589
					5.8	54.8		83.85	64.6095
					5.8	54.8		84	64.6301
					5.8	54.8		84.15	64.6506
					5.8	54.8		84.3	64.6711
					5.8	54.8		84.45	64.6916
					5.8	54.8		84.6	64.7121
					5.8	54.8		84.75	64.7325
					5.8	54.8		84.9	64.7529
					5.9	54.8		85.05	64.7734
					5.9	54.8		85.2	64.7938
					5.9	54.8		85.35	64.8141
					5.9	54.9		85.5	64.8345
					5.9	54.9		85.65	64.8548
					5.9	54.9		85.8	64.8752
					5.9	54.9		85.95	64.8955
					5.9	54.9		86.1	64.9158
					5.9	54.9		86.25	64.936
					5.9	54.9		86.4	64.9563
					6	55		86.55	64.9765
					6	55		86.7	64.9968
					6	55		86.85	65.017
					6	55		87	65.0371
					6	55		87.15	65.0573
					6	55		87.3	65.0775
					6	55.1		87.45	65.0976
					6	55.1		87.6	65.1177
					6	55.1		87.75	65.1378
					6	55.1		87.9	65.1579
					6.1	55.1		88.05	65.178
					6.1	55.1		88.2	65.198
					6.1	55.1		88.35	65.218
					6.1	55.2		88.5	65.238
					6.1	55.2		88.65	65.258
					6.1	55.2		88.8	65.278
					6.1	55.2		88.95	65.298
					6.1	55.2		89.1	65.3179
					6.1	55.2		89.25	65.3378
					6.2	55.2		89.4	65.3577
					6.2	55.2		89.55	65.3776
					6.2	55.2		89.7	65.3975
					6.2	55.2		89.85	65.4173
					6.2	55.2		90	65.4372
					6.2	55.2		90.15	65.457
					6.2	55.3		90.3	65.4768
					6.2	55.3		90.45	65.4966
					6.2	55.3		90.6	65.5163
					6.2	55.3		90.75	65.5361
					6.3	55.3		90.9	65.5558
					6.3	55.3		91.05	65.5755
					6.3	55.3		91.2	65.5952
					6.3	55.3		91.35	65.6149
					6.3	55.3		91.5	65.6346
					6.3	55.3		91.65	65.6542
					6.3	55.3		91.8	65.6738
					6.3	55.3		91.95	65.6934
					6.3	55.3		92.1	65.713
					6.4	55.3		92.25	65.7326
					6.4	55.4		92.4	65.7522
					6.4	55.4		92.55	65.7717
					6.4	55.4		92.7	65.7912
					6.4	55.4		92.85	65.8107
					6.4	55.4		93	65.8302
					6.4	55.4		93.15	65.8497
					6.4	55.4		93.3	65.8692
					6.4	55.4		93.45	65.8886
					6.4	55.4		93.6	65.908
					6.5	55.4		93.75	65.9274
					6.5	55.4		93.9	65.9468
					6.5	55.4		94.05	65.9662
					6.5	55.4		94.2	65.9855
					6.5	55.4		94.35	66.0049
					6.5	55.5		94.5	66.0242
					6.5	55.5		94.65	66.0435
					6.5	55.5		94.8	66.0628
					6.5	55.5		94.95	66.082
					6.5	55.5		95.1	66.1013
					6.6	55.5		95.25	66.1205
					6.6	55.6		95.4	66.1397
					6.6	55.6		95.55	66.1589
					6.6	55.6		95.7	66.1781
					6.6	55.6		95.85	66.1973
					6.6	55.6		96	66.2164
					6.6	55.6		96.15	66.2356
					6.6	55.6		96.3	66.2547
					6.6	55.6		96.45	66.2738
					6.7	55.6		96.6	66.2929
					6.7	55.6		96.75	66.3119
					6.7	55.6		96.9	66.331
					6.7	55.6		97.05	66.35
					6.7	55.7		97.2	66.369
					6.7	55.7		97.35	66.388
					6.7	55.7		97.5	66.407
					6.7	55.7		97.65	66.426
					6.7	55.7		97.8	66.4449
					6.7	55.7		97.95	66.4638
					6.8	55.7		98.1	66.4827
					6.8	55.7		98.25	66.5016
					6.8	55.7		98.4	66.5205
					6.8	55.7		98.55	66.5394
					6.8	55.7		98.7	66.5582
					6.8	55.7		98.85	66.5771
					6.8	55.7		99	66.5959
					6.8	55.7		99.15	66.6147
					6.8	55.7		99.3	66.6335
					6.8	55.7		99.45	66.6522
					6.9	55.7		99.6	66.671
					6.9	55.7		99.75	66.6897
					6.9	55.7		99.9	66.7084
					6.9	55.7		100.05	66.7271
					6.9	55.8		100.2	66.7458
					6.9	55.8		100.35	66.7644
					6.9	55.8		100.5	66.7831
					6.9	55.8		100.65	66.8017
					6.9	55.8		100.8	66.8203
					7	55.8		100.95	66.8389
					7	55.8		101.1	66.8575
					7	55.9		101.25	66.8761
					7	55.9		101.4	66.8946
					7	55.9		101.55	66.9132
					7	55.9		101.7	66.9317
					7	55.9		101.85	66.9502
					7	55.9		102	66.9687
					7	56		102.15	66.9871
					7	56		102.3	67.0056
					7.1	56		102.45	67.024
					7.1	56		102.6	67.0424
					7.1	56		102.75	67.0608
					7.1	56		102.9	67.0792
					7.1	56		103.05	67.0976
					7.1	56		103.2	67.1159
					7.1	56		103.35	67.1343
					7.1	56		103.5	67.1526
					7.1	56		103.65	67.1709
					7.1	56		103.8	67.1892
					7.2	56		103.95	67.2074
					7.2	56		104.1	67.2257
					7.2	56		104.25	67.2439
					7.2	56		104.4	67.2622
					7.2	56		104.55	67.2804
					7.2	56		104.7	67.2986
					7.2	56		104.85	67.3167
					7.2	56		105	67.3349
					7.2	56.1		105.15	67.353
					7.2	56.1		105.3	67.3711
					7.3	56.1		105.45	67.3893
					7.3	56.1		105.6	67.4073
					7.3	56.1		105.75	67.4254
					7.3	56.1		105.9	67.4435
					7.3	56.1		106.05	67.4615
					7.3	56.1		106.2	67.4796
					7.3	56.1		106.35	67.4976
					7.3	56.1		106.5	67.5156
					7.3	56.1		106.65	67.5335
					7.4	56.1		106.8	67.5515
					7.4	56.2		106.95	67.5695
					7.4	56.2		107.1	67.5874
					7.4	56.2		107.25	67.6053
					7.4	56.2		107.4	67.6232
					7.4	56.2		107.55	67.6411
					7.4	56.2		107.7	67.659
					7.4	56.2		107.85	67.6768
					7.4	56.2		108	67.6946
					7.4	56.2		108.15	67.7125
					7.5	56.2		108.3	67.7303
					7.5	56.2		108.45	67.7481
					7.5	56.2		108.6	67.7658
					7.5	56.2		108.75	67.7836
					7.5	56.2		108.9	67.8013
					7.5	56.2		109.05	67.819
					7.5	56.3		109.2	67.8368
					7.5	56.3		109.35	67.8544
					7.5	56.3		109.5	67.8721
					7.5	56.3		109.65	67.8898
					7.6	56.3		109.8	67.9074
					7.6	56.3		109.95	67.9251
					7.6	56.3		110.1	67.9427
					7.6	56.3		110.25	67.9603
					7.6	56.3		110.4	67.9779
					7.6	56.3		110.55	67.9954
					7.6	56.3		110.7	68.013
					7.6	56.3		110.85	68.0305
					7.6	56.3		111	68.048
					7.6	56.3		111.15	68.0655
					7.7	56.3		111.3	68.083
					7.7	56.4		111.45	68.1005
					7.7	56.4		111.6	68.118
					7.7	56.4		111.75	68.1354
					7.7	56.4		111.9	68.1528
					7.7	56.4		112.05	68.1702
					7.7	56.4		112.2	68.1876
					7.7	56.4		112.35	68.205
					7.7	56.4		112.5	68.2224
					7.7	56.4		112.65	68.2397
					7.8	56.4		112.8	68.257
					7.8	56.4		112.95	68.2744
					7.8	56.4		113.1	68.2917
					7.8	56.4		113.25	68.309
					7.8	56.5		113.4	68.3262
					7.8	56.5		113.55	68.3435
					7.8	56.5		113.7	68.3607
					7.8	56.5		113.85	68.3779
					7.8	56.5		114	68.3952
					7.9	56.5		114.15	68.4123
					7.9	56.5		114.3	68.4295
					7.9	56.5		114.45	68.4467
					7.9	56.5		114.6	68.4638
					7.9	56.5		114.75	68.481
					7.9	56.5		114.9	68.4981
					7.9	56.5		115.05	68.5152
					7.9	56.6		115.2	68.5323
					7.9	56.6		115.35	68.5493
					7.9	56.6		115.5	68.5664
					8	56.6		115.65	68.5834
					8	56.6		115.8	68.6005
					8	56.6		115.95	68.6175
					8	56.6		116.1	68.6345
					8	56.6		116.25	68.6514
					8	56.6		116.4	68.6684
					8	56.6		116.55	68.6853
					8	56.6		116.7	68.7023
					8	56.6		116.85	68.7192
					8	56.6		117	68.7361
					8.1	56.6		117.15	68.753
					8.1	56.6		117.3	68.7699
					8.1	56.7		117.45	68.7867
					8.1	56.7		117.6	68.8036
					8.1	56.7		117.75	68.8204
					8.1	56.7		117.9	68.8372
					8.1	56.7		118.05	68.854
					8.1	56.7		118.2	68.8708
					8.1	56.7		118.35	68.8875
					8.1	56.7		118.5	68.9043
					8.2	56.8		118.65	68.921
					8.2	56.8		118.8	68.9377
					8.2	56.8		118.95	68.9544
					8.2	56.8		119.1	68.9711
					8.2	56.8		119.25	68.9878
					8.2	56.8		119.4	69.0045
					8.2	56.8		119.55	69.0211
					8.2	56.9		119.7	69.0378
					8.2	56.9		119.85	69.0544
					8.2	56.9		120	69.071
					8.3	56.9		120.15	69.0876
					8.3	56.9		120.3	69.1041
					8.3	56.9		120.45	69.1207
					8.3	56.9		120.6	69.1372
					8.3	56.9		120.75	69.1537
					8.3	56.9		120.9	69.1703
					8.3	56.9		121.05	69.1868
					8.3	56.9		121.2	69.2032
					8.3	56.9		121.35	69.2197
					8.4	56.9		121.5	69.2362
					8.4	57		121.65	69.2526
					8.4	57		121.8	69.269
					8.4	57		121.95	69.2854
					8.4	57		122.1	69.3018
					8.4	57		122.25	69.3182
					8.4	57		122.4	69.3346
					8.4	57		122.55	69.3509
					8.4	57		122.7	69.3672
					8.4	57		122.85	69.3835
					8.5	57		123	69.3999
					8.5	57		123.15	69.4161
					8.5	57		123.3	69.4324
					8.5	57.1		123.45	69.4487
					8.5	57.1		123.6	69.4649
					8.5	57.1		123.75	69.4812
					8.5	57.1		123.9	69.4974
					8.5	57.1		124.05	69.5136
					8.5	57.1		124.2	69.5298
					8.5	57.1		124.35	69.5459
					8.6	57.1		124.5	69.5621
					8.6	57.1		124.65	69.5782
					8.6	57.1		124.8	69.5944
					8.6	57.1		124.95	69.6105
					8.6	57.1		125.1	69.6266
					8.6	57.1		125.25	69.6426
					8.6	57.1		125.4	69.6587
					8.6	57.2		125.55	69.6748
					8.6	57.2		125.7	69.6908
					8.6	57.2		125.85	69.7068
					8.7	57.2		126	69.7228
					8.7	57.2		126.15	69.7388
					8.7	57.2		126.3	69.7548
					8.7	57.2		126.45	69.7708
					8.7	57.2		126.6	69.7867
					8.7	57.2		126.75	69.8027
					8.7	57.2		126.9	69.8186
					8.7	57.2		127.05	69.8345
					8.7	57.2		127.2	69.8504
					8.8	57.2		127.35	69.8663
					8.8	57.3		127.5	69.8822
					8.8	57.3		127.65	69.898
					8.8	57.3		127.8	69.9139
					8.8	57.3		127.95	69.9297
					8.8	57.3		128.1	69.9455
					8.8	57.3		128.25	69.9613
					8.8	57.3		128.4	69.9771
					8.8	57.3		128.55	69.9928
					8.8	57.3		128.7	70.0086
					8.9	57.3		128.85	70.0243
					8.9	57.3		129	70.04
					8.9	57.3		129.15	70.0558
					8.9	57.4		129.3	70.0715
					8.9	57.4		129.45	70.0871
					8.9	57.4		129.6	70.1028
					8.9	57.4		129.75	70.1185
					8.9	57.4		129.9	70.1341
					8.9	57.4		130.05	70.1497
					8.9	57.4		130.2	70.1653
					9	57.4		130.35	70.1809
					9	57.4		130.5	70.1965
					9	57.4		130.65	70.2121
					9	57.4		130.8	70.2276
					9	57.4		130.95	70.2432
					9	57.4		131.1	70.2587
					9	57.5		131.25	70.2742
					9	57.5		131.4	70.2897
					9	57.5		131.55	70.3052
					9	57.5		131.7	70.3206
					9.1	57.5		131.85	70.3361
					9.1	57.5		132	70.3515
					9.1	57.5		132.15	70.367
					9.1	57.5		132.3	70.3824
					9.1	57.5		132.45	70.3978
					9.1	57.5		132.6	70.4132
					9.1	57.5		132.75	70.4285
					9.1	57.5		132.9	70.4439
					9.1	57.5		133.05	70.4592
					9.1	57.5		133.2	70.4746
					9.2	57.5		133.35	70.4899
					9.2	57.5		133.5	70.5052
					9.2	57.5		133.65	70.5205
					9.2	57.5		133.8	70.5357
					9.2	57.5		133.95	70.551
					9.2	57.5		134.1	70.5662
					9.2	57.6		134.25	70.5815
					9.2	57.6		134.4	70.5967
					9.2	57.6		134.55	70.6119
					9.3	57.6		134.7	70.6271
					9.3	57.6		134.85	70.6423
					9.3	57.6		135	70.6574
					9.3	57.6		135.15	70.6726
					9.3	57.6		135.3	70.6877
					9.3	57.6		135.45	70.7028
					9.3	57.6		135.6	70.7179
					9.3	57.6		135.75	70.733
					9.3	57.6		135.9	70.7481
					9.3	57.6		136.05	70.7632
					9.4	57.6		136.2	70.7782
					9.4	57.6		136.35	70.7933
					9.4	57.6		136.5	70.8083
					9.4	57.6		136.65	70.8233
					9.4	57.6		136.8	70.8383
					9.4	57.6		136.95	70.8533
					9.4	57.7		137.1	70.8682
					9.4	57.7		137.25	70.8832
					9.4	57.7		137.4	70.8981
					9.4	57.7		137.55	70.9131
					9.5	57.7		137.7	70.928
					9.5	57.7		137.85	70.9429
					9.5	57.7		138	70.9578
					9.5	57.7		138.15	70.9727
					9.5	57.7		138.3	70.9875
					9.5	57.7		138.45	71.0024
					9.5	57.7		138.6	71.0172
					9.5	57.7		138.75	71.032
					9.5	57.7		138.9	71.0468
					9.5	57.8		139.05	71.0616
					9.6	57.8		139.2	71.0764
					9.6	57.8		139.35	71.0912
					9.6	57.8		139.5	71.1059
					9.6	57.8		139.65	71.1206
					9.6	57.8		139.8	71.1354
					9.6	57.8		139.95	71.1501
					9.6	57.8		140.1	71.1648
					9.6	57.8		140.25	71.1795
					9.6	57.8		140.4	71.1941
					9.6	57.8		140.55	71.2088
					9.7	57.8		140.7	71.2234
					9.7	57.8		140.85	71.2381
					9.7	57.9		141	71.2527
					9.7	57.9		141.15	71.2673
					9.7	57.9		141.3	71.2819
					9.7	57.9		141.45	71.2965
					9.7	57.9		141.6	71.311
					9.7	57.9		141.75	71.3256
					9.7	57.9		141.9	71.3401
					9.7	57.9		142.05	71.3547
					9.8	57.9		142.2	71.3692
					9.8	57.9		142.35	71.3837
					9.8	57.9		142.5	71.3981
					9.8	57.9		142.65	71.4126
					9.8	57.9		142.8	71.4271
					9.8	57.9		142.95	71.4415
					9.8	57.9		143.1	71.456
					9.8	57.9		143.25	71.4704
					9.8	57.9		143.4	71.4848
					9.9	57.9		143.55	71.4992
					9.9	57.9		143.7	71.5136
					9.9	57.9		143.85	71.5279
					9.9	57.9		144	71.5423
					9.9	58		144.15	71.5566
					9.9	58		144.3	71.5709
					9.9	58		144.45	71.5853
					9.9	58		144.6	71.5996
					9.9	58		144.75	71.6138
					9.9	58		144.9	71.6281
					10	58		145.05	71.6424
					10	58		145.2	71.6566
					10	58		145.35	71.6709
					10	58		145.5	71.6851
					10	58		145.65	71.6993
					10	58		145.8	71.7135
					10	58		145.95	71.7277
					10	58		146.1	71.7418
					10	58.1		146.25	71.756
					10.1	58.1		146.4	71.7701
					10.1	58.1		146.55	71.7843
					10.1	58.1		146.7	71.7984
					10.1	58.1		146.85	71.8125
					10.1	58.1		147	71.8266
					10.1	58.1		147.15	71.8407
					10.1	58.1		147.3	71.8547
					10.1	58.1		147.45	71.8688
					10.1	58.1		147.6	71.8828
					10.1	58.1		147.75	71.8969
					10.2	58.1		147.9	71.9109
					10.2	58.1		148.05	71.9249
					10.2	58.1		148.2	71.9389
					10.2	58.1		148.35	71.9528
					10.2	58.1		148.5	71.9668
					10.2	58.1		148.65	71.9808
					10.2	58.1		148.8	71.9947
					10.2	58.1		148.95	72.0086
					10.2	58.1		149.1	72.0225
					10.2	58.2		149.25	72.0364
					10.3	58.2		149.4	72.0503
					10.3	58.2		149.55	72.0642
					10.3	58.2		149.7	72.0781
					10.3	58.2		149.85	72.0919
					10.3	58.2		150	72.1057
					10.3	58.2		150.15	72.1196
					10.3	58.2		150.3	72.1334
					10.3	58.2		150.45	72.1472
					10.3	58.2		150.6	72.161
					10.3	58.2		150.75	72.1747
					10.4	58.2		150.9	72.1885
					10.4	58.2		151.05	72.2022
					10.4	58.2		151.2	72.216
					10.4	58.3		151.35	72.2297
					10.4	58.3		151.5	72.2434
					10.4	58.3		151.65	72.2571
					10.4	58.3		151.8	72.2708
					10.4	58.3		151.95	72.2845
					10.4	58.3		152.1	72.2981
					10.5	58.3		152.25	72.3118
					10.5	58.3		152.4	72.3254
					10.5	58.3		152.55	72.339
					10.5	58.3		152.7	72.3526
					10.5	58.3		152.85	72.3662
					10.5	58.3		153	72.3798
					10.5	58.3		153.15	72.3934
					10.5	58.3		153.3	72.4069
					10.5	58.3		153.45	72.4205
					10.5	58.3		153.6	72.434
					10.6	58.3		153.75	72.4475
					10.6	58.3		153.9	72.461
					10.6	58.3		154.05	72.4745
					10.6	58.3		154.2	72.488
					10.6	58.3		154.35	72.5015
					10.6	58.3		154.5	72.5149
					10.6	58.4		154.65	72.5284
					10.6	58.4		154.8	72.5418
					10.6	58.4		154.95	72.5553
					10.6	58.4		155.1	72.5687
					10.7	58.4		155.25	72.5821
					10.7	58.4		155.4	72.5954
					10.7	58.4		155.55	72.6088
					10.7	58.4		155.7	72.6222
					10.7	58.4		155.85	72.6355
					10.7	58.4		156	72.6489
					10.7	58.4		156.15	72.6622
					10.7	58.4		156.3	72.6755
					10.7	58.4		156.45	72.6888
					10.8	58.5		156.6	72.7021
					10.8	58.5		156.75	72.7153
					10.8	58.5		156.9	72.7286
					10.8	58.5		157.05	72.7419
					10.8	58.5		157.2	72.7551
					10.8	58.5		157.35	72.7683
					10.8	58.5		157.5	72.7815
					10.8	58.5		157.65	72.7947
					10.8	58.5		157.8	72.8079
					10.8	58.5		157.95	72.8211
					10.9	58.5		158.1	72.8343
					10.9	58.5		158.25	72.8474
					10.9	58.5		158.4	72.8606
					10.9	58.5		158.55	72.8737
					10.9	58.5		158.7	72.8868
					10.9	58.5		158.85	72.8999
					10.9	58.5		159	72.913
					10.9	58.5		159.15	72.9261
					10.9	58.5		159.3	72.9391
					10.9	58.6		159.45	72.9522
					11	58.6		159.6	72.9652
					11	58.6		159.75	72.9783
					11	58.6		159.9	72.9913
					11	58.6		160.05	73.0043
					11	58.6		160.2	73.0173
					11	58.6		160.35	73.0303
					11	58.6		160.5	73.0432
					11	58.6		160.65	73.0562
					11	58.6		160.8	73.0692
					11	58.6		160.95	73.0821
					11.1	58.6		161.1	73.095
					11.1	58.6		161.25	73.1079
					11.1	58.6		161.4	73.1208
					11.1	58.6		161.55	73.1337
					11.1	58.6		161.7	73.1466
					11.1	58.6		161.85	73.1594
					11.1	58.6		162	73.1723
					11.1	58.6		162.15	73.1851
					11.1	58.6		162.3	73.198
					11.2	58.7		162.45	73.2108
					11.2	58.7		162.6	73.2236
					11.2	58.7		162.75	73.2364
					11.2	58.7		162.9	73.2492
					11.2	58.7		163.05	73.2619
					11.2	58.7		163.2	73.2747
					11.2	58.7		163.35	73.2874
					11.2	58.7		163.5	73.3002
					11.2	58.7		163.65	73.3129
					11.2	58.7		163.8	73.3256
					11.3	58.7		163.95	73.3383
					11.3	58.7		164.1	73.351
					11.3	58.7		164.25	73.3637
					11.3	58.7		164.4	73.3763
					11.3	58.7		164.55	73.389
					11.3	58.7		164.7	73.4016
					11.3	58.7		164.85	73.4142
					11.3	58.7		165	73.4268
					11.3	58.7		165.15	73.4395
					11.3	58.7		165.3	73.452
					11.4	58.7		165.45	73.4646
					11.4	58.7		165.6	73.4772
					11.4	58.8		165.75	73.4898
					11.4	58.8		165.9	73.5023
					11.4	58.8		166.05	73.5148
					11.4	58.8		166.2	73.5274
					11.4	58.8		166.35	73.5399
					11.4	58.8		166.5	73.5524
					11.4	58.8		166.65	73.5649
					11.5	58.8		166.8	73.5773
					11.5	58.8		166.95	73.5898
					11.5	58.8		167.1	73.6022
					11.5	58.8		167.25	73.6147
					11.5	58.8		167.4	73.6271
					11.5	58.8		167.55	73.6395
					11.5	58.8		167.7	73.6519
					11.5	58.8		167.85	73.6643
					11.5	58.9		168	73.6767
					11.5	58.9		168.15	73.6891
					11.6	58.9		168.3	73.7015
					11.6	58.9		168.45	73.7138
					11.6	58.9		168.6	73.7261
					11.6	58.9		168.75	73.7385
					11.6	58.9		168.9	73.7508
					11.6	58.9		169.05	73.7631
					11.6	58.9		169.2	73.7754
					11.6	58.9		169.35	73.7877
					11.6	58.9		169.5	73.7999
					11.6	58.9		169.65	73.8122
					11.7	58.9		169.8	73.8244
					11.7	59		169.95	73.8367
					11.7	59		170.1	73.8489
					11.7	59		170.25	73.8611
					11.7	59		170.4	73.8733
					11.7	59		170.55	73.8855
					11.7	59		170.7	73.8977
					11.7	59		170.85	73.9098
					11.7	59		171	73.922
					11.7	59		171.15	73.9341
					11.8	59		171.3	73.9463
					11.8	59		171.45	73.9584
					11.8	59		171.6	73.9705
					11.8	59		171.75	73.9826
					11.8	59		171.9	73.9947
					11.8	59		172.05	74.0068
					11.8	59		172.2	74.0188
					11.8	59		172.35	74.0309
					11.8	59		172.5	74.0429
					11.8	59		172.65	74.055
					11.9	59		172.8	74.067
					11.9	59.1		172.95	74.079
					11.9	59.1		173.1	74.091
					11.9	59.1		173.25	74.103
					11.9	59.1		173.4	74.115
					11.9	59.1		173.55	74.1269
					11.9	59.1		173.7	74.1389
					11.9	59.1		173.85	74.1508
					11.9	59.1		174	74.1628
					12	59.1		174.15	74.1747
					12	59.1		174.3	74.1866
					12	59.1		174.45	74.1985
					12	59.1		174.6	74.2104
					12	59.1		174.75	74.2223
					12	59.1		174.9	74.2341
					12	59.1		175.05	74.246
					12	59.1		175.2	74.2578
					12	59.1		175.35	74.2696
					12	59.1		175.5	74.2815
					12.1	59.1		175.65	74.2933
					12.1	59.1		175.8	74.3051
					12.1	59.2		175.95	74.3169
					12.1	59.2		176.1	74.3286
					12.1	59.2		176.25	74.3404
					12.1	59.2		176.4	74.3522
					12.1	59.2		176.55	74.3639
					12.1	59.2		176.7	74.3756
					12.1	59.2		176.85	74.3874
					12.1	59.2		177	74.3991
					12.2	59.2		177.15	74.4108
					12.2	59.2		177.3	74.4225
					12.2	59.2		177.45	74.4341
					12.2	59.2		177.6	74.4458
					12.2	59.2		177.75	74.4575
					12.2	59.2		177.9	74.4691
					12.2	59.2		178.05	74.4808
					12.2	59.2		178.2	74.4924
					12.2	59.2		178.35	74.504
					12.2	59.2		178.5	74.5156
					12.3	59.2		178.65	74.5272
					12.3	59.2		178.8	74.5388
					12.3	59.3		178.95	74.5503
					12.3	59.3		179.1	74.5619
					12.3	59.3		179.25	74.5735
					12.3	59.3		179.4	74.585
					12.3	59.3		179.55	74.5965
					12.3	59.3		179.7	74.608
					12.3	59.3		179.85	74.6195
					12.3	59.3		180	74.631
					12.4	59.3		180.15	74.6425
					12.4	59.3		180.3	74.654
					12.4	59.3		180.45	74.6655
					12.4	59.3		180.6	74.6769
					12.4	59.3		180.75	74.6884
					12.4	59.4		180.9	74.6998
					12.4	59.4		181.05	74.7112
					12.4	59.4		181.2	74.7226
					12.4	59.4		181.35	74.734
					12.4	59.4		181.5	74.7454
					12.5	59.4		181.65	74.7568
					12.5	59.4		181.8	74.7681
					12.5	59.4		181.95	74.7795
					12.5	59.4		182.1	74.7908
					12.5	59.4		182.25	74.8022
					12.5	59.4		182.4	74.8135
					12.5	59.4		182.55	74.8248
					12.5	59.4		182.7	74.8361
					12.5	59.4		182.85	74.8474
					12.6	59.4		183	74.8587
					12.6	59.4		183.15	74.87
					12.6	59.4		183.3	74.8812
					12.6	59.4		183.45	74.8925
					12.6	59.4		183.6	74.9037
					12.6	59.4		183.75	74.915
					12.6	59.5		183.9	74.9262
					12.6	59.5		184.05	74.9374
					12.6	59.5		184.2	74.9486
					12.6	59.5		184.35	74.9598
					12.7	59.5		184.5	74.9709
					12.7	59.5		184.65	74.9821
					12.7	59.5		184.8	74.9933
					12.7	59.5		184.95	75.0044
					12.7	59.5		185.1	75.0156
					12.7	59.5		185.25	75.0267
					12.7	59.5		185.4	75.0378
					12.7	59.5		185.55	75.0489
					12.7	59.5		185.7	75.06
					12.7	59.5		185.85	75.0711
					12.8	59.5		186	75.0822
					12.8	59.5		186.15	75.0932
					12.8	59.5		186.3	75.1043
					12.8	59.5		186.45	75.1153
					12.8	59.5		186.6	75.1263
					12.8	59.5		186.75	75.1374
					12.8	59.6		186.9	75.1484
					12.8	59.6		187.05	75.1594
					12.8	59.6		187.2	75.1704
					12.8	59.6		187.35	75.1814
					12.9	59.6		187.5	75.1923
					12.9	59.6		187.65	75.2033
					12.9	59.6		187.8	75.2142
					12.9	59.6		187.95	75.2252
					12.9	59.6		188.1	75.2361
					12.9	59.6		188.25	75.247
					12.9	59.6		188.4	75.2579
					12.9	59.6		188.55	75.2688
					12.9	59.6		188.7	75.2797
					12.9	59.6		188.85	75.2906
					13	59.6		189	75.3015
					13	59.6		189.15	75.3123
					13	59.6		189.3	75.3232
					13	59.6		189.45	75.334
					13	59.6		189.6	75.3448
					13	59.6		189.75	75.3557
					13	59.6		189.9	75.3665
					13	59.6		190.05	75.3773
					13	59.7		190.2	75.388
					13.1	59.7		190.35	75.3988
					13.1	59.7		190.5	75.4096
					13.1	59.7		190.65	75.4203
					13.1	59.7		190.8	75.4311
					13.1	59.7		190.95	75.4418
					13.1	59.7		191.1	75.4526
					13.1	59.7		191.25	75.4633
					13.1	59.7		191.4	75.474
					13.1	59.7		191.55	75.4847
					13.1	59.7		191.7	75.4954
					13.2	59.7		191.85	75.506
					13.2	59.7		192	75.5167
					13.2	59.7		192.15	75.5274
					13.2	59.7		192.3	75.538
					13.2	59.7		192.45	75.5486
					13.2	59.7		192.6	75.5593
					13.2	59.7		192.75	75.5699
					13.2	59.7		192.9	75.5805
					13.2	59.8		193.05	75.5911
					13.2	59.8		193.2	75.6017
					13.3	59.8		193.35	75.6123
					13.3	59.8		193.5	75.6228
					13.3	59.8		193.65	75.6334
					13.3	59.8		193.8	75.6439
					13.3	59.8		193.95	75.6545
					13.3	59.8		194.1	75.665
					13.3	59.8		194.25	75.6755
					13.3	59.8		194.4	75.686
					13.3	59.8		194.55	75.6965
					13.4	59.8		194.7	75.707
					13.4	59.8		194.85	75.7175
					13.4	59.8		195	75.7279
					13.4	59.8		195.15	75.7384
					13.4	59.8		195.3	75.7488
					13.4	59.8		195.45	75.7593
					13.4	59.8		195.6	75.7697
					13.4	59.8		195.75	75.7801
					13.4	59.8		195.9	75.7905
					13.4	59.8		196.05	75.8009
					13.5	59.8		196.2	75.8113
					13.5	59.8		196.35	75.8217
					13.5	59.8		196.5	75.8321
					13.5	59.8		196.65	75.8424
					13.5	59.9		196.8	75.8528
					13.5	59.9		196.95	75.8631
					13.5	59.9		197.1	75.8735
					13.5	59.9		197.25	75.8838
					13.5	59.9		197.4	75.8941
					13.5	59.9		197.55	75.9044
					13.6	59.9		197.7	75.9147
					13.6	59.9		197.85	75.925
					13.6	59.9		198	75.9353
					13.6	59.9		198.15	75.9455
					13.6	59.9		198.3	75.9558
					13.6	59.9		198.45	75.966
					13.6	59.9		198.6	75.9763
					13.6	59.9		198.75	75.9865
					13.6	59.9		198.9	75.9967
					13.6	59.9		199.05	76.0069
					13.7	59.9		199.2	76.0171
					13.7	59.9		199.35	76.0273
					13.7	59.9		199.5	76.0375
					13.7	59.9		199.65	76.0476
					13.7	59.9		199.8	76.0578
					13.7	59.9		199.95	76.0679
					13.7	60		200.1	76.0781
					13.7	60		200.25	76.0882
					13.7	60		200.4	76.0983
					13.7	60		200.55	76.1084
					13.8	60		200.7	76.1185
					13.8	60		200.85	76.1286
					13.8	60		201	76.1387
					13.8	60		201.15	76.1488
					13.8	60		201.3	76.1588
					13.8	60		201.45	76.1689
					13.8	60		201.6	76.1789
					13.8	60		201.75	76.189
					13.8	60		201.9	76.199
					13.8	60		202.05	76.209
					13.9	60		202.2	76.219
					13.9	60		202.35	76.229
					13.9	60		202.5	76.239
					13.9	60		202.65	76.249
					13.9	60		202.8	76.2589
					13.9	60		202.95	76.2689
					13.9	60.1		203.1	76.2789
					13.9	60.1		203.25	76.2888
					13.9	60.1		203.4	76.2987
					14	60.1		203.55	76.3087
					14	60.1		203.7	76.3186
					14	60.1		203.85	76.3285
					14	60.1		204	76.3384
					14	60.1		204.15	76.3482
					14	60.1		204.3	76.3581
					14	60.1		204.45	76.368
					14	60.1		204.6	76.3778
					14	60.1		204.75	76.3877
					14	60.1		204.9	76.3975
					14.1	60.1		205.05	76.4074
					14.1	60.1		205.2	76.4172
					14.1	60.1		205.35	76.427
					14.1	60.1		205.5	76.4368
					14.1	60.1		205.65	76.4466
					14.1	60.1		205.8	76.4564
					14.1	60.1		205.95	76.4661
					14.1	60.2		206.1	76.4759
					14.1	60.2		206.25	76.4857
					14.1	60.2		206.4	76.4954
					14.2	60.2		206.55	76.5051
					14.2	60.2		206.7	76.5149
					14.2	60.2		206.85	76.5246
					14.2	60.2		207	76.5343
					14.2	60.2		207.15	76.544
					14.2	60.2		207.3	76.5537
					14.2	60.2		207.45	76.5634
					14.2	60.2		207.6	76.573
					14.2	60.2		207.75	76.5827
					14.3	60.2		207.9	76.5924
					14.3	60.2		208.05	76.602
					14.3	60.2		208.2	76.6116
					14.3	60.2		208.35	76.6213
					14.3	60.2		208.5	76.6309
					14.3	60.2		208.65	76.6405
					14.3	60.2		208.8	76.6501
					14.3	60.2		208.95	76.6597
					14.3	60.3		209.1	76.6693
					14.3	60.3		209.25	76.6788
					14.4	60.3		209.4	76.6884
					14.4	60.3		209.55	76.698
					14.4	60.3		209.7	76.7075
					14.4	60.3		209.85	76.717
					14.4	60.3		210	76.7266
					14.4	60.3		210.15	76.7361
					14.4	60.3		210.3	76.7456
					14.4	60.3		210.45	76.7551
					14.4	60.3		210.6	76.7646
					14.4	60.3		210.75	76.7741
					14.5	60.3		210.9	76.7835
					14.5	60.3		211.05	76.793
					14.5	60.3		211.2	76.8025
					14.5	60.3		211.35	76.8119
					14.5	60.3		211.5	76.8213
					14.5	60.3		211.65	76.8308
					14.5	60.3		211.8	76.8402
					14.5	60.4		211.95	76.8496
					14.5	60.4		212.1	76.859
					14.6	60.4		212.25	76.8684
					14.6	60.4		212.4	76.8778
					14.6	60.4		212.55	76.8872
					14.6	60.4		212.7	76.8965
					14.6	60.4		212.85	76.9059
					14.6	60.4		213	76.9152
					14.6	60.4		213.15	76.9246
					14.6	60.4		213.3	76.9339
					14.6	60.4		213.45	76.9432
					14.6	60.4		213.6	76.9525
					14.7	60.4		213.75	76.9618
					14.7	60.4		213.9	76.9711
					14.7	60.4		214.05	76.9804
					14.7	60.4		214.2	76.9897
					14.7	60.4		214.35	76.999
					14.7	60.4		214.5	77.0082
					14.7	60.4		214.65	77.0175
					14.7	60.4		214.8	77.0267
					14.7	60.5		214.95	77.036
					14.7	60.5		215.1	77.0452
					14.8	60.5		215.25	77.0544
					14.8	60.5		215.4	77.0636
					14.8	60.5		215.55	77.0728
					14.8	60.5		215.7	77.082
					14.8	60.5		215.85	77.0912
					14.8	60.5		216	77.1004
					14.8	60.5		216.15	77.1095
					14.8	60.5		216.3	77.1187
					14.8	60.5		216.45	77.1278
					14.8	60.5		216.6	77.137
					14.9	60.5		216.75	77.1461
					14.9	60.5		216.9	77.1552
					14.9	60.5		217.05	77.1644
					14.9	60.5		217.2	77.1735
					14.9	60.5		217.35	77.1826
					14.9	60.5		217.5	77.1916
					14.9	60.5		217.65	77.2007
					14.9	60.5		217.8	77.2098
					14.9	60.5		217.95	77.2189
					14.9	60.6		218.1	77.2279
					15	60.6		218.25	77.237
					15	60.6		218.4	77.246
					15	60.6		218.55	77.255
					15	60.6		218.7	77.264
					15	60.6		218.85	77.273
					15	60.6		219	77.282
					15	60.6		219.15	77.291
					15	60.6		219.3	77.3
					15	60.6		219.45	77.309
					15.1	60.6		219.6	77.318
					15.1	60.6		219.75	77.3269
					15.1	60.6		219.9	77.3359
					15.1	60.6		220.05	77.3448
					15.1	60.6		220.2	77.3538
					15.1	60.6		220.35	77.3627
					15.1	60.6		220.5	77.3716
					15.1	60.6		220.65	77.3805
					15.1	60.7		220.8	77.3894
					15.1	60.7		220.95	77.3983
					15.2	60.7		221.1	77.4072
					15.2	60.7		221.25	77.4161
					15.2	60.7		221.4	77.4249
					15.2	60.7		221.55	77.4338
					15.2	60.7		221.7	77.4426
					15.2	60.7		221.85	77.4515
					15.2	60.7		222	77.4603
					15.2	60.7		222.15	77.4691
					15.2	60.7		222.3	77.478
					15.2	60.7		222.45	77.4868
					15.3	60.7		222.6	77.4956
					15.3	60.7		222.75	77.5044
					15.3	60.7		222.9	77.5131
					15.3	60.7		223.05	77.5219
					15.3	60.7		223.2	77.5307
					15.3	60.7		223.35	77.5394
					15.3	60.7		223.5	77.5482
					15.3	60.7		223.65	77.5569
					15.3	60.8		223.8	77.5657
					15.3	60.8		223.95	77.5744
					15.4	60.8		224.1	77.5831
					15.4	60.8		224.25	77.5918
					15.4	60.8		224.4	77.6005
					15.4	60.8		224.55	77.6092
					15.4	60.8		224.7	77.6179
					15.4	60.8		224.85	77.6266
					15.4	60.8		225	77.6352
					15.4	60.8		225.15	77.6439
					15.4	60.8		225.3	77.6525
					15.5	60.8		225.45	77.6612
					15.5	60.8		225.6	77.6698
					15.5	60.8		225.75	77.6784
					15.5	60.8		225.9	77.6871
					15.5	60.8		226.05	77.6957
					15.5	60.8		226.2	77.7043
					15.5	60.8		226.35	77.7129
					15.5	60.8		226.5	77.7215
					15.5	60.9		226.65	77.73
					15.5	60.9		226.8	77.7386
					15.6	60.9		226.95	77.7472
					15.6	60.9		227.1	77.7557
					15.6	60.9		227.25	77.7643
					15.6	60.9		227.4	77.7728
					15.6	60.9		227.55	77.7813
					15.6	60.9		227.7	77.7899
					15.6	60.9		227.85	77.7984
					15.6	60.9		228	77.8069
					15.6	60.9		228.15	77.8154
					15.6	60.9		228.3	77.8239
					15.7	60.9		228.45	77.8323
					15.7	60.9		228.6	77.8408
					15.7	60.9		228.75	77.8493
					15.7	60.9		228.9	77.8577
					15.7	60.9		229.05	77.8662
					15.7	60.9		229.2	77.8746
					15.7	60.9		229.35	77.883
					15.7	61		229.5	77.8915
					15.7	61		229.65	77.8999
					15.8	61		229.8	77.9083
					15.8	61		229.95	77.9167
					15.8	61		230.1	77.9251
					15.8	61		230.25	77.9335
					15.8	61		230.4	77.9418
					15.8	61		230.55	77.9502
					15.8	61		230.7	77.9586
					15.8	61		230.85	77.9669
					15.8	61		231	77.9753
					15.8	61		231.15	77.9836
					15.9	61		231.3	77.9919
					15.9	61		231.45	78.0003
					15.9	61		231.6	78.0086
					15.9	61		231.75	78.0169
					15.9	61		231.9	78.0252
					15.9	61		232.05	78.0335
					15.9	61		232.2	78.0417
					15.9	61		232.35	78.05
					15.9	61.1		232.5	78.0583
					15.9	61.1		232.65	78.0665
					16	61.1		232.8	78.0748
					16	61.1		232.95	78.083
					16	61.1		233.1	78.0913
					16	61.1		233.25	78.0995
					16	61.1		233.4	78.1077
					16	61.1		233.55	78.1159
					16	61.1		233.7	78.1241
					16	61.1		233.85	78.1323
					16	61.1		234	78.1405
					16	61.1		234.15	78.1487
					16.1	61.1		234.3	78.1569
					16.1	61.1		234.45	78.165
					16.1	61.1		234.6	78.1732
					16.1	61.1		234.75	78.1813
					16.1	61.1		234.9	78.1895
					16.1	61.1		235.05	78.1976
					16.1	61.1		235.2	78.2057
					16.1	61.2		235.35	78.2138
					16.1	61.2		235.5	78.222
					16.2	61.2		235.65	78.2301
					16.2	61.2		235.8	78.2382
					16.2	61.2		235.95	78.2462
					16.2	61.2		236.1	78.2543
					16.2	61.2		236.25	78.2624
					16.2	61.2		236.4	78.2705
					16.2	61.2		236.55	78.2785
					16.2	61.2		236.7	78.2866
					16.2	61.2		236.85	78.2946
					16.2	61.2		237	78.3026
					16.3	61.2		237.15	78.3107
					16.3	61.2		237.3	78.3187
					16.3	61.2		237.45	78.3267
					16.3	61.2		237.6	78.3347
					16.3	61.2		237.75	78.3427
					16.3	61.2		237.9	78.3507
					16.3	61.2		238.05	78.3586
					16.3	61.2		238.2	78.3666
					16.3	61.3		238.35	78.3746
					16.3	61.3		238.5	78.3825
					16.4	61.3		238.65	78.3905
					16.4	61.3		238.8	78.3984
					16.4	61.3		238.95	78.4064
					16.4	61.3		239.1	78.4143
					16.4	61.3		239.25	78.4222
					16.4	61.3		239.4	78.4301
					16.4	61.3		239.55	78.438
					16.4	61.3		239.7	78.4459
					16.4	61.3		239.85	78.4538
					16.5	61.3		240	78.4617
					16.5	61.3		240.15	78.4696
					16.5	61.3		240.3	78.4774
					16.5	61.3		240.45	78.4853
					16.5	61.3		240.6	78.4931
					16.5	61.3		240.75	78.501
					16.5	61.3		240.9	78.5088
					16.5	61.3		241.05	78.5167
					16.5	61.3		241.2	78.5245
					16.5	61.4		241.35	78.5323
					16.6	61.4		241.5	78.5401
					16.6	61.4		241.65	78.5479
					16.6	61.4		241.8	78.5557
					16.6	61.4		241.95	78.5635
					16.6	61.4		242.1	78.5713
					16.6	61.4		242.25	78.579
					16.6	61.4		242.4	78.5868
					16.6	61.4		242.55	78.5945
					16.6	61.4		242.7	78.6023
					16.6	61.4		242.85	78.61
					16.7	61.4		243	78.6178
					16.7	61.4		243.15	78.6255
					16.7	61.4		243.3	78.6332
					16.7	61.4		243.45	78.6409
					16.7	61.4		243.6	78.6486
					16.7	61.4		243.75	78.6563
					16.7	61.4		243.9	78.664
					16.7	61.4		244.05	78.6717
					16.7	61.5		244.2	78.6794
					16.7	61.5		244.35	78.687
					16.8	61.5		244.5	78.6947
					16.8	61.5		244.65	78.7023
					16.8	61.5		244.8	78.71
					16.8	61.5		244.95	78.7176
					16.8	61.5		245.1	78.7252
					16.8	61.5		245.25	78.7329
					16.8	61.5		245.4	78.7405
					16.8	61.5		245.55	78.7481
					16.8	61.5		245.7	78.7557
					16.8	61.5		245.85	78.7633
					16.9	61.5		246	78.7709
					16.9	61.5		246.15	78.7785
					16.9	61.5		246.3	78.786
					16.9	61.5		246.45	78.7936
					16.9	61.5		246.6	78.8012
					16.9	61.5		246.75	78.8087
					16.9	61.5		246.9	78.8162
					16.9	61.6		247.05	78.8238
					16.9	61.6		247.2	78.8313
					16.9	61.6		247.35	78.8388
					17	61.6		247.5	78.8463
					17	61.6		247.65	78.8539
					17	61.6		247.8	78.8614
					17	61.6		247.95	78.8689
					17	61.6		248.1	78.8763
					17	61.6		248.25	78.8838
					17	61.6		248.4	78.8913
					17	61.6		248.55	78.8988
					17	61.6		248.7	78.9062
					17	61.6		248.85	78.9137
					17.1	61.6		249	78.9211
					17.1	61.6		249.15	78.9285
					17.1	61.6		249.3	78.936
					17.1	61.6		249.45	78.9434
					17.1	61.6		249.6	78.9508
					17.1	61.6		249.75	78.9582
					17.1	61.6		249.9	78.9656
					17.1	61.6		250.05	78.973
					17.1	61.7		250.2	78.9804
					17.2	61.7		250.35	78.9878
					17.2	61.7		250.5	78.9951
					17.2	61.7		250.65	79.0025
					17.2	61.7		250.8	79.0099
					17.2	61.7		250.95	79.0172
					17.2	61.7		251.1	79.0246
					17.2	61.7		251.25	79.0319
					17.2	61.7		251.4	79.0392
					17.2	61.7		251.55	79.0466
					17.2	61.7		251.7	79.0539
					17.3	61.7		251.85	79.0612
					17.3	61.7		252	79.0685
					17.3	61.7		252.15	79.0758
					17.3	61.7		252.3	79.0831
					17.3	61.7		252.45	79.0904
					17.3	61.7		252.6	79.0976
					17.3	61.7		252.75	79.1049
					17.3	61.7		252.9	79.1122
					17.3	61.7		253.05	79.1194
					17.3	61.7		253.2	79.1267
					17.4	61.8		253.35	79.1339
					17.4	61.8		253.5	79.1411
					17.4	61.8		253.65	79.1484
					17.4	61.8		253.8	79.1556
					17.4	61.8		253.95	79.1628
					17.4	61.8		254.1	79.17
					17.4	61.8		254.25	79.1772
					17.4	61.8		254.4	79.1844
					17.4	61.8		254.55	79.1916
					17.4	61.8		254.7	79.1987
					17.5	61.8		254.85	79.2059
					17.5	61.8		255	79.2131
					17.5	61.8		255.15	79.2202
					17.5	61.8		255.3	79.2274
					17.5	61.8		255.45	79.2345
					17.5	61.8		255.6	79.2417
					17.5	61.8		255.75	79.2488
					17.5	61.8		255.9	79.2559
					17.5	61.8		256.05	79.263
					17.6	61.8		256.2	79.2701
					17.6	61.8		256.35	79.2773
					17.6	61.8		256.5	79.2843
					17.6	61.9		256.65	79.2914
					17.6	61.9		256.8	79.2985
					17.6	61.9		256.95	79.3056
					17.6	61.9		257.1	79.3127
					17.6	61.9		257.25	79.3197
					17.6	61.9		257.4	79.3268
					17.6	61.9		257.55	79.3338
					17.7	61.9		257.7	79.3409
					17.7	61.9		257.85	79.3479
					17.7	61.9		258	79.3549
					17.7	61.9		258.15	79.362
					17.7	61.9		258.3	79.369
					17.7	61.9		258.45	79.376
					17.7	61.9		258.6	79.383
					17.7	62		258.75	79.39
					17.7	62		258.9	79.397
					17.7	62		259.05	79.4039
					17.8	62		259.2	79.4109
					17.8	62		259.35	79.4179
					17.8	62		259.5	79.4249
					17.8	62		259.65	79.4318
					17.8	62		259.8	79.4388
					17.8	62		259.95	79.4457
					17.8	62		260.1	79.4526
					17.8	62		260.25	79.4596
					17.8	62		260.4	79.4665
					17.8	62		260.55	79.4734
					17.9	62		260.7	79.4803
					17.9	62		260.85	79.4872
					17.9	62		261	79.4941
					17.9	62		261.15	79.501
					17.9	62		261.3	79.5079
					17.9	62		261.45	79.5148
					17.9	62		261.6	79.5216
					17.9	62		261.75	79.5285
					17.9	62.1		261.9	79.5353
					18	62.1		262.05	79.5422
					18	62.1		262.2	79.549
					18	62.1		262.35	79.5559
					18	62.1		262.5	79.5627
					18	62.1		262.65	79.5695
					18	62.1		262.8	79.5763
					18	62.1		262.95	79.5831
					18	62.1		263.1	79.5899
					18	62.1		263.25	79.5967
					18	62.1		263.4	79.6035
					18.1	62.1		263.55	79.6103
					18.1	62.1		263.7	79.6171
					18.1	62.1		263.85	79.6239
					18.1	62.1		264	79.6306
					18.1	62.1		264.15	79.6374
					18.1	62.1		264.3	79.6441
					18.1	62.1		264.45	79.6509
					18.1	62.1		264.6	79.6576
					18.1	62.1		264.75	79.6644
					18.1	62.1		264.9	79.6711
					18.2	62.2		265.05	79.6778
					18.2	62.2		265.2	79.6845
					18.2	62.2		265.35	79.6912
					18.2	62.2		265.5	79.6979
					18.2	62.2		265.65	79.7046
					18.2	62.2		265.8	79.7113
					18.2	62.2		265.95	79.718
					18.2	62.2		266.1	79.7247
					18.2	62.2		266.25	79.7313
					18.2	62.2		266.4	79.738
					18.3	62.2		266.55	79.7446
					18.3	62.2		266.7	79.7513
					18.3	62.2		266.85	79.7579
					18.3	62.2		267	79.7646
					18.3	62.2		267.15	79.7712
					18.3	62.2		267.3	79.7778
					18.3	62.2		267.45	79.7844
					18.3	62.2		267.6	79.7911
					18.3	62.2		267.75	79.7977
					18.4	62.2		267.9	79.8043
					18.4	62.2		268.05	79.8108
					18.4	62.2		268.2	79.8174
					18.4	62.2		268.35	79.824
					18.4	62.2		268.5	79.8306
					18.4	62.2		268.65	79.8371
					18.4	62.2		268.8	79.8437
					18.4	62.3		268.95	79.8503
					18.4	62.3		269.1	79.8568
					18.4	62.3		269.25	79.8634
					18.5	62.3		269.4	79.8699
					18.5	62.3		269.55	79.8764
					18.5	62.3		269.7	79.8829
					18.5	62.3		269.85	79.8895
					18.5	62.3		270	79.896
					18.5	62.3		270.15	79.9025
					18.5	62.3		270.3	79.909
					18.5	62.3		270.45	79.9155
					18.5	62.3		270.6	79.9219
					18.5	62.3		270.75	79.9284
					18.6	62.3		270.9	79.9349
					18.6	62.3		271.05	79.9414
					18.6	62.3		271.2	79.9478
					18.6	62.3		271.35	79.9543
					18.6	62.3		271.5	79.9607
					18.6	62.3		271.65	79.9672
					18.6	62.3		271.8	79.9736
					18.6	62.4		271.95	79.98
					18.6	62.4		272.1	79.9865
					18.6	62.4		272.25	79.9929
					18.7	62.4		272.4	79.9993
					18.7	62.4		272.55	80.0057
					18.7	62.4		272.7	80.0121
					18.7	62.4		272.85	80.0185
					18.7	62.4		273	80.0249
					18.7	62.4		273.15	80.0312
					18.7	62.4		273.3	80.0376
					18.7	62.4		273.45	80.044
					18.7	62.4		273.6	80.0503
					18.8	62.4		273.75	80.0567
					18.8	62.4		273.9	80.0631
					18.8	62.4		274.05	80.0694
					18.8	62.4		274.2	80.0757
					18.8	62.4		274.35	80.0821
					18.8	62.4		274.5	80.0884
					18.8	62.4		274.65	80.0947
					18.8	62.4		274.8	80.101
					18.8	62.4		274.95	80.1073
					18.8	62.4		275.1	80.1136
					18.9	62.4		275.25	80.1199
					18.9	62.4		275.4	80.1262
					18.9	62.4		275.55	80.1325
					18.9	62.5		275.7	80.1388
					18.9	62.5		275.85	80.145
					18.9	62.5		276	80.1513
					18.9	62.5		276.15	80.1576
					18.9	62.5		276.3	80.1638
					18.9	62.5		276.45	80.1701
					18.9	62.5		276.6	80.1763
					19	62.5		276.75	80.1825
					19	62.5		276.9	80.1888
					19	62.5		277.05	80.195
					19	62.5		277.2	80.2012
					19	62.5		277.35	80.2074
					19	62.5		277.5	80.2136
					19	62.5		277.65	80.2198
					19	62.5		277.8	80.226
					19	62.5		277.95	80.2322
					19	62.5		278.1	80.2384
					19.1	62.5		278.25	80.2446
					19.1	62.5		278.4	80.2507
					19.1	62.5		278.55	80.2569
					19.1	62.5		278.7	80.2631
					19.1	62.5		278.85	80.2692
					19.1	62.5		279	80.2754
					19.1	62.5		279.15	80.2815
					19.1	62.5		279.3	80.2876
					19.1	62.5		279.45	80.2938
					19.2	62.5		279.6	80.2999
					19.2	62.5		279.75	80.306
					19.2	62.5		279.9	80.3121
					19.2	62.5		280.05	80.3182
					19.2	62.5		280.2	80.3243
					19.2	62.5		280.35	80.3304
					19.2	62.5		280.5	80.3365
					19.2	62.5		280.65	80.3426
					19.2	62.6		280.8	80.3486
					19.2	62.6		280.95	80.3547
					19.3	62.6		281.1	80.3608
					19.3	62.6		281.25	80.3668
					19.3	62.6		281.4	80.3729
					19.3	62.6		281.55	80.3789
					19.3	62.6		281.7	80.385
					19.3	62.6		281.85	80.391
					19.3	62.6		282	80.397
					19.3	62.6		282.15	80.4031
					19.3	62.6		282.3	80.4091
					19.3	62.6		282.45	80.4151
					19.4	62.6		282.6	80.4211
					19.4	62.6		282.75	80.4271
					19.4	62.6		282.9	80.4331
					19.4	62.6		283.05	80.4391
					19.4	62.6		283.2	80.4451
					19.4	62.6		283.35	80.451
					19.4	62.6		283.5	80.457
					19.4	62.6		283.65	80.463
					19.4	62.6		283.8	80.4689
					19.4	62.6		283.95	80.4749
					19.5	62.6		284.1	80.4808
					19.5	62.6		284.25	80.4868
					19.5	62.6		284.4	80.4927
					19.5	62.6		284.55	80.4986
					19.5	62.6		284.7	80.5046
					19.5	62.6		284.85	80.5105
					19.5	62.7		285	80.5164
					19.5	62.7		285.15	80.5223
					19.5	62.7		285.3	80.5282
					19.5	62.7		285.45	80.5341
					19.6	62.7		285.6	80.54
					19.6	62.7		285.75	80.5459
					19.6	62.7		285.9	80.5518
					19.6	62.7		286.05	80.5576
					19.6	62.7		286.2	80.5635
					19.6	62.7		286.35	80.5694
					19.6	62.7		286.5	80.5752
					19.6	62.7		286.65	80.5811
					19.6	62.7		286.8	80.5869
					19.7	62.7		286.95	80.5928
					19.7	62.7		287.1	80.5986
					19.7	62.7		287.25	80.6044
					19.7	62.7		287.4	80.6102
					19.7	62.7		287.55	80.6161
					19.7	62.7		287.7	80.6219
					19.7	62.7		287.85	80.6277
					19.7	62.7		288	80.6335
					19.7	62.7		288.15	80.6393
					19.7	62.7		288.3	80.6451
					19.8	62.7		288.45	80.6509
					19.8	62.7		288.6	80.6566
					19.8	62.7		288.75	80.6624
					19.8	62.7		288.9	80.6682
					19.8	62.8		289.05	80.6739
					19.8	62.8		289.2	80.6797
					19.8	62.8		289.35	80.6854
					19.8	62.8		289.5	80.6912
					19.8	62.8		289.65	80.6969
					19.8	62.8		289.8	80.7027
					19.9	62.8		289.95	80.7084
					19.9	62.8		290.1	80.7141
					19.9	62.8		290.25	80.7198
					19.9	62.8		290.4	80.7255
					19.9	62.8		290.55	80.7312
					19.9	62.8		290.7	80.737
					19.9	62.8		290.85	80.7426
					19.9	62.8		291	80.7483
					19.9	62.8		291.15	80.754
					19.9	62.8		291.3	80.7597
					20	62.8		291.45	80.7654
					20	62.8		291.6	80.771
					20	62.8		291.75	80.7767
					20	62.8		291.9	80.7824
					20	62.8		292.05	80.788
					20	62.8		292.2	80.7937
					20	62.8		292.35	80.7993
					20	62.8		292.5	80.8049
					20	62.8		292.65	80.8106
					20	62.8		292.8	80.8162
					20.1	62.8		292.95	80.8218
					20.1	62.8		293.1	80.8274
					20.1	62.8		293.25	80.833
					20.1	62.8		293.4	80.8386
					20.1	62.8		293.55	80.8442
					20.1	62.8		293.7	80.8498
					20.1	62.8		293.85	80.8554
					20.1	62.8		294	80.861
					20.1	62.8		294.15	80.8666
					20.2	62.8		294.3	80.8721
					20.2	62.8		294.45	80.8777
					20.2	62.9		294.6	80.8833
					20.2	62.9		294.75	80.8888
					20.2	62.9		294.9	80.8944
					20.2	62.9		295.05	80.8999
					20.2	62.9		295.2	80.9055
					20.2	62.9		295.35	80.911
					20.2	62.9		295.5	80.9165
					20.2	62.9		295.65	80.922
					20.3	62.9		295.8	80.9276
					20.3	62.9		295.95	80.9331
					20.3	62.9		296.1	80.9386
					20.3	62.9		296.25	80.9441
					20.3	62.9		296.4	80.9496
					20.3	62.9		296.55	80.9551
					20.3	62.9		296.7	80.9606
					20.3	62.9		296.85	80.966
					20.3	62.9		297	80.9715
					20.3	62.9		297.15	80.977
					20.4	62.9		297.3	80.9824
					20.4	62.9		297.45	80.9879
					20.4	62.9		297.6	80.9934
					20.4	62.9		297.75	80.9988
					20.4	62.9		297.9	81.0043
					20.4	62.9		298.05	81.0097
					20.4	62.9		298.2	81.0151
					20.4	62.9		298.35	81.0206
					20.4	62.9		298.5	81.026
					20.5	62.9		298.65	81.0314
					20.5	62.9		298.8	81.0368
					20.5	62.9		298.95	81.0422
					20.5	62.9		299.1	81.0476
					20.5	62.9		299.25	81.053
[truncated: 128,903 more rows]

## Sheet: Figure 7
Figure 7									163.547	0
									163.547	1125
		I = 1.0 × 32 [A]	I = 1.13 × 32 [A]	I = 1.45 × 32 [A]
	t [s]	T [°C]	T [°C]	T [°C]
	0	50	50	50
	#REF!	50.0356	50.0455	50.0749
	#REF!	50.0712	50.0909	50.1497
	#REF!	50.1068	50.1364	50.2246
	#REF!	50.1424	50.1818	50.2994
	#REF!	50.1779	50.2272	50.3741
	#REF!	50.2135	50.2726	50.4489
	#REF!	50.249	50.318	50.5236
	#REF!	50.2845	50.3634	50.5984
	#REF!	50.3201	50.4087	50.673
	#REF!	50.3556	50.454	50.7477
	#REF!	50.391	50.4994	50.8224
	#REF!	50.4265	50.5447	50.897
	#REF!	50.462	50.59	50.9716
	#REF!	50.4974	50.6352	51.0462
	#REF!	50.5329	50.6805	51.1207
	#REF!	50.5683	50.7257	51.1952
	#REF!	50.6037	50.7709	51.2697
	#REF!	50.6391	50.8161	51.3442
	#REF!	50.6745	50.8613	51.4186
	#REF!	50.7098	50.9065	51.4931
	#REF!	50.7452	50.9517	51.5675
	#REF!	50.7805	50.9968	51.6418
	#REF!	50.8159	51.0419	51.7162
	#REF!	50.8512	51.087	51.7905
	#REF!	50.8865	51.1321	51.8648
	#REF!	50.9218	51.1772	51.9391
	#REF!	50.957	51.2222	52.0133
	#REF!	50.9923	51.2673	52.0875
	#REF!	51.0275	51.3123	52.1617
	#REF!	51.0628	51.3573	52.2359
	#REF!	51.098	51.4023	52.31
	#REF!	51.1332	51.4473	52.3842
	#REF!	51.1684	51.4922	52.4582
	#REF!	51.2036	51.5372	52.5323
	#REF!	51.2387	51.5821	52.6063
	#REF!	51.2739	51.627	52.6803
	#REF!	51.309	51.6719	52.7543
	#REF!	51.3441	51.7167	52.8283
	#REF!	51.3792	51.7616	52.9022
	#REF!	51.4143	51.8064	52.9761
	#REF!	51.4494	51.8512	53.05
	#REF!	51.4845	51.896	53.1238
	#REF!	51.5195	51.9408	53.1976
	#REF!	51.5545	51.9855	53.2714
	#REF!	51.5896	52.0303	53.3452
	#REF!	51.6246	52.075	53.4189
	#REF!	51.6596	52.1197	53.4927
	#REF!	51.6945	52.1644	53.5663
	#REF!	51.7295	52.2091	53.64
	#REF!	51.7644	52.2537	53.7136
	#REF!	51.7994	52.2984	53.7872
	#REF!	51.8343	52.343	53.8608
	#REF!	51.8692	52.3876	53.9343
	#REF!	51.9041	52.4322	54.0078
	#REF!	51.939	52.4767	54.0813
	#REF!	51.9738	52.5213	54.1548
	#REF!	52.0087	52.5658	54.2282
	#REF!	52.0435	52.6103	54.3016
	#REF!	52.0783	52.6548	54.375
	#REF!	52.1132	52.6993	54.4484
	#REF!	52.1479	52.7437	54.5217
	#REF!	52.1827	52.7882	54.595
	#REF!	52.2175	52.8326	54.6682
	#REF!	52.2522	52.877	54.7415
	#REF!	52.287	52.9214	54.8147
	#REF!	52.3217	52.9657	54.8879
	#REF!	52.3564	53.0101	54.961
	#REF!	52.3911	53.0544	55.0341
	#REF!	52.4257	53.0987	55.1072
	#REF!	52.4604	53.143	55.1803
	#REF!	52.495	53.1873	55.2533
	#REF!	52.5297	53.2315	55.3263
	#REF!	52.5643	53.2758	55.3993
	#REF!	52.5989	53.32	55.4723
	#REF!	52.6335	53.3642	55.5452
	#REF!	52.668	53.4084	55.6181
	#REF!	52.7026	53.4525	55.6909
	#REF!	52.7371	53.4967	55.7638
	#REF!	52.7717	53.5408	55.8366
	#REF!	52.8062	53.5849	55.9094
	#REF!	52.8407	53.629	55.9821
	#REF!	52.8752	53.6731	56.0548
	#REF!	52.9096	53.7171	56.1275
	#REF!	52.9441	53.7612	56.2002
	#REF!	52.9785	53.8052	56.2728
	#REF!	53.0129	53.8492	56.3454
	#REF!	53.0474	53.8932	56.418
	#REF!	53.0817	53.9371	56.4905
	#REF!	53.1161	53.9811	56.5631
	#REF!	53.1505	54.025	56.6355
	#REF!	53.1848	54.0689	56.708
	#REF!	53.2192	54.1128	56.7804
	#REF!	53.2535	54.1566	56.8528
	#REF!	53.2878	54.2005	56.9252
	#REF!	53.3221	54.2443	56.9975
	#REF!	53.3564	54.2881	57.0699
	#REF!	53.3906	54.3319	57.1421
	#REF!	53.4249	54.3757	57.2144
	#REF!	53.4591	54.4194	57.2866
	#REF!	53.4933	54.4632	57.3588
	#REF!	53.5275	54.5069	57.431
	#REF!	53.5617	54.5506	57.5031
	#REF!	53.5959	54.5943	57.5752
	#REF!	53.63	54.6379	57.6473
	#REF!	53.6641	54.6816	57.7193
	#REF!	53.6983	54.7252	57.7913
	#REF!	53.7324	54.7688	57.8633
	#REF!	53.7665	54.8124	57.9353
	#REF!	53.8006	54.8559	58.0072
	#REF!	53.8346	54.8995	58.0791
	#REF!	53.8687	54.943	58.151
	#REF!	53.9027	54.9865	58.2228
	#REF!	53.9367	55.03	58.2946
	#REF!	53.9707	55.0735	58.3664
	#REF!	54.0047	55.1169	58.4381
	#REF!	54.0387	55.1604	58.5099
	#REF!	54.0726	55.2038	58.5815
	#REF!	54.1066	55.2472	58.6532
	#REF!	54.1405	55.2906	58.7248
	#REF!	54.1744	55.3339	58.7964
	#REF!	54.2083	55.3773	58.868
	#REF!	54.2422	55.4206	58.9395
	#REF!	54.2761	55.4639	59.011
	#REF!	54.3099	55.5072	59.0825
	#REF!	54.3438	55.5504	59.154
	#REF!	54.3776	55.5937	59.2254
	#REF!	54.4114	55.6369	59.2968
	#REF!	54.4452	55.6801	59.3681
	#REF!	54.479	55.7233	59.4394
	#REF!	54.5127	55.7664	59.5107
	#REF!	54.5465	55.8096	59.582
	#REF!	54.5802	55.8527	59.6532
	#REF!	54.6139	55.8958	59.7244
	#REF!	54.6476	55.9389	59.7956
	#REF!	54.6813	55.982	59.8668
	#REF!	54.715	56.025	59.9379
	#REF!	54.7486	56.0681	60.009
	#REF!	54.7823	56.1111	60.08
	#REF!	54.8159	56.1541	60.151
	#REF!	54.8495	56.1971	60.222
	#REF!	54.8831	56.24	60.293
	#REF!	54.9167	56.2829	60.3639
	#REF!	54.9502	56.3259	60.4348
	#REF!	54.9838	56.3688	60.5057
	#REF!	55.0173	56.4116	60.5765
	#REF!	55.0508	56.4545	60.6474
	#REF!	55.0843	56.4973	60.7181
	#REF!	55.1178	56.5402	60.7889
	#REF!	55.1513	56.583	60.8596
	#REF!	55.1847	56.6257	60.9303
	#REF!	55.2182	56.6685	61.0009
	#REF!	55.2516	56.7113	61.0716
	#REF!	55.285	56.754	61.1422
	#REF!	55.3184	56.7967	61.2127
	#REF!	55.3518	56.8394	61.2833
	#REF!	55.3852	56.882	61.3538
	#REF!	55.4185	56.9247	61.4242
	#REF!	55.4518	56.9673	61.4947
	#REF!	55.4852	57.0099	61.5651
	#REF!	55.5185	57.0525	61.6355
	#REF!	55.5518	57.0951	61.7058
	#REF!	55.585	57.1376	61.7762
	#REF!	55.6183	57.1802	61.8464
	#REF!	55.6515	57.2227	61.9167
	#REF!	55.6847	57.2652	61.9869
	#REF!	55.718	57.3077	62.0571
	#REF!	55.7512	57.3501	62.1273
	#REF!	55.7843	57.3926	62.1974
	#REF!	55.8175	57.435	62.2675
	#REF!	55.8507	57.4774	62.3376
	#REF!	55.8838	57.5197	62.4077
	#REF!	55.9169	57.5621	62.4777
	#REF!	55.95	57.6044	62.5476
	#REF!	55.9831	57.6468	62.6176
	#REF!	56.0162	57.6891	62.6875
	#REF!	56.0492	57.7313	62.7574
	#REF!	56.0823	57.7736	62.8273
	#REF!	56.1153	57.8159	62.8971
	#REF!	56.1483	57.8581	62.9669
	#REF!	56.1813	57.9003	63.0366
	#REF!	56.2143	57.9425	63.1064
	#REF!	56.2473	57.9846	63.1761
	#REF!	56.2802	58.0268	63.2458
	#REF!	56.3131	58.0689	63.3154
	#REF!	56.3461	58.111	63.385
	#REF!	56.379	58.1531	63.4546
	#REF!	56.4119	58.1952	63.5241
	#REF!	56.4447	58.2372	63.5937
	#REF!	56.4776	58.2792	63.6631
	#REF!	56.5104	58.3213	63.7326
	#REF!	56.5433	58.3632	63.802
	#REF!	56.5761	58.4052	63.8714
	#REF!	56.6089	58.4472	63.9408
	#REF!	56.6416	58.4891	64.0101
	#REF!	56.6744	58.531	64.0794
	#REF!	56.7072	58.5729	64.1487
	#REF!	56.7399	58.6148	64.2179
	#REF!	56.7726	58.6566	64.2871
	#REF!	56.8053	58.6985	64.3563
	#REF!	56.838	58.7403	64.4254
	#REF!	56.8707	58.7821	64.4946
	#REF!	56.9033	58.8239	64.5636
	#REF!	56.936	58.8656	64.6327
	#REF!	56.9686	58.9074	64.7017
	#REF!	57.0012	58.9491	64.7707
	#REF!	57.0338	58.9908	64.8396
	#REF!	57.0664	59.0325	64.9086
	#REF!	57.099	59.0741	64.9775
	#REF!	57.1315	59.1158	65.0463
	#REF!	57.164	59.1574	65.1152
	#REF!	57.1966	59.199	65.184
	#REF!	57.2291	59.2406	65.2527
	#REF!	57.2616	59.2821	65.3215
	#REF!	57.294	59.3237	65.3902
	#REF!	57.3265	59.3652	65.4589
	#REF!	57.3589	59.4067	65.5275
	#REF!	57.3914	59.4482	65.5961
	#REF!	57.4238	59.4896	65.6647
	#REF!	57.4562	59.5311	65.7333
	#REF!	57.4885	59.5725	65.8018
	#REF!	57.5209	59.6139	65.8703
	#REF!	57.5533	59.6553	65.9387
	#REF!	57.5856	59.6967	66.0071
	#REF!	57.6179	59.738	66.0755
	#REF!	57.6502	59.7794	66.1439
	#REF!	57.6825	59.8207	66.2122
	#REF!	57.7148	59.862	66.2805
	#REF!	57.747	59.9032	66.3488
	#REF!	57.7793	59.9445	66.417
	#REF!	57.8115	59.9857	66.4852
	#REF!	57.8437	60.0269	66.5534
	#REF!	57.8759	60.0681	66.6216
	#REF!	57.9081	60.1093	66.6897
	#REF!	57.9402	60.1504	66.7578
	#REF!	57.9724	60.1916	66.8258
	#REF!	58.0045	60.2327	66.8938
	#REF!	58.0366	60.2738	66.9618
	#REF!	58.0687	60.3149	67.0298
	#REF!	58.1008	60.3559	67.0977
	#REF!	58.1329	60.3969	67.1656
	#REF!	58.165	60.438	67.2335
	#REF!	58.197	60.479	67.3013
	#REF!	58.229	60.5199	67.3691
	#REF!	58.261	60.5609	67.4368
	#REF!	58.293	60.6018	67.5046
	#REF!	58.325	60.6428	67.5723
	#REF!	58.357	60.6837	67.64
	#REF!	58.3889	60.7245	67.7076
	#REF!	58.4209	60.7654	67.7752
	#REF!	58.4528	60.8062	67.8428
	#REF!	58.4847	60.8471	67.9103
	#REF!	58.5166	60.8879	67.9779
	#REF!	58.5484	60.9286	68.0453
	#REF!	58.5803	60.9694	68.1128
	#REF!	58.6121	61.0102	68.1802
	#REF!	58.644	61.0509	68.2476
	#REF!	58.6758	61.0916	68.315
	#REF!	58.7076	61.1323	68.3823
	#REF!	58.7393	61.1729	68.4496
	#REF!	58.7711	61.2136	68.5169
	#REF!	58.8028	61.2542	68.5841
	#REF!	58.8346	61.2948	68.6513
	#REF!	58.8663	61.3354	68.7185
	#REF!	58.898	61.376	68.7856
	#REF!	58.9297	61.4165	68.8527
	#REF!	58.9614	61.457	68.9198
	#REF!	58.993	61.4976	68.9868
	#REF!	59.0247	61.538	69.0538
	#REF!	59.0563	61.5785	69.1208
	#REF!	59.0879	61.619	69.1878
	#REF!	59.1195	61.6594	69.2547
	#REF!	59.1511	61.6998	69.3216
	#REF!	59.1826	61.7402	69.3884
	#REF!	59.2142	61.7806	69.4552
	#REF!	59.2457	61.8209	69.522
	#REF!	59.2772	61.8613	69.5888
	#REF!	59.3087	61.9016	69.6555
	#REF!	59.3402	61.9419	69.7222
	#REF!	59.3717	61.9822	69.7889
	#REF!	59.4031	62.0224	69.8555
	#REF!	59.4346	62.0626	69.9221
	#REF!	59.466	62.1029	69.9887
	#REF!	59.4974	62.1431	70.0552
	#REF!	59.5288	62.1832	70.1218
	#REF!	59.5602	62.2234	70.1882
	#REF!	59.5915	62.2635	70.2547
	#REF!	59.6229	62.3037	70.3211
	#REF!	59.6542	62.3438	70.3875
	#REF!	59.6855	62.3838	70.4538
	#REF!	59.7168	62.4239	70.5201
	#REF!	59.7481	62.4639	70.5864
	#REF!	59.7794	62.504	70.6527
	#REF!	59.8106	62.544	70.7189
	#REF!	59.8419	62.5839	70.7851
	#REF!	59.8731	62.6239	70.8513
	#REF!	59.9043	62.6639	70.9174
	#REF!	59.9355	62.7038	70.9835
	#REF!	59.9667	62.7437	71.0496
	#REF!	59.9979	62.7836	71.1156
	#REF!	60.029	62.8234	71.1816
	#REF!	60.0601	62.8633	71.2476
	#REF!	60.0913	62.9031	71.3135
	#REF!	60.1224	62.9429	71.3794
	#REF!	60.1534	62.9827	71.4453
	#REF!	60.1845	63.0225	71.5111
	#REF!	60.2156	63.0622	71.577
	#REF!	60.2466	63.102	71.6427
	#REF!	60.2776	63.1417	71.7085
	#REF!	60.3086	63.1814	71.7742
	#REF!	60.3396	63.221	71.8399
	#REF!	60.3706	63.2607	71.9056
	#REF!	60.4016	63.3003	71.9712
	#REF!	60.4325	63.3399	72.0368
	#REF!	60.4635	63.3795	72.1023
	#REF!	60.4944	63.4191	72.1679
	#REF!	60.5253	63.4587	72.2334
	#REF!	60.5562	63.4982	72.2988
	#REF!	60.587	63.5377	72.3643
	#REF!	60.6179	63.5772	72.4297
	#REF!	60.6487	63.6167	72.495
	#REF!	60.6796	63.6561	72.5604
	#REF!	60.7104	63.6956	72.6257
	#REF!	60.7412	63.735	72.691
	#REF!	60.7719	63.7744	72.7562
	#REF!	60.8027	63.8138	72.8214
	#REF!	60.8335	63.8531	72.8866
	#REF!	60.8642	63.8925	72.9518
	#REF!	60.8949	63.9318	73.0169
	#REF!	60.9256	63.9711	73.082
	#REF!	60.9563	64.0104	73.147
	#REF!	60.987	64.0496	73.2121
	#REF!	61.0176	64.0889	73.2771
	#REF!	61.0483	64.1281	73.342
	#REF!	61.0789	64.1673	73.4069
	#REF!	61.1095	64.2065	73.4718
	#REF!	61.1401	64.2457	73.5367
	#REF!	61.1707	64.2848	73.6016
	#REF!	61.2012	64.3239	73.6664
	#REF!	61.2318	64.363	73.7311
	#REF!	61.2623	64.4021	73.7959
	#REF!	61.2929	64.4412	73.8606
	#REF!	61.3234	64.4803	73.9253
	#REF!	61.3538	64.5193	73.9899
	#REF!	61.3843	64.5583	74.0545
	#REF!	61.4148	64.5973	74.1191
	#REF!	61.4452	64.6363	74.1837
	#REF!	61.4756	64.6752	74.2482
	#REF!	61.5061	64.7141	74.3127
	#REF!	61.5365	64.7531	74.3771
	#REF!	61.5668	64.792	74.4416
	#REF!	61.5972	64.8308	74.506
	#REF!	61.6276	64.8697	74.5703
	#REF!	61.6579	64.9085	74.6346
	#REF!	61.6882	64.9473	74.6989
	#REF!	61.7185	64.9861	74.7632
	#REF!	61.7488	65.0249	74.8275
	#REF!	61.7791	65.0637	74.8917
	#REF!	61.8093	65.1024	74.9558
	#REF!	61.8396	65.1411	75.02
	#REF!	61.8698	65.1798	75.0841
	#REF!	61.9	65.2185	75.1482
	#REF!	61.9302	65.2572	75.2122
	#REF!	61.9604	65.2958	75.2762
	#REF!	61.9906	65.3344	75.3402
	#REF!	62.0207	65.373	75.4042
	#REF!	62.0509	65.4116	75.4681
	#REF!	62.081	65.4502	75.532
	#REF!	62.1111	65.4887	75.5958
	#REF!	62.1412	65.5273	75.6597
	#REF!	62.1713	65.5658	75.7235
	#REF!	62.2013	65.6043	75.7872
	#REF!	62.2314	65.6427	75.851
	#REF!	62.2614	65.6812	75.9147
	#REF!	62.2914	65.7196	75.9783
	#REF!	62.3214	65.758	76.042
	#REF!	62.3514	65.7964	76.1056
	#REF!	62.3814	65.8348	76.1692
	#REF!	62.4114	65.8731	76.2327
	#REF!	62.4413	65.9115	76.2962
	#REF!	62.4712	65.9498	76.3597
	#REF!	62.5011	65.9881	76.4232
	#REF!	62.531	66.0264	76.4866
	#REF!	62.5609	66.0646	76.55
	#REF!	62.5908	66.1029	76.6133
	#REF!	62.6206	66.1411	76.6766
	#REF!	62.6505	66.1793	76.7399
	#REF!	62.6803	66.2175	76.8032
	#REF!	62.7101	66.2556	76.8664
	#REF!	62.7399	66.2938	76.9296
	#REF!	62.7696	66.3319	76.9928
	#REF!	62.7994	66.37	77.0559
	#REF!	62.8291	66.4081	77.119
	#REF!	62.8589	66.4461	77.1821
	#REF!	62.8886	66.4842	77.2452
	#REF!	62.9183	66.5222	77.3082
	#REF!	62.948	66.5602	77.3711
	#REF!	62.9776	66.5982	77.4341
	#REF!	63.0073	66.6362	77.497
	#REF!	63.0369	66.6741	77.5599
	#REF!	63.0665	66.712	77.6228
	#REF!	63.0962	66.75	77.6856
	#REF!	63.1257	66.7878	77.7484
	#REF!	63.1553	66.8257	77.8111
	#REF!	63.1849	66.8636	77.8739
	#REF!	63.2144	66.9014	77.9365
	#REF!	63.244	66.9392	77.9992
	#REF!	63.2735	66.977	78.0618
	#REF!	63.303	67.0148	78.1245
	#REF!	63.3325	67.0525	78.187
	#REF!	63.3619	67.0903	78.2496
	#REF!	63.3914	67.128	78.3121
	#REF!	63.4208	67.1657	78.3745
	#REF!	63.4503	67.2034	78.437
	#REF!	63.4797	67.241	78.4994
	#REF!	63.5091	67.2787	78.5618
	#REF!	63.5385	67.3163	78.6241
	#REF!	63.5678	67.3539	78.6865
	#REF!	63.5972	67.3915	78.7488
	#REF!	63.6265	67.4291	78.811
	#REF!	63.6558	67.4666	78.8732
	#REF!	63.6851	67.5041	78.9354
	#REF!	63.7144	67.5416	78.9976
	#REF!	63.7437	67.5791	79.0597
	#REF!	63.773	67.6166	79.1218
	#REF!	63.8022	67.6541	79.1839
	#REF!	63.8314	67.6915	79.2459
	#REF!	63.8607	67.7289	79.308
	#REF!	63.8899	67.7663	79.3699
	#REF!	63.9191	67.8037	79.4319
	#REF!	63.9482	67.841	79.4938
	#REF!	63.9774	67.8784	79.5557
	#REF!	64.0065	67.9157	79.6175
	#REF!	64.0356	67.953	79.6793
	#REF!	64.0648	67.9902	79.7411
	#REF!	64.0939	68.0275	79.8029
	#REF!	64.1229	68.0647	79.8646
	#REF!	64.152	68.102	79.9263
	#REF!	64.1811	68.1392	79.988
	#REF!	64.2101	68.1764	80.0496
	#REF!	64.2391	68.2135	80.1112
	#REF!	64.2681	68.2507	80.1728
	#REF!	64.2971	68.2878	80.2343
	#REF!	64.3261	68.3249	80.2958
	#REF!	64.355	68.362	80.3573
	#REF!	64.384	68.399	80.4188
	#REF!	64.4129	68.4361	80.4802
	#REF!	64.4418	68.4731	80.5415
	#REF!	64.4707	68.5101	80.6029
	#REF!	64.4996	68.5471	80.6642
	#REF!	64.5285	68.5841	80.7255
	#REF!	64.5574	68.6211	80.7868
	#REF!	64.5862	68.658	80.848
	#REF!	64.615	68.6949	80.9092
	#REF!	64.6438	68.7318	80.9704
	#REF!	64.6726	68.7687	81.0315
	#REF!	64.7014	68.8056	81.0926
	#REF!	64.7302	68.8424	81.1537
	#REF!	64.7589	68.8792	81.2147
	#REF!	64.7877	68.916	81.2757
	#REF!	64.8164	68.9528	81.3367
	#REF!	64.8451	68.9896	81.3976
	#REF!	64.8738	69.0263	81.4586
	#REF!	64.9025	69.063	81.5194
	#REF!	64.9311	69.0997	81.5803
	#REF!	64.9598	69.1364	81.6411
	#REF!	64.9884	69.1731	81.7019
	#REF!	65.017	69.2098	81.7627
	#REF!	65.0456	69.2464	81.8234
	#REF!	65.0742	69.283	81.8841
	#REF!	65.1028	69.3196	81.9448
	#REF!	65.1314	69.3562	82.0054
	#REF!	65.1599	69.3927	82.066
	#REF!	65.1884	69.4293	82.1266
	#REF!	65.217	69.4658	82.1871
	#REF!	65.2455	69.5023	82.2476
	#REF!	65.2739	69.5388	82.3081
	#REF!	65.3024	69.5752	82.3686
	#REF!	65.3309	69.6117	82.429
	#REF!	65.3593	69.6481	82.4894
	#REF!	65.3877	69.6845	82.5497
	#REF!	65.4161	69.7209	82.6101
	#REF!	65.4445	69.7573	82.6704
	#REF!	65.4729	69.7936	82.7306
	#REF!	65.5013	69.8299	82.7909
	#REF!	65.5296	69.8662	82.8511
	#REF!	65.558	69.9025	82.9112
	#REF!	65.5863	69.9388	82.9714
	#REF!	65.6146	69.9751	83.0315
	#REF!	65.6429	70.0113	83.0916
	#REF!	65.6712	70.0475	83.1516
	#REF!	65.6994	70.0837	83.2116
	#REF!	65.7277	70.1199	83.2716
	#REF!	65.7559	70.156	83.3316
	#REF!	65.7841	70.1922	83.3915
	#REF!	65.8123	70.2283	83.4514
	#REF!	65.8405	70.2644	83.5112
	#REF!	65.8687	70.3005	83.5711
	#REF!	65.8969	70.3366	83.6309
	#REF!	65.925	70.3726	83.6907
	#REF!	65.9531	70.4086	83.7504
	#REF!	65.9813	70.4447	83.8101
	#REF!	66.0094	70.4806	83.8698
	#REF!	66.0374	70.5166	83.9294
	#REF!	66.0655	70.5526	83.989
	#REF!	66.0936	70.5885	84.0486
	#REF!	66.1216	70.6244	84.1082
	#REF!	66.1496	70.6603	84.1677
	#REF!	66.1777	70.6962	84.2272
	#REF!	66.2057	70.7321	84.2866
	#REF!	66.2336	70.7679	84.3461
	#REF!	66.2616	70.8037	84.4055
	#REF!	66.2896	70.8395	84.4648
	#REF!	66.3175	70.8753	84.5242
	#REF!	66.3454	70.9111	84.5835
	#REF!	66.3733	70.9468	84.6428
	#REF!	66.4012	70.9826	84.702
	#REF!	66.4291	71.0183	84.7612
	#REF!	66.457	71.054	84.8204
	#REF!	66.4848	71.0896	84.8796
	#REF!	66.5127	71.1253	84.9387
	#REF!	66.5405	71.1609	84.9978
	#REF!	66.5683	71.1965	85.0568
	#REF!	66.5961	71.2321	85.1159
	#REF!	66.6239	71.2677	85.1749
	#REF!	66.6516	71.3033	85.2338
	#REF!	66.6794	71.3388	85.2928
	#REF!	66.7071	71.3743	85.3517
	#REF!	66.7348	71.4098	85.4106
	#REF!	66.7625	71.4453	85.4694
	#REF!	66.7902	71.4808	85.5282
	#REF!	66.8179	71.5162	85.587
	#REF!	66.8456	71.5517	85.6458
	#REF!	66.8732	71.5871	85.7045
	#REF!	66.9008	71.6225	85.7632
	#REF!	66.9285	71.6579	85.8218
	#REF!	66.9561	71.6932	85.8805
	#REF!	66.9837	71.7285	85.9391
	#REF!	67.0112	71.7639	85.9976
	#REF!	67.0388	71.7992	86.0562
	#REF!	67.0663	71.8344	86.1147
	#REF!	67.0939	71.8697	86.1732
	#REF!	67.1214	71.905	86.2316
	#REF!	67.1489	71.9402	86.29
	#REF!	67.1764	71.9754	86.3484
	#REF!	67.2038	72.0106	86.4068
	#REF!	67.2313	72.0457	86.4651
	#REF!	67.2587	72.0809	86.5234
	#REF!	67.2862	72.116	86.5817
	#REF!	67.3136	72.1511	86.6399
	#REF!	67.341	72.1862	86.6981
	#REF!	67.3684	72.2213	86.7563
	#REF!	67.3957	72.2564	86.8144
	#REF!	67.4231	72.2914	86.8725
	#REF!	67.4504	72.3264	86.9306
	#REF!	67.4778	72.3614	86.9887
	#REF!	67.5051	72.3964	87.0467
	#REF!	67.5324	72.4314	87.1047
	#REF!	67.5597	72.4663	87.1626
	#REF!	67.5869	72.5013	87.2206
	#REF!	67.6142	72.5362	87.2785
	#REF!	67.6414	72.5711	87.3363
	#REF!	67.6686	72.6059	87.3942
	#REF!	67.6959	72.6408	87.452
	#REF!	67.723	72.6756	87.5097
	#REF!	67.7502	72.7105	87.5675
	#REF!	67.7774	72.7453	87.6252
	#REF!	67.8046	72.78	87.6829
	#REF!	67.8317	72.8148	87.7405
	#REF!	67.8588	72.8496	87.7982
	#REF!	67.8859	72.8843	87.8558
	#REF!	67.913	72.919	87.9133
	#REF!	67.9401	72.9537	87.9709
	#REF!	67.9672	72.9883	88.0284
	#REF!	67.9942	73.023	88.0858
	#REF!	68.0213	73.0576	88.1433
	#REF!	68.0483	73.0923	88.2007
	#REF!	68.0753	73.1268	88.2581
	#REF!	68.1023	73.1614	88.3154
	#REF!	68.1293	73.196	88.3727
	#REF!	68.1562	73.2305	88.43
	#REF!	68.1832	73.2651	88.4873
	#REF!	68.2101	73.2996	88.5445
	#REF!	68.2371	73.3341	88.6017
	#REF!	68.264	73.3685	88.6589
	#REF!	68.2909	73.403	88.716
	#REF!	68.3177	73.4374	88.7731
	#REF!	68.3446	73.4718	88.8302
	#REF!	68.3715	73.5062	88.8873
	#REF!	68.3983	73.5406	88.9443
	#REF!	68.4251	73.575	89.0013
	#REF!	68.4519	73.6093	89.0582
	#REF!	68.4787	73.6436	89.1152
	#REF!	68.5055	73.6779	89.1721
	#REF!	68.5323	73.7122	89.2289
	#REF!	68.559	73.7465	89.2858
	#REF!	68.5858	73.7807	89.3426
	#REF!	68.6125	73.815	89.3993
	#REF!	68.6392	73.8492	89.4561
	#REF!	68.6659	73.8834	89.5128
	#REF!	68.6926	73.9175	89.5695
	#REF!	68.7192	73.9517	89.6261
	#REF!	68.7459	73.9858	89.6828
	#REF!	68.7725	74.02	89.7394
	#REF!	68.7991	74.0541	89.7959
	#REF!	68.8257	74.0882	89.8525
	#REF!	68.8523	74.1222	89.909
	#REF!	68.8789	74.1563	89.9654
	#REF!	68.9055	74.1903	90.0219
	#REF!	68.932	74.2243	90.0783
	#REF!	68.9586	74.2583	90.1347
	#REF!	68.9851	74.2923	90.191
	#REF!	69.0116	74.3262	90.2474
	#REF!	69.0381	74.3602	90.3037
	#REF!	69.0646	74.3941	90.3599
	#REF!	69.091	74.428	90.4162
	#REF!	69.1175	74.4619	90.4724
	#REF!	69.1439	74.4958	90.5285
	#REF!	69.1704	74.5296	90.5847
	#REF!	69.1968	74.5634	90.6408
	#REF!	69.2232	74.5973	90.6969
	#REF!	69.2496	74.6311	90.7529
	#REF!	69.2759	74.6648	90.809
	#REF!	69.3023	74.6986	90.865
	#REF!	69.3286	74.7323	90.9209
	#REF!	69.3549	74.7661	90.9769
	#REF!	69.3812	74.7998	91.0328
	#REF!	69.4075	74.8334	91.0886
	#REF!	69.4338	74.8671	91.1445
	#REF!	69.4601	74.9008	91.2003
	#REF!	69.4863	74.9344	91.2561
	#REF!	69.5126	74.968	91.3118
	#REF!	69.5388	75.0016	91.3676
	#REF!	69.565	75.0352	91.4233
	#REF!	69.5912	75.0688	91.4789
	#REF!	69.6174	75.1023	91.5346
	#REF!	69.6436	75.1358	91.5902
	#REF!	69.6697	75.1693	91.6458
	#REF!	69.6959	75.2028	91.7013
	#REF!	69.722	75.2363	91.7568
	#REF!	69.7481	75.2697	91.8123
	#REF!	69.7742	75.3032	91.8678
	#REF!	69.8003	75.3366	91.9232
	#REF!	69.8264	75.37	91.9786
	#REF!	69.8524	75.4034	92.0339
	#REF!	69.8785	75.4367	92.0893
	#REF!	69.9045	75.4701	92.1446
	#REF!	69.9305	75.5034	92.1999
	#REF!	69.9565	75.5367	92.2551
	#REF!	69.9825	75.57	92.3103
	#REF!	70.0085	75.6033	92.3655
	#REF!	70.0344	75.6365	92.4207
	#REF!	70.0604	75.6698	92.4758
	#REF!	70.0863	75.703	92.5309
	#REF!	70.1122	75.7362	92.586
	#REF!	70.1381	75.7694	92.641
	#REF!	70.164	75.8025	92.696
	#REF!	70.1899	75.8357	92.751
	#REF!	70.2157	75.8688	92.806
	#REF!	70.2416	75.9019	92.8609
	#REF!	70.2674	75.935	92.9158
	#REF!	70.2932	75.9681	92.9706
	#REF!	70.3191	76.0011	93.0255
	#REF!	70.3448	76.0342	93.0803
	#REF!	70.3706	76.0672	93.1351
	#REF!	70.3964	76.1002	93.1898
	#REF!	70.4221	76.1332	93.2445
	#REF!	70.4479	76.1662	93.2992
	#REF!	70.4736	76.1991	93.3539
	#REF!	70.4993	76.232	93.4085
	#REF!	70.525	76.265	93.4631
	#REF!	70.5507	76.2979	93.5176
	#REF!	70.5763	76.3307	93.5722
	#REF!	70.602	76.3636	93.6267
	#REF!	70.6276	76.3964	93.6812
	#REF!	70.6532	76.4293	93.7356
	#REF!	70.6789	76.4621	93.79
	#REF!	70.7045	76.4949	93.8444
	#REF!	70.73	76.5276	93.8988
	#REF!	70.7556	76.5604	93.9531
	#REF!	70.7812	76.5931	94.0074
	#REF!	70.8067	76.6258	94.0617
	#REF!	70.8322	76.6586	94.1159
	#REF!	70.8577	76.6912	94.1701
	#REF!	70.8832	76.7239	94.2243
	#REF!	70.9087	76.7565	94.2785
	#REF!	70.9342	76.7892	94.3326
	#REF!	70.9596	76.8218	94.3867
	#REF!	70.9851	76.8544	94.4408
	#REF!	71.0105	76.887	94.4948
	#REF!	71.0359	76.9195	94.5488
	#REF!	71.0613	76.9521	94.6028
	#REF!	71.0867	76.9846	94.6567
	#REF!	71.1121	77.0171	94.7107
	#REF!	71.1375	77.0496	94.7646
	#REF!	71.1628	77.0821	94.8184
	#REF!	71.1881	77.1145	94.8722
	#REF!	71.2135	77.1469	94.926
	#REF!	71.2388	77.1794	94.9798
	#REF!	71.2641	77.2118	95.0336
	#REF!	71.2893	77.2442	95.0873
	#REF!	71.3146	77.2765	95.141
	#REF!	71.3399	77.3089	95.1946
	#REF!	71.3651	77.3412	95.2482
	#REF!	71.3903	77.3735	95.3018
	#REF!	71.4155	77.4058	95.3554
	#REF!	71.4407	77.4381	95.4089
	#REF!	71.4659	77.4703	95.4625
	#REF!	71.4911	77.5026	95.5159
	#REF!	71.5162	77.5348	95.5694
	#REF!	71.5414	77.567	95.6228
	#REF!	71.5665	77.5992	95.6762
	#REF!	71.5916	77.6314	95.7296
	#REF!	71.6167	77.6635	95.7829
	#REF!	71.6418	77.6957	95.8362
	#REF!	71.6669	77.7278	95.8895
	#REF!	71.6919	77.7599	95.9427
	#REF!	71.717	77.792	95.9959
	#REF!	71.742	77.824	96.0491
	#REF!	71.767	77.8561	96.1023
	#REF!	71.792	77.8881	96.1554
	#REF!	71.817	77.9201	96.2085
	#REF!	71.842	77.9521	96.2616
	#REF!	71.8669	77.9841	96.3146
	#REF!	71.8919	78.0161	96.3677
	#REF!	71.9168	78.048	96.4206
	#REF!	71.9417	78.08	96.4736
	#REF!	71.9667	78.1119	96.5265
	#REF!	71.9915	78.1438	96.5794
	#REF!	72.0164	78.1756	96.6323
	#REF!	72.0413	78.2075	96.6851
	#REF!	72.0662	78.2393	96.7379
	#REF!	72.091	78.2711	96.7907
	#REF!	72.1158	78.303	96.8435
	#REF!	72.1406	78.3347	96.8962
	#REF!	72.1654	78.3665	96.9489
	#REF!	72.1902	78.3983	97.0016
	#REF!	72.215	78.43	97.0542
	#REF!	72.2397	78.4617	97.1068
	#REF!	72.2645	78.4934	97.1594
	#REF!	72.2892	78.5251	97.2119
	#REF!	72.3139	78.5568	97.2645
	#REF!	72.3386	78.5884	97.3169
	#REF!	72.3633	78.62	97.3694
	#REF!	72.388	78.6517	97.4218
	#REF!	72.4127	78.6833	97.4743
	#REF!	72.4373	78.7148	97.5266
	#REF!	72.462	78.7464	97.579
	#REF!	72.4866	78.7779	97.6313
	#REF!	72.5112	78.8095	97.6836
	#REF!	72.5358	78.841	97.7359
	#REF!	72.5604	78.8725	97.7881
	#REF!	72.5849	78.9039	97.8403
	#REF!	72.6095	78.9354	97.8925
	#REF!	72.634	78.9668	97.9446
	#REF!	72.6586	78.9983	97.9967
	#REF!	72.6831	79.0297	98.0488
	#REF!	72.7076	79.0611	98.1009
	#REF!	72.7321	79.0924	98.1529
	#REF!	72.7565	79.1238	98.2049
	#REF!	72.781	79.1551	98.2569
	#REF!	72.8055	79.1865	98.3088
	#REF!	72.8299	79.2178	98.3608
	#REF!	72.8543	79.249	98.4126
	#REF!	72.8787	79.2803	98.4645
	#REF!	72.9031	79.3116	98.5163
	#REF!	72.9275	79.3428	98.5681
	#REF!	72.9519	79.374	98.6199
	#REF!	72.9762	79.4052	98.6717
	#REF!	73.0006	79.4364	98.7234
	#REF!	73.0249	79.4676	98.7751
	#REF!	73.0492	79.4987	98.8267
	#REF!	73.0735	79.5298	98.8784
	#REF!	73.0978	79.5609	98.93
	#REF!	73.1221	79.592	98.9815
	#REF!	73.1463	79.6231	99.0331
	#REF!	73.1706	79.6542	99.0846
	#REF!	73.1948	79.6852	99.1361
	#REF!	73.219	79.7163	99.1875
	#REF!	73.2432	79.7473	99.239
	#REF!	73.2674	79.7783	99.2904
	#REF!	73.2916	79.8092	99.3417
	#REF!	73.3158	79.8402	99.3931
	#REF!	73.3399	79.8711	99.4444
	#REF!	73.3641	79.9021	99.4957
	#REF!	73.3882	79.933	99.547
	#REF!	73.4123	79.9639	99.5982
	#REF!	73.4364	79.9947	99.6494
	#REF!	73.4605	80.0256	99.7006
	#REF!	73.4846	80.0564	99.7517
	#REF!	73.5086	80.0873	99.8028
	#REF!	73.5327	80.1181	99.8539
	#REF!	73.5567	80.1489	99.905
	#REF!	73.5807	80.1796	99.956
	#REF!	73.6047	80.2104	100.007
	#REF!	73.6287	80.2411	100.058
	#REF!	73.6527	80.2718	100.109
	#REF!	73.6767	80.3026	100.16
	#REF!	73.7006	80.3332	100.211
	#REF!	73.7246	80.3639	100.262
	#REF!	73.7485	80.3946	100.312
	#REF!	73.7724	80.4252	100.363
	#REF!	73.7963	80.4558	100.414
	#REF!	73.8202	80.4864	100.465
	#REF!	73.8441	80.517	100.516
	#REF!	73.8679	80.5476	100.566
	#REF!	73.8918	80.5781	100.617
	#REF!	73.9156	80.6087	100.668
	#REF!	73.9394	80.6392	100.718
	#REF!	73.9632	80.6697	100.769
	#REF!	73.987	80.7002	100.819
	#REF!	74.0108	80.7306	100.87
	#REF!	74.0346	80.7611	100.92
	#REF!	74.0583	80.7915	100.971
	#REF!	74.0821	80.8219	101.021
	#REF!	74.1058	80.8523	101.072
	#REF!	74.1295	80.8827	101.122
	#REF!	74.1532	80.9131	101.172
	#REF!	74.1769	80.9434	101.223
	#REF!	74.2006	80.9738	101.273
	#REF!	74.2243	81.0041	101.323
	#REF!	74.2479	81.0344	101.373
	#REF!	74.2716	81.0646	101.424
	#REF!	74.2952	81.0949	101.474
	#REF!	74.3188	81.1252	101.524
	#REF!	74.3424	81.1554	101.574
	#REF!	74.366	81.1856	101.624
	#REF!	74.3895	81.2158	101.674
	#REF!	74.4131	81.246	101.724
	#REF!	74.4367	81.2761	101.774
	#REF!	74.4602	81.3063	101.824
	#REF!	74.4837	81.3364	101.874
	#REF!	74.5072	81.3665	101.924
	#REF!	74.5307	81.3966	101.974
	#REF!	74.5542	81.4267	102.024
	#REF!	74.5777	81.4568	102.074
	#REF!	74.6011	81.4868	102.124
	#REF!	74.6246	81.5169	102.174
	#REF!	74.648	81.5469	102.223
	#REF!	74.6714	81.5769	102.273
	#REF!	74.6948	81.6068	102.323
	#REF!	74.7182	81.6368	102.372
	#REF!	74.7416	81.6668	102.422
	#REF!	74.7649	81.6967	102.472
	#REF!	74.7883	81.7266	102.521
	#REF!	74.8116	81.7565	102.571
	#REF!	74.8349	81.7864	102.62
	#REF!	74.8582	81.8162	102.67
	#REF!	74.8815	81.8461	102.719
	#REF!	74.9048	81.8759	102.769
	#REF!	74.9281	81.9057	102.818
	#REF!	74.9514	81.9355	102.868
	#REF!	74.9746	81.9653	102.917
	#REF!	74.9978	81.9951	102.966
	#REF!	75.0211	82.0248	103.016
	#REF!	75.0443	82.0545	103.065
	#REF!	75.0675	82.0842	103.114
	#REF!	75.0907	82.1139	103.164
	#REF!	75.1138	82.1436	103.213
	#REF!	75.137	82.1733	103.262
	#REF!	75.1601	82.2029	103.311
	#REF!	75.1832	82.2326	103.36
	#REF!	75.2064	82.2622	103.409
	#REF!	75.2295	82.2918	103.458
	#REF!	75.2526	82.3214	103.507
	#REF!	75.2756	82.3509	103.557
	#REF!	75.2987	82.3805	103.605
	#REF!	75.3218	82.41	103.654
	#REF!	75.3448	82.4395	103.703
	#REF!	75.3678	82.469	103.752
	#REF!	75.3908	82.4985	103.801
	#REF!	75.4138	82.528	103.85
	#REF!	75.4368	82.5574	103.899
	#REF!	75.4598	82.5868	103.948
	#REF!	75.4828	82.6163	103.996
	#REF!	75.5057	82.6457	104.045
	#REF!	75.5287	82.675	104.094
	#REF!	75.5516	82.7044	104.143
	#REF!	75.5745	82.7338	104.191
	#REF!	75.5974	82.7631	104.24
	#REF!	75.6203	82.7924	104.288
	#REF!	75.6431	82.8217	104.337
	#REF!	75.666	82.851	104.386
	#REF!	75.6889	82.8803	104.434
	#REF!	75.7117	82.9095	104.483
	#REF!	75.7345	82.9387	104.531
	#REF!	75.7573	82.968	104.58
	#REF!	75.7801	82.9972	104.628
	#REF!	75.8029	83.0263	104.676
	#REF!	75.8257	83.0555	104.725
	#REF!	75.8484	83.0847	104.773
	#REF!	75.8712	83.1138	104.821
	#REF!	75.8939	83.1429	104.87
	#REF!	75.9166	83.172	104.918
	#REF!	75.9393	83.2011	104.966
	#REF!	75.962	83.2302	105.014
	#REF!	75.9847	83.2592	105.062
	#REF!	76.0074	83.2883	105.111
	#REF!	76.03	83.3173	105.159
	#REF!	76.0527	83.3463	105.207
	#REF!	76.0753	83.3753	105.255
	#REF!	76.0979	83.4043	105.303
	#REF!	76.1205	83.4332	105.351
	#REF!	76.1431	83.4622	105.399
	#REF!	76.1657	83.4911	105.447
	#REF!	76.1883	83.52	105.495
	#REF!	76.2108	83.5489	105.543
	#REF!	76.2334	83.5778	105.59
	#REF!	76.2559	83.6066	105.638
	#REF!	76.2784	83.6355	105.686
	#REF!	76.3009	83.6643	105.734
	#REF!	76.3234	83.6931	105.782
	#REF!	76.3459	83.7219	105.829
	#REF!	76.3684	83.7507	105.877
	#REF!	76.3908	83.7795	105.925
	#REF!	76.4133	83.8082	105.972
	#REF!	76.4357	83.8369	106.02
	#REF!	76.4581	83.8656	106.068
	#REF!	76.4805	83.8943	106.115
	#REF!	76.5029	83.923	106.163
	#REF!	76.5253	83.9517	106.21
	#REF!	76.5476	83.9803	106.258
	#REF!	76.57	84.009	106.305
	#REF!	76.5923	84.0376	106.353
	#REF!	76.6147	84.0662	106.4
	#REF!	76.637	84.0948	106.447
	#REF!	76.6593	84.1233	106.495
	#REF!	76.6816	84.1519	106.542
	#REF!	76.7039	84.1804	106.589
	#REF!	76.7261	84.2089	106.637
	#REF!	76.7484	84.2375	106.684
	#REF!	76.7706	84.2659	106.731
	#REF!	76.7928	84.2944	106.778
	#REF!	76.8151	84.3229	106.826
	#REF!	76.8373	84.3513	106.873
	#REF!	76.8594	84.3797	106.92
	#REF!	76.8816	84.4081	106.967
	#REF!	76.9038	84.4365	107.014
	#REF!	76.9259	84.4649	107.061
	#REF!	76.9481	84.4933	107.108
	#REF!	76.9702	84.5216	107.155
	#REF!	76.9923	84.5499	107.202
	#REF!	77.0144	84.5782	107.249
	#REF!	77.0365	84.6065	107.296
	#REF!	77.0586	84.6348	107.343
	#REF!	77.0807	84.6631	107.389
	#REF!	77.1027	84.6913	107.436
	#REF!	77.1248	84.7196	107.483
	#REF!	77.1468	84.7478	107.53
	#REF!	77.1688	84.776	107.577
	#REF!	77.1908	84.8042	107.623
	#REF!	77.2128	84.8323	107.67
	#REF!	77.2348	84.8605	107.717
	#REF!	77.2567	84.8886	107.763
	#REF!	77.2787	84.9167	107.81
	#REF!	77.3006	84.9448	107.856
	#REF!	77.3226	84.9729	107.903
	#REF!	77.3445	85.001	107.95
	#REF!	77.3664	85.0291	107.996
	#REF!	77.3883	85.0571	108.043
	#REF!	77.4102	85.0851	108.089
	#REF!	77.432	85.1131	108.135
	#REF!	77.4539	85.1411	108.182
	#REF!	77.4757	85.1691	108.228
	#REF!	77.4975	85.1971	108.275
	#REF!	77.5194	85.225	108.321
	#REF!	77.5412	85.2529	108.367
	#REF!	77.563	85.2809	108.413
	#REF!	77.5847	85.3087	108.46
	#REF!	77.6065	85.3366	108.506
	#REF!	77.6283	85.3645	108.552
	#REF!	77.65	85.3923	108.598
	#REF!	77.6717	85.4202	108.644
	#REF!	77.6935	85.448	108.69
	#REF!	77.7152	85.4758	108.736
	#REF!	77.7369	85.5036	108.783
	#REF!	77.7585	85.5314	108.829
	#REF!	77.7802	85.5591	108.875
	#REF!	77.8019	85.5869	108.921
	#REF!	77.8235	85.6146	108.966
	#REF!	77.8452	85.6423	109.012
	#REF!	77.8668	85.67	109.058
	#REF!	77.8884	85.6977	109.104
	#REF!	77.91	85.7253	109.15
	#REF!	77.9316	85.753	109.196
	#REF!	77.9531	85.7806	109.242
	#REF!	77.9747	85.8082	109.287
	#REF!	77.9962	85.8358	109.333
	#REF!	78.0178	85.8634	109.379
	#REF!	78.0393	85.891	109.424
	#REF!	78.0608	85.9185	109.47
	#REF!	78.0823	85.946	109.516
	#REF!	78.1038	85.9736	109.561
	#REF!	78.1253	86.0011	109.607
	#REF!	78.1467	86.0286	109.652
	#REF!	78.1682	86.056	109.698
	#REF!	78.1896	86.0835	109.744
	#REF!	78.2111	86.1109	109.789
	#REF!	78.2325	86.1384	109.834
	#REF!	78.2539	86.1658	109.88
	#REF!	78.2753	86.1932	109.925
	#REF!	78.2966	86.2205	109.971
	#REF!	78.318	86.2479	110.016
	#REF!	78.3394	86.2753	110.061
	#REF!	78.3607	86.3026	110.107
	#REF!	78.382	86.3299	110.152
	#REF!	78.4033	86.3572	110.197
	#REF!	78.4246	86.3845	110.242
	#REF!	78.4459	86.4118	110.287
	#REF!	78.4672	86.439	110.333
	#REF!	78.4885	86.4663	110.378
	#REF!	78.5097	86.4935	110.423
	#REF!	78.531	86.5207	110.468
	#REF!	78.5522	86.5479	110.513
	#REF!	78.5734	86.5751	110.558
	#REF!	78.5946	86.6022	110.603
	#REF!	78.6158	86.6294	110.648
	#REF!	78.637	86.6565	110.693
	#REF!	78.6582	86.6836	110.738
	#REF!	78.6794	86.7107	110.783
	#REF!	78.7005	86.7378	110.828
	#REF!	78.7216	86.7649	110.872
	#REF!	78.7428	86.7919	110.917
	#REF!	78.7639	86.819	110.962
	#REF!	78.785	86.846	111.007
	#REF!	78.8061	86.873	111.052
	#REF!	78.8271	86.9	111.096
	#REF!	78.8482	86.927	111.141
	#REF!	78.8693	86.9539	111.186
	#REF!	78.8903	86.9809	111.23
	#REF!	78.9113	87.0078	111.275
	#REF!	78.9323	87.0347	111.32
	#REF!	78.9533	87.0616	111.364
	#REF!	78.9743	87.0885	111.409
	#REF!	78.9953	87.1154	111.453
	#REF!	79.0163	87.1422	111.498
	#REF!	79.0372	87.169	111.542
	#REF!	79.0582	87.1959	111.587
	#REF!	79.0791	87.2227	111.631
	#REF!	79.1	87.2495	111.675
	#REF!	79.1209	87.2762	111.72
	#REF!	79.1418	87.303	111.764
	#REF!	79.1627	87.3297	111.808
	#REF!	79.1836	87.3565	111.853
	#REF!	79.2045	87.3832	111.897
	#REF!	79.2253	87.4099	111.941
	#REF!	79.2461	87.4366	111.985
	#REF!	79.267	87.4632	112.03
	#REF!	79.2878	87.4899	112.074
	#REF!	79.3086	87.5165	112.118
	#REF!	79.3294	87.5432	112.162
	#REF!	79.3501	87.5698	112.206
	#REF!	79.3709	87.5964	112.25
	#REF!	79.3917	87.6229	112.294
	#REF!	79.4124	87.6495	112.338
	#REF!	79.4331	87.6761	112.382
	#REF!	79.4539	87.7026	112.426
	#REF!	79.4746	87.7291	112.47
	#REF!	79.4953	87.7556	112.514
	#REF!	79.5159	87.7821	112.558
	#REF!	79.5366	87.8086	112.602
	#REF!	79.5573	87.835	112.645
	#REF!	79.5779	87.8615	112.689
	#REF!	79.5986	87.8879	112.733
	#REF!	79.6192	87.9143	112.777
	#REF!	79.6398	87.9407	112.82
	#REF!	79.6604	87.9671	112.864
	#REF!	79.681	87.9934	112.908
	#REF!	79.7016	88.0198	112.951
	#REF!	79.7221	88.0461	112.995
	#REF!	79.7427	88.0724	113.039
	#REF!	79.7632	88.0987	113.082
	#REF!	79.7837	88.125	113.126
	#REF!	79.8043	88.1513	113.169
	#REF!	79.8248	88.1776	113.213
	#REF!	79.8453	88.2038	113.256
	#REF!	79.8657	88.23	113.3
	#REF!	79.8862	88.2563	113.343
	#REF!	79.9067	88.2825	113.386
	#REF!	79.9271	88.3086	113.43
	#REF!	79.9476	88.3348	113.473
	#REF!	79.968	88.361	113.516
	#REF!	79.9884	88.3871	113.56
	#REF!	80.0088	88.4132	113.603
	#REF!	80.0292	88.4393	113.646
	#REF!	80.0496	88.4654	113.689
	#REF!	80.0699	88.4915	113.733
	#REF!	80.0903	88.5176	113.776
	#REF!	80.1106	88.5436	113.819
	#REF!	80.131	88.5697	113.862
	#REF!	80.1513	88.5957	113.905
	#REF!	80.1716	88.6217	113.948
	#REF!	80.1919	88.6477	113.991
	#REF!	80.2122	88.6736	114.034
	#REF!	80.2324	88.6996	114.077
	#REF!	80.2527	88.7255	114.12
	#REF!	80.2729	88.7515	114.163
	#REF!	80.2932	88.7774	114.206
	#REF!	80.3134	88.8033	114.249
	#REF!	80.3336	88.8292	114.292
	#REF!	80.3538	88.855	114.335
	#REF!	80.374	88.8809	114.378
	#REF!	80.3942	88.9067	114.42
	#REF!	80.4144	88.9326	114.463
	#REF!	80.4345	88.9584	114.506
	#REF!	80.4547	88.9842	114.549
	#REF!	80.4748	89.0099	114.591
	#REF!	80.4949	89.0357	114.634
	#REF!	80.515	89.0615	114.677
	#REF!	80.5351	89.0872	114.719
	#REF!	80.5552	89.1129	114.762
	#REF!	80.5753	89.1386	114.804
	#REF!	80.5954	89.1643	114.847
	#REF!	80.6154	89.19	114.889
	#REF!	80.6354	89.2157	114.932
	#REF!	80.6555	89.2413	114.974
	#REF!	80.6755	89.2669	115.017
	#REF!	80.6955	89.2925	115.059
	#REF!	80.7155	89.3181	115.102
	#REF!	80.7355	89.3437	115.144
	#REF!	80.7555	89.3693	115.186
	#REF!	80.7754	89.3949	115.229
	#REF!	80.7954	89.4204	115.271
	#REF!	80.8153	89.4459	115.313
	#REF!	80.8352	89.4715	115.355
	#REF!	80.8551	89.497	115.398
	#REF!	80.875	89.5224	115.44
	#REF!	80.8949	89.5479	115.482
	#REF!	80.9148	89.5734	115.524
	#REF!	80.9347	89.5988	115.566
	#REF!	80.9545	89.6242	115.608
	#REF!	80.9744	89.6496	115.65
	#REF!	80.9942	89.675	115.692
	#REF!	81.0141	89.7004	115.734
	#REF!	81.0339	89.7258	115.776
	#REF!	81.0537	89.7511	115.818
	#REF!	81.0735	89.7765	115.86
	#REF!	81.0932	89.8018	115.902
	#REF!	81.113	89.8271	115.944
	#REF!	81.1328	89.8524	115.986
	#REF!	81.1525	89.8777	116.028
	#REF!	81.1722	89.9029	116.07
	#REF!	81.1919	89.9282	116.111
	#REF!	81.2117	89.9534	116.153
	#REF!	81.2314	89.9786	116.195
	#REF!	81.251	90.0038	116.237
	#REF!	81.2707	90.029	116.278
	#REF!	81.2904	90.0542	116.32
	#REF!	81.31	90.0794	116.362
	#REF!	81.3297	90.1045	116.403
	#REF!	81.3493	90.1297	116.445
	#REF!	81.3689	90.1548	116.487
	#REF!	81.3885	90.1799	116.528
	#REF!	81.4081	90.205	116.57
	#REF!	81.4277	90.23	116.611
	#REF!	81.4473	90.2551	116.653
	#REF!	81.4669	90.2801	116.694
	#REF!	81.4864	90.3052	116.736
	#REF!	81.5059	90.3302	116.777
	#REF!	81.5255	90.3552	116.818
	#REF!	81.545	90.3802	116.86
	#REF!	81.5645	90.4052	116.901
	#REF!	81.584	90.4301	116.942
	#REF!	81.6035	90.4551	116.984
	#REF!	81.6229	90.48	117.025
	#REF!	81.6424	90.5049	117.066
	#REF!	81.6619	90.5298	117.107
	#REF!	81.6813	90.5547	117.149
	#REF!	81.7007	90.5796	117.19
	#REF!	81.7201	90.6044	117.231
	#REF!	81.7395	90.6293	117.272
	#REF!	81.7589	90.6541	117.313
	#REF!	81.7783	90.6789	117.354
	#REF!	81.7977	90.7037	117.395
	#REF!	81.8171	90.7285	117.436
	#REF!	81.8364	90.7533	117.477
	#REF!	81.8557	90.778	117.518
	#REF!	81.8751	90.8028	117.559
	#REF!	81.8944	90.8275	117.6
	#REF!	81.9137	90.8522	117.641
	#REF!	81.933	90.8769	117.682
	#REF!	81.9523	90.9016	117.723
	#REF!	81.9715	90.9263	117.763
	#REF!	81.9908	90.9509	117.804
	#REF!	82.01	90.9755	117.845
	#REF!	82.0293	91.0002	117.886
	#REF!	82.0485	91.0248	117.927
	#REF!	82.0677	91.0494	117.967
	#REF!	82.0869	91.074	118.008
	#REF!	82.1061	91.0985	118.049
	#REF!	82.1253	91.1231	118.089
	#REF!	82.1445	91.1476	118.13
	#REF!	82.1636	91.1722	118.17
	#REF!	82.1828	91.1967	118.211
	#REF!	82.2019	91.2212	118.252
	#REF!	82.221	91.2457	118.292
	#REF!	82.2402	91.2701	118.333
	#REF!	82.2593	91.2946	118.373
	#REF!	82.2784	91.319	118.413
	#REF!	82.2974	91.3435	118.454
	#REF!	82.3165	91.3679	118.494
	#REF!	82.3356	91.3923	118.535
	#REF!	82.3546	91.4167	118.575
	#REF!	82.3737	91.441	118.615
	#REF!	82.3927	91.4654	118.656
	#REF!	82.4117	91.4897	118.696
	#REF!	82.4307	91.514	118.736
	#REF!	82.4497	91.5384	118.776
	#REF!	82.4687	91.5627	118.817
	#REF!	82.4876	91.5869	118.857
	#REF!	82.5066	91.6112	118.897
	#REF!	82.5256	91.6355	118.937
	#REF!	82.5445	91.6597	118.977
	#REF!	82.5634	91.6839	119.017
	#REF!	82.5823	91.7082	119.057
	#REF!	82.6012	91.7324	119.097
	#REF!	82.6201	91.7566	119.137
	#REF!	82.639	91.7807	119.177
	#REF!	82.6579	91.8049	119.217
	#REF!	82.6768	91.829	119.257
	#REF!	82.6956	91.8532	119.297
	#REF!	82.7145	91.8773	119.337
	#REF!	82.7333	91.9014	119.377
	#REF!	82.7521	91.9255	119.417
	#REF!	82.7709	91.9495	119.457
	#REF!	82.7897	91.9736	119.496
	#REF!	82.8085	91.9976	119.536
	#REF!	82.8273	92.0217	119.576
	#REF!	82.846	92.0457	119.616
	#REF!	82.8648	92.0697	119.655
	#REF!	82.8835	92.0937	119.695
	#REF!	82.9023	92.1177	119.735
	#REF!	82.921	92.1416	119.774
	#REF!	82.9397	92.1656	119.814
	#REF!	82.9584	92.1895	119.854
	#REF!	82.9771	92.2134	119.893
	#REF!	82.9958	92.2373	119.933
	#REF!	83.0144	92.2612	119.972
	#REF!	83.0331	92.2851	120.012
	#REF!	83.0517	92.309	120.051
	#REF!	83.0704	92.3328	120.091
	#REF!	83.089	92.3566	120.13
	#REF!	83.1076	92.3805	120.169
	#REF!	83.1262	92.4043	120.209
	#REF!	83.1448	92.4281	120.248
	#REF!	83.1634	92.4519	120.287
	#REF!	83.1819	92.4756	120.327
	#REF!	83.2005	92.4994	120.366
	#REF!	83.219	92.5231	120.405
	#REF!	83.2376	92.5468	120.445
	#REF!	83.2561	92.5705	120.484
	#REF!	83.2746	92.5942	120.523
	#REF!	83.2931	92.6179	120.562
	#REF!	83.3116	92.6416	120.601
	#REF!	83.3301	92.6652	120.64
	#REF!	83.3486	92.6889	120.679
	#REF!	83.367	92.7125	120.719
	#REF!	83.3855	92.7361	120.758
	#REF!	83.4039	92.7597	120.797
	#REF!	83.4223	92.7833	120.836
	#REF!	83.4408	92.8069	120.875
	#REF!	83.4592	92.8304	120.914
	#REF!	83.4776	92.854	120.953
	#REF!	83.4959	92.8775	120.991
	#REF!	83.5143	92.901	121.03
	#REF!	83.5327	92.9245	121.069
	#REF!	83.551	92.948	121.108
	#REF!	83.5694	92.9715	121.147
	#REF!	83.5877	92.995	121.186
	#REF!	83.606	93.0184	121.224
	#REF!	83.6243	93.0419	121.263
	#REF!	83.6426	93.0653	121.302
	#REF!	83.6609	93.0887	121.341
	#REF!	83.6792	93.1121	121.379
	#REF!	83.6975	93.1355	121.418
	#REF!	83.7157	93.1588	121.457
	#REF!	83.734	93.1822	121.495
	#REF!	83.7522	93.2055	121.534
	#REF!	83.7704	93.2288	121.572
	#REF!	83.7887	93.2521	121.611
	#REF!	83.8069	93.2754	121.649
	#REF!	83.8251	93.2987	121.688
	#REF!	83.8432	93.322	121.726
	#REF!	83.8614	93.3453	121.765
	#REF!	83.8796	93.3685	121.803
	#REF!	83.8977	93.3917	121.842
	#REF!	83.9159	93.4149	121.88
	#REF!	83.934	93.4381	121.918
	#REF!	83.9521	93.4613	121.957
	#REF!	83.9702	93.4845	121.995
	#REF!	83.9883	93.5077	122.033
	#REF!	84.0064	93.5308	122.072
	#REF!	84.0245	93.554	122.11
	#REF!	84.0426	93.5771	122.148
	#REF!	84.0606	93.6002	122.186
	#REF!	84.0787	93.6233	122.224
	#REF!	84.0967	93.6464	122.263
	#REF!	84.1147	93.6694	122.301
	#REF!	84.1327	93.6925	122.339
	#REF!	84.1507	93.7155	122.377
	#REF!	84.1687	93.7385	122.415
	#REF!	84.1867	93.7615	122.453
	#REF!	84.2047	93.7845	122.491
	#REF!	84.2227	93.8075	122.529
	#REF!	84.2406	93.8305	122.567
	#REF!	84.2585	93.8535	122.605
	#REF!	84.2765	93.8764	122.643
	#REF!	84.2944	93.8993	122.681
	#REF!	84.3123	93.9222	122.719
	#REF!	84.3302	93.9452	122.756
	#REF!	84.3481	93.968	122.794
	#REF!	84.366	93.9909	122.832
	#REF!	84.3838	94.0138	122.87
	#REF!	84.4017	94.0366	122.908
	#REF!	84.4195	94.0595	122.945
	#REF!	84.4374	94.0823	122.983
	#REF!	84.4552	94.1051	123.021
	#REF!	84.473	94.1279	123.059
	#REF!	84.4908	94.1507	123.096
	#REF!	84.5086	94.1734	123.134
	#REF!	84.5264	94.1962	123.171
	#REF!	84.5442	94.2189	123.209
	#REF!	84.5619	94.2417	123.247
	#REF!	84.5797	94.2644	123.284
	#REF!	84.5974	94.2871	123.322
	#REF!	84.6152	94.3098	123.359
	#REF!	84.6329	94.3325	123.397
	#REF!	84.6506	94.3551	123.434
	#REF!	84.6683	94.3778	123.471
	#REF!	84.686	94.4004	123.509
	#REF!	84.7037	94.423	123.546
	#REF!	84.7213	94.4456	123.584
	#REF!	84.739	94.4682	123.621
	#REF!	84.7566	94.4908	123.658
	#REF!	84.7743	94.5134	123.696
	#REF!	84.7919	94.5359	123.733
	#REF!	84.8095	94.5585	123.77
	#REF!	84.8271	94.581	123.807
	#REF!	84.8447	94.6035	123.845
	#REF!	84.8623	94.626	123.882
	#REF!	84.8799	94.6485	123.919
	#REF!	84.8975	94.671	123.956
	#REF!	84.915	94.6935	123.993
	#REF!	84.9326	94.7159	124.03
	#REF!	84.9501	94.7383	124.067
	#REF!	84.9676	94.7608	124.104
	#REF!	84.9851	94.7832	124.141
	#REF!	85.0026	94.8056	124.178
	#REF!	85.0201	94.828	124.215
	#REF!	85.0376	94.8503	124.252
	#REF!	85.0551	94.8727	124.289
	#REF!	85.0726	94.895	124.326
	#REF!	85.09	94.9174	124.363
	#REF!	85.1075	94.9397	124.4
	#REF!	85.1249	94.962	124.437
	#REF!	85.1423	94.9843	124.474
	#REF!	85.1597	95.0065	124.51
	#REF!	85.1771	95.0288	124.547
	#REF!	85.1945	95.0511	124.584
	#REF!	85.2119	95.0733	124.621
	#REF!	85.2293	95.0955	124.657
	#REF!	85.2466	95.1177	124.694
	#REF!	85.264	95.1399	124.731
	#REF!	85.2813	95.1621	124.767
	#REF!	85.2987	95.1843	124.804
	#REF!	85.316	95.2064	124.841
	#REF!	85.3333	95.2286	124.877
	#REF!	85.3506	95.2507	124.914
	#REF!	85.3679	95.2728	124.95
	#REF!	85.3852	95.295	124.987
	#REF!	85.4024	95.317	125.023
	#REF!	85.4197	95.3391	125.06
	#REF!	85.4369	95.3612	125.096
	#REF!	85.4542	95.3833	125.133
	#REF!	85.4714	95.4053	125.169
	#REF!	85.4886	95.4273	125.205
	#REF!	85.5058	95.4493	125.242
	#REF!	85.523	95.4713	125.278
	#REF!	85.5402	95.4933	125.314
	#REF!	85.5574	95.5153	125.351
	#REF!	85.5746	95.5373	125.387
	#REF!	85.5917	95.5592	125.423
	#REF!	85.6089	95.5812	125.459
	#REF!	85.626	95.6031	125.496
	#REF!	85.6432	95.625	125.532
	#REF!	85.6603	95.6469	125.568
	#REF!	85.6774	95.6688	125.604
	#REF!	85.6945	95.6906	125.64
	#REF!	85.7116	95.7125	125.676
	#REF!	85.7286	95.7344	125.712
	#REF!	85.7457	95.7562	125.749
	#REF!	85.7628	95.778	125.785
	#REF!	85.7798	95.7998	125.821
	#REF!	85.7969	95.8216	125.857
	#REF!	85.8139	95.8434	125.893
	#REF!	85.8309	95.8652	125.929
	#REF!	85.8479	95.8869	125.964
	#REF!	85.8649	95.9087	126
	#REF!	85.8819	95.9304	126.036
	#REF!	85.8989	95.9521	126.072
	#REF!	85.9158	95.9738	126.108
	#REF!	85.9328	95.9955	126.144
	#REF!	85.9498	96.0172	126.18
	#REF!	85.9667	96.0389	126.215
	#REF!	85.9836	96.0605	126.251
	#REF!	86.0005	96.0821	126.287
	#REF!	86.0174	96.1038	126.322
	#REF!	86.0343	96.1254	126.358
	#REF!	86.0512	96.147	126.394
	#REF!	86.0681	96.1686	126.429
	#REF!	86.085	96.1902	126.465
	#REF!	86.1018	96.2117	126.501
	#REF!	86.1187	96.2333	126.536
	#REF!	86.1355	96.2548	126.572
	#REF!	86.1523	96.2763	126.607
	#REF!	86.1692	96.2978	126.643
	#REF!	86.186	96.3193	126.678
	#REF!	86.2028	96.3408	126.714
	#REF!	86.2196	96.3623	126.749
	#REF!	86.2363	96.3838	126.785
	#REF!	86.2531	96.4052	126.82
	#REF!	86.2699	96.4267	126.856
	#REF!	86.2866	96.4481	126.891
	#REF!	86.3034	96.4695	126.926
	#REF!	86.3201	96.4909	126.962
	#REF!	86.3368	96.5123	126.997
	#REF!	86.3535	96.5336	127.032
	#REF!	86.3702	96.555	127.067
	#REF!	86.3869	96.5763	127.103
	#REF!	86.4036	96.5977	127.138
	#REF!	86.4203	96.619	127.173
	#REF!	86.4369	96.6403	127.208
	#REF!	86.4536	96.6616	127.243
	#REF!	86.4702	96.6829	127.278
	#REF!	86.4868	96.7042	127.314
	#REF!	86.5035	96.7254	127.349
	#REF!	86.5201	96.7467	127.384
	#REF!	86.5367	96.7679	127.419
	#REF!	86.5533	96.7891	127.454
	#REF!	86.5699	96.8103	127.489
	#REF!	86.5864	96.8315	127.524
	#REF!	86.603	96.8527	127.559
	#REF!	86.6195	96.8739	127.594
	#REF!	86.6361	96.895	127.629
	#REF!	86.6526	96.9162	127.663
	#REF!	86.6691	96.9373	127.698
	#REF!	86.6857	96.9584	127.733
	#REF!	86.7022	96.9795	127.768
	#REF!	86.7187	97.0006	127.803
	#REF!	86.7351	97.0217	127.838
	#REF!	86.7516	97.0428	127.872
	#REF!	86.7681	97.0638	127.907
	#REF!	86.7845	97.0849	127.942
	#REF!	86.801	97.1059	127.977
	#REF!	86.8174	97.1269	128.011
	#REF!	86.8338	97.1479	128.046
	#REF!	86.8503	97.1689	128.081
	#REF!	86.8667	97.1899	128.115
	#REF!	86.8831	97.2109	128.15
	#REF!	86.8994	97.2318	128.184
	#REF!	86.9158	97.2528	128.219
	#REF!	86.9322	97.2737	128.253
	#REF!	86.9485	97.2946	128.288
	#REF!	86.9649	97.3155	128.322
	#REF!	86.9812	97.3364	128.357
	#REF!	86.9976	97.3573	128.391
	#REF!	87.0139	97.3782	128.426
	#REF!	87.0302	97.399	128.46
	#REF!	87.0465	97.4199	128.495
	#REF!	87.0628	97.4407	128.529
	#REF!	87.0791	97.4615	128.563
	#REF!	87.0953	97.4823	128.598
	#REF!	87.1116	97.5031	128.632
	#REF!	87.1279	97.5239	128.666
	#REF!	87.1441	97.5447	128.7
	#REF!	87.1603	97.5654	128.735
	#REF!	87.1765	97.5862	128.769
	#REF!	87.1928	97.6069	128.803
	#REF!	87.209	97.6276	128.837
	#REF!	87.2252	97.6483	128.871
	#REF!	87.2413	97.669	128.906
	#REF!	87.2575	97.6897	128.94
	#REF!	87.2737	97.7104	128.974
	#REF!	87.2898	97.7311	129.008
	#REF!	87.306	97.7517	129.042
	#REF!	87.3221	97.7723	129.076
	#REF!	87.3383	97.793	129.11
	#REF!	87.3544	97.8136	129.144
	#REF!	87.3705	97.8342	129.178
	#REF!	87.3866	97.8547	129.212
	#REF!	87.4027	97.8753	129.246
	#REF!	87.4187	97.8959	129.28
	#REF!	87.4348	97.9164	129.314
	#REF!	87.4509	97.937	129.348
	#REF!	87.4669	97.9575	129.381
	#REF!	87.483	97.978	129.415
	#REF!	87.499	97.9985	129.449
	#REF!	87.515	98.019	129.483
	#REF!	87.531	98.0395	129.517
	#REF!	87.547	98.0599	129.55
	#REF!	87.563	98.0804	129.584
	#REF!	87.579	98.1008	129.618
	#REF!	87.595	98.1212	129.651
	#REF!	87.611	98.1416	129.685
	#REF!	87.6269	98.162	129.719
	#REF!	87.6429	98.1824	129.752
	#REF!	87.6588	98.2028	129.786
	#REF!	87.6747	98.2232	129.819
	#REF!	87.6906	98.2435	129.853
	#REF!	87.7066	98.2639	129.887
	#REF!	87.7225	98.2842	129.92
	#REF!	87.7383	98.3045	129.954
	#REF!	87.7542	98.3248	129.987
	#REF!	87.7701	98.3451	130.021
	#REF!	87.786	98.3654	130.054
	#REF!	87.8018	98.3856	130.087
	#REF!	87.8177	98.4059	130.121
	#REF!	87.8335	98.4261	130.154
	#REF!	87.8493	98.4464	130.188
	#REF!	87.8651	98.4666	130.221
	#REF!	87.8809	98.4868	130.254
	#REF!	87.8967	98.507	130.287
	#REF!	87.9125	98.5272	130.321
	#REF!	87.9283	98.5473	130.354
	#REF!	87.9441	98.5675	130.387
	#REF!	87.9598	98.5876	130.42
	#REF!	87.9756	98.6078	130.454
	#REF!	87.9913	98.6279	130.487
	#REF!	88.007	98.648	130.52
	#REF!	88.0228	98.6681	130.553
	#REF!	88.0385	98.6882	130.586
	#REF!	88.0542	98.7083	130.619
	#REF!	88.0699	98.7283	130.652
	#REF!	88.0855	98.7484	130.685
	#REF!	88.1012	98.7684	130.718
	#REF!	88.1169	98.7884	130.751
	#REF!	88.1325	98.8085	130.784
	#REF!	88.1482	98.8285	130.817
	#REF!	88.1638	98.8484	130.85
	#REF!	88.1795	98.8684	130.883
	#REF!	88.1951	98.8884	130.916
	#REF!	88.2107	98.9083	130.949
	#REF!	88.2263	98.9283	130.982
	#REF!	88.2419	98.9482	131.015
	#REF!	88.2575	98.9681	131.048
	#REF!	88.273	98.988	131.08
	#REF!	88.2886	99.0079	131.113
	#REF!	88.3041	99.0278	131.146
	#REF!	88.3197	99.0477	131.179
	#REF!	88.3352	99.0675	131.211
	#REF!	88.3508	99.0874	131.244
	#REF!	88.3663	99.1072	131.277
	#REF!	88.3818	99.127	131.309
	#REF!	88.3973	99.1469	131.342
	#REF!	88.4128	99.1667	131.375
	#REF!	88.4282	99.1864	131.407
	#REF!	88.4437	99.2062	131.44
	#REF!	88.4592	99.226	131.472
	#REF!	88.4746	99.2457	131.505
	#REF!	88.4901	99.2655	131.538
	#REF!	88.5055	99.2852	131.57
	#REF!	88.5209	99.3049	131.603
	#REF!	88.5363	99.3246	131.635
	#REF!	88.5517	99.3443	131.667
	#REF!	88.5671	99.364	131.7
	#REF!	88.5825	99.3837	131.732
	#REF!	88.5979	99.4033	131.765
	#REF!	88.6133	99.423	131.797
	#REF!	88.6286	99.4426	131.829
	#REF!	88.644	99.4622	131.862
	#REF!	88.6593	99.4818	131.894
	#REF!	88.6747	99.5014	131.926
	#REF!	88.69	99.521	131.959
	#REF!	88.7053	99.5406	131.991
	#REF!	88.7206	99.5601	132.023
	#REF!	88.7359	99.5797	132.055
	#REF!	88.7512	99.5992	132.087
	#REF!	88.7665	99.6188	132.12
	#REF!	88.7817	99.6383	132.152
	#REF!	88.797	99.6578	132.184
	#REF!	88.8123	99.6773	132.216
	#REF!	88.8275	99.6967	132.248
	#REF!	88.8427	99.7162	132.28
	#REF!	88.858	99.7357	132.312
	#REF!	88.8732	99.7551	132.344
	#REF!	88.8884	99.7745	132.376
	#REF!	88.9036	99.794	132.408
	#REF!	88.9188	99.8134	132.44
	#REF!	88.9339	99.8328	132.472
	#REF!	88.9491	99.8522	132.504
	#REF!	88.9643	99.8715	132.536
	#REF!	88.9794	99.8909	132.568
	#REF!	88.9946	99.9103	132.6
	#REF!	89.0097	99.9296	132.632
	#REF!	89.0248	99.9489	132.663
	#REF!	89.0399	99.9682	132.695
	#REF!	89.055	99.9875	132.727
	#REF!	89.0701	100.007	132.759
	#REF!	89.0852	100.026	132.791
	#REF!	89.1003	100.045	132.822
	#REF!	89.1154	100.065	132.854
	#REF!	89.1304	100.084	132.886
	#REF!	89.1455	100.103	132.917
	#REF!	89.1605	100.122	132.949
	#REF!	89.1756	100.142	132.981
	#REF!	89.1906	100.161	133.012
	#REF!	89.2056	100.18	133.044
	#REF!	89.2206	100.199	133.075
	#REF!	89.2356	100.218	133.107
	#REF!	89.2506	100.237	133.139
	#REF!	89.2656	100.257	133.17
	#REF!	89.2805	100.276	133.202
	#REF!	89.2955	100.295	133.233
	#REF!	89.3105	100.314	133.264
	#REF!	89.3254	100.333	133.296
	#REF!	89.3403	100.352	133.327
	#REF!	89.3553	100.371	133.359
	#REF!	89.3702	100.39	133.39
	#REF!	89.3851	100.409	133.421
	#REF!	89.4	100.428	133.453
	#REF!	89.4149	100.447	133.484
	#REF!	89.4298	100.466	133.515
	#REF!	89.4446	100.485	133.547
	#REF!	89.4595	100.504	133.578
	#REF!	89.4744	100.523	133.609
	#REF!	89.4892	100.542	133.64
	#REF!	89.504	100.561	133.672
	#REF!	89.5189	100.58	133.703
	#REF!	89.5337	100.599	133.734
	#REF!	89.5485	100.618	133.765
	#REF!	89.5633	100.637	133.796
	#REF!	89.5781	100.656	133.827
	#REF!	89.5929	100.675	133.859
	#REF!	89.6077	100.694	133.89
	#REF!	89.6224	100.713	133.921
	#REF!	89.6372	100.731	133.952
	#REF!	89.6519	100.75	133.983
	#REF!	89.6667	100.769	134.014
	#REF!	89.6814	100.788	134.045
	#REF!	89.6961	100.807	134.076
	#REF!	89.7108	100.826	134.107
	#REF!	89.7255	100.844	134.138
	#REF!	89.7402	100.863	134.168
	#REF!	89.7549	100.882	134.199
	#REF!	89.7696	100.901	134.23
	#REF!	89.7843	100.919	134.261
	#REF!	89.7989	100.938	134.292
	#REF!	89.8136	100.957	134.323
	#REF!	89.8282	100.976	134.353
	#REF!	89.8429	100.994	134.384
	#REF!	89.8575	101.013	134.415
	#REF!	89.8721	101.032	134.446
	#REF!	89.8867	101.05	134.476
	#REF!	89.9013	101.069	134.507
	#REF!	89.9159	101.088	134.538
	#REF!	89.9305	101.106	134.568
	#REF!	89.9451	101.125	134.599
	#REF!	89.9596	101.143	134.63
	#REF!	89.9742	101.162	134.66
	#REF!	89.9887	101.181	134.691
	#REF!	90.0033	101.199	134.721
	#REF!	90.0178	101.218	134.752
	#REF!	90.0323	101.236	134.782
	#REF!	90.0468	101.255	134.813
	#REF!	90.0613	101.273	134.843
	#REF!	90.0758	101.292	134.874
	#REF!	90.0903	101.31	134.904
	#REF!	90.1048	101.329	134.935
	#REF!	90.1193	101.347	134.965
	#REF!	90.1337	101.366	134.996
	#REF!	90.1482	101.384	135.026
	#REF!	90.1626	101.403	135.056
	#REF!	90.1771	101.421	135.087
	#REF!	90.1915	101.44	135.117
	#REF!	90.2059	101.458	135.147
	#REF!	90.2203	101.476	135.177
	#REF!	90.2347	101.495	135.208
	#REF!	90.2491	101.513	135.238
	#REF!	90.2635	101.532	135.268
	#REF!	90.2779	101.55	135.298
	#REF!	90.2922	101.568	135.329
	#REF!	90.3066	101.587	135.359
	#REF!	90.3209	101.605	135.389
	#REF!	90.3353	101.623	135.419
	#REF!	90.3496	101.642	135.449
	#REF!	90.3639	101.66	135.479
	#REF!	90.3782	101.678	135.509
	#REF!	90.3925	101.696	135.539
	#REF!	90.4068	101.715	135.569
	#REF!	90.4211	101.733	135.599
	#REF!	90.4354	101.751	135.629
	#REF!	90.4497	101.769	135.659
	#REF!	90.4639	101.788	135.689
	#REF!	90.4782	101.806	135.719
	#REF!	90.4924	101.824	135.749
	#REF!	90.5067	101.842	135.779
	#REF!	90.5209	101.86	135.809
	#REF!	90.5351	101.879	135.839
	#REF!	90.5493	101.897	135.869
	#REF!	90.5635	101.915	135.898
	#REF!	90.5777	101.933	135.928
	#REF!	90.5919	101.951	135.958
	#REF!	90.6061	101.969	135.988
	#REF!	90.6203	101.987	136.018
	#REF!	90.6344	102.005	136.047
	#REF!	90.6486	102.023	136.077
	#REF!	90.6627	102.041	136.107
	#REF!	90.6768	102.06	136.136
	#REF!	90.691	102.078	136.166
	#REF!	90.7051	102.096	136.196
	#REF!	90.7192	102.114	136.225
	#REF!	90.7333	102.132	136.255
	#REF!	90.7474	102.15	136.284
	#REF!	90.7615	102.168	136.314
	#REF!	90.7756	102.186	136.344
	#REF!	90.7896	102.204	136.373
	#REF!	90.8037	102.222	136.403
	#REF!	90.8177	102.239	136.432
	#REF!	90.8318	102.257	136.462
	#REF!	90.8458	102.275	136.491
	#REF!	90.8598	102.293	136.521
	#REF!	90.8738	102.311	136.55
	#REF!	90.8878	102.329	136.579
	#REF!	90.9018	102.347	136.609
	#REF!	90.9158	102.365	136.638
	#REF!	90.9298	102.383	136.667
	#REF!	90.9438	102.4	136.697
	#REF!	90.9578	102.418	136.726
	#REF!	90.9717	102.436	136.755
	#REF!	90.9857	102.454	136.785
	#REF!	90.9996	102.472	136.814
	#REF!	91.0135	102.49	136.843
	#REF!	91.0275	102.507	136.872
	#REF!	91.0414	102.525	136.902
	#REF!	91.0553	102.543	136.931
	#REF!	91.0692	102.561	136.96
	#REF!	91.0831	102.578	136.989
	#REF!	91.097	102.596	137.018
	#REF!	91.1108	102.614	137.047
	#REF!	91.1247	102.631	137.076
	#REF!	91.1385	102.649	137.105
	#REF!	91.1524	102.667	137.135
	#REF!	91.1662	102.685	137.164
	#REF!	91.1801	102.702	137.193
	#REF!	91.1939	102.72	137.222
	#REF!	91.2077	102.737	137.251
	#REF!	91.2215	102.755	137.28
	#REF!	91.2353	102.773	137.309
	#REF!	91.2491	102.79	137.337
	#REF!	91.2629	102.808	137.366
	#REF!	91.2767	102.825	137.395
	#REF!	91.2904	102.843	137.424
	#REF!	91.3042	102.861	137.453
	#REF!	91.3179	102.878	137.482
	#REF!	91.3317	102.896	137.511
	#REF!	91.3454	102.913	137.54
	#REF!	91.3591	102.931	137.568
	#REF!	91.3728	102.948	137.597
	#REF!	91.3865	102.966	137.626
	#REF!	91.4002	102.983	137.655
	#REF!	91.4139	103.001	137.683
	#REF!	91.4276	103.018	137.712
	#REF!	91.4413	103.036	137.741
	#REF!	91.455	103.053	137.77
	#REF!	91.4686	103.071	137.798
	#REF!	91.4823	103.088	137.827
	#REF!	91.4959	103.105	137.855
	#REF!	91.5095	103.123	137.884
	#REF!	91.5232	103.14	137.913
	#REF!	91.5368	103.158	137.941
	#REF!	91.5504	103.175	137.97
	#REF!	91.564	103.192	137.998
	#REF!	91.5776	103.21	138.027
	#REF!	91.5912	103.227	138.055
	#REF!	91.6047	103.244	138.084
	#REF!	91.6183	103.262	138.112
	#REF!	91.6319	103.279	138.141
	#REF!	91.6454	103.296	138.169
	#REF!	91.659	103.314	138.198
	#REF!	91.6725	103.331	138.226
	#REF!	91.686	103.348	138.255
	#REF!	91.6995	103.365	138.283
	#REF!	91.713	103.383	138.311
	#REF!	91.7266	103.4	138.34
	#REF!	91.74	103.417	138.368
	#REF!	91.7535	103.434	138.396
	#REF!	91.767	103.452	138.425
	#REF!	91.7805	103.469	138.453
	#REF!	91.7939	103.486	138.481
	#REF!	91.8074	103.503	138.509
	#REF!	91.8208	103.52	138.538
	#REF!	91.8343	103.537	138.566
	#REF!	91.8477	103.555	138.594
	#REF!	91.8611	103.572	138.622
	#REF!	91.8745	103.589	138.65
	#REF!	91.8879	103.606	138.679
	#REF!	91.9013	103.623	138.707
	#REF!	91.9147	103.64	138.735
	#REF!	91.9281	103.657	138.763
	#REF!	91.9415	103.674	138.791
	#REF!	91.9548	103.691	138.819
	#REF!	91.9682	103.708	138.847
	#REF!	91.9815	103.725	138.875
	#REF!	91.9949	103.742	138.903
	#REF!	92.0082	103.759	138.931
	#REF!	92.0215	103.776	138.959
	#REF!	92.0349	103.793	138.987
	#REF!	92.0482	103.81	139.015
	#REF!	92.0615	103.827	139.043
	#REF!	92.0748	103.844	139.071
	#REF!	92.088	103.861	139.099
	#REF!	92.1013	103.878	139.127
	#REF!	92.1146	103.895	139.154
	#REF!	92.1278	103.912	139.182
	#REF!	92.1411	103.929	139.21
	#REF!	92.1543	103.946	139.238
	#REF!	92.1676	103.963	139.266
	#REF!	92.1808	103.98	139.294
	#REF!	92.194	103.997	139.321
	#REF!	92.2072	104.013	139.349
	#REF!	92.2204	104.03	139.377
	#REF!	92.2336	104.047	139.405
	#REF!	92.2468	104.064	139.432
	#REF!	92.26	104.081	139.46
	#REF!	92.2732	104.098	139.488
	#REF!	92.2863	104.114	139.515
	#REF!	92.2995	104.131	139.543
	#REF!	92.3126	104.148	139.57
	#REF!	92.3258	104.165	139.598
	#REF!	92.3389	104.182	139.626
	#REF!	92.352	104.198	139.653
	#REF!	92.3652	104.215	139.681
	#REF!	92.3783	104.232	139.708
	#REF!	92.3914	104.248	139.736
	#REF!	92.4045	104.265	139.763
	#REF!	92.4175	104.282	139.791
	#REF!	92.4306	104.299	139.818
	#REF!	92.4437	104.315	139.846
	#REF!	92.4567	104.332	139.873
	#REF!	92.4698	104.349	139.901
	#REF!	92.4828	104.365	139.928
	#REF!	92.4959	104.382	139.955
	#REF!	92.5089	104.398	139.983
	#REF!	92.5219	104.415	140.01
	#REF!	92.5349	104.432	140.037
	#REF!	92.5479	104.448	140.065
	#REF!	92.5609	104.465	140.092
	#REF!	92.5739	104.481	140.119
	#REF!	92.5869	104.498	140.147
	#REF!	92.5999	104.515	140.174
	#REF!	92.6129	104.531	140.201
	#REF!	92.6258	104.548	140.228
	#REF!	92.6388	104.564	140.256
	#REF!	92.6517	104.581	140.283
	#REF!	92.6646	104.597	140.31
	#REF!	92.6776	104.614	140.337
	#REF!	92.6905	104.63	140.364
	#REF!	92.7034	104.647	140.391
	#REF!	92.7163	104.663	140.418
	#REF!	92.7292	104.68	140.446
	#REF!	92.7421	104.696	140.473
	#REF!	92.755	104.713	140.5
	#REF!	92.7678	104.729	140.527
	#REF!	92.7807	104.745	140.554
	#REF!	92.7936	104.762	140.581
	#REF!	92.8064	104.778	140.608
	#REF!	92.8192	104.795	140.635
	#REF!	92.8321	104.811	140.662
	#REF!	92.8449	104.827	140.689
	#REF!	92.8577	104.844	140.716
	#REF!	92.8705	104.86	140.743
	#REF!	92.8833	104.876	140.769
	#REF!	92.8961	104.893	140.796
	#REF!	92.9089	104.909	140.823
	#REF!	92.9217	104.925	140.85
	#REF!	92.9345	104.942	140.877
	#REF!	92.9472	104.958	140.904
	#REF!	92.96	104.974	140.931
	#REF!	92.9727	104.99	140.957
	#REF!	92.9855	105.007	140.984
	#REF!	92.9982	105.023	141.011
	#REF!	93.0109	105.039	141.038
	#REF!	93.0237	105.055	141.064
	#REF!	93.0364	105.072	141.091
	#REF!	93.0491	105.088	141.118
	#REF!	93.0618	105.104	141.144
	#REF!	93.0744	105.12	141.171
	#REF!	93.0871	105.136	141.198
	#REF!	93.0998	105.153	141.224
	#REF!	93.1125	105.169	141.251
	#REF!	93.1251	105.185	141.278
	#REF!	93.1378	105.201	141.304
	#REF!	93.1504	105.217	141.331
	#REF!	93.163	105.233	141.357
	#REF!	93.1757	105.249	141.384
	#REF!	93.1883	105.265	141.41
	#REF!	93.2009	105.281	141.437
	#REF!	93.2135	105.298	141.463
	#REF!	93.2261	105.314	141.49
	#REF!	93.2387	105.33	141.516
	#REF!	93.2512	105.346	141.543
	#REF!	93.2638	105.362	141.569
	#REF!	93.2764	105.378	141.596
	#REF!	93.2889	105.394	141.622
	#REF!	93.3015	105.41	141.648
	#REF!	93.314	105.426	141.675
	#REF!	93.3266	105.442	141.701
	#REF!	93.3391	105.458	141.727
	#REF!	93.3516	105.474	141.754
	#REF!	93.3641	105.49	141.78
	#REF!	93.3766	105.506	141.806
	#REF!	93.3891	105.522	141.832
	#REF!	93.4016	105.538	141.859
	#REF!	93.4141	105.553	141.885
	#REF!	93.4265	105.569	141.911
	#REF!	93.439	105.585	141.937
	#REF!	93.4515	105.601	141.964
	#REF!	93.4639	105.617	141.99
	#REF!	93.4764	105.633	142.016
	#REF!	93.4888	105.649	142.042
	#REF!	93.5012	105.665	142.068
	#REF!	93.5136	105.681	142.094
	#REF!	93.5261	105.696	142.12
	#REF!	93.5385	105.712	142.146
	#REF!	93.5509	105.728	142.173
	#REF!	93.5632	105.744	142.199
	#REF!	93.5756	105.76	142.225
	#REF!	93.588	105.775	142.251
	#REF!	93.6004	105.791	142.277
	#REF!	93.6127	105.807	142.303
	#REF!	93.6251	105.823	142.329
	#REF!	93.6374	105.838	142.355
	#REF!	93.6498	105.854	142.38
	#REF!	93.6621	105.87	142.406
	#REF!	93.6744	105.886	142.432
	#REF!	93.6867	105.901	142.458
	#REF!	93.699	105.917	142.484
	#REF!	93.7113	105.933	142.51
	#REF!	93.7236	105.948	142.536
	#REF!	93.7359	105.964	142.562
	#REF!	93.7482	105.98	142.587
	#REF!	93.7605	105.995	142.613
	#REF!	93.7727	106.011	142.639
	#REF!	93.785	106.027	142.665
	#REF!	93.7972	106.042	142.691
	#REF!	93.8095	106.058	142.716
	#REF!	93.8217	106.073	142.742
	#REF!	93.8339	106.089	142.768
	#REF!	93.8461	106.105	142.793
	#REF!	93.8583	106.12	142.819
	#REF!	93.8705	106.136	142.845
	#REF!	93.8827	106.151	142.87
	#REF!	93.8949	106.167	142.896
	#REF!	93.9071	106.182	142.922
	#REF!	93.9193	106.198	142.947
	#REF!	93.9314	106.213	142.973
	#REF!	93.9436	106.229	142.998
	#REF!	93.9558	106.244	143.024
	#REF!	93.9679	106.26	143.05
	#REF!	93.98	106.275	143.075
	#REF!	93.9922	106.291	143.101
	#REF!	94.0043	106.306	143.126
	#REF!	94.0164	106.322	143.152
	#REF!	94.0285	106.337	143.177
	#REF!	94.0406	106.353	143.202
	#REF!	94.0527	106.368	143.228
	#REF!	94.0648	106.384	143.253
	#REF!	94.0769	106.399	143.279
	#REF!	94.0889	106.414	143.304
	#REF!	94.101	106.43	143.329
	#REF!	94.113	106.445	143.355
	#REF!	94.1251	106.46	143.38
	#REF!	94.1371	106.476	143.405
	#REF!	94.1492	106.491	143.431
	#REF!	94.1612	106.506	143.456
	#REF!	94.1732	106.522	143.481
	#REF!	94.1852	106.537	143.507
	#REF!	94.1972	106.552	143.532
	#REF!	94.2092	106.568	143.557
	#REF!	94.2212	106.583	143.582
	#REF!	94.2332	106.598	143.608
	#REF!	94.2452	106.614	143.633
	#REF!	94.2571	106.629	143.658
	#REF!	94.2691	106.644	143.683
	#REF!	94.281	106.659	143.708
	#REF!	94.293	106.675	143.733
	#REF!	94.3049	106.69	143.758
	#REF!	94.3169	106.705	143.784
	#REF!	94.3288	106.72	143.809
	#REF!	94.3407	106.735	143.834
	#REF!	94.3526	106.751	143.859
	#REF!	94.3645	106.766	143.884
	#REF!	94.3764	106.781	143.909
	#REF!	94.3883	106.796	143.934
	#REF!	94.4002	106.811	143.959
	#REF!	94.412	106.826	143.984
[truncated: 13,005 more rows]

## Sheet: Figure 9
Figure 8
		I = 1.0 × 32 [A]	I = 1.13 × 32 [A]	I = 1.45 × 32 [A]
	t [s]	Deflection [mm]	Deflection [mm]	Deflection [mm]
	0	0	0	0
	#REF!	0.000214626	0.000274055	0.000451243
	#REF!	0.00042918	0.000548021	0.000902357
	#REF!	0.000643661	0.000821898	0.00135334
	#REF!	0.000858068	0.00109569	0.00180419
	#REF!	0.0010724	0.00136938	0.00225491
	#REF!	0.00128666	0.00164299	0.00270549
	#REF!	0.00150084	0.0019165	0.00315593
	#REF!	0.00171495	0.00218992	0.00360623
	#REF!	0.00192898	0.00246324	0.0040564
	#REF!	0.00214293	0.00273647	0.00450642
	#REF!	0.0023568	0.00300961	0.00495629
	#REF!	0.0025706	0.00328264	0.00540603
	#REF!	0.00278432	0.00355558	0.00585562
	#REF!	0.00299796	0.00382843	0.00630506
	#REF!	0.00321151	0.00410117	0.00675435
	#REF!	0.00342499	0.00437382	0.0072035
	#REF!	0.00363839	0.00464637	0.00765249
	#REF!	0.00385171	0.00491882	0.00810134
	#REF!	0.00406495	0.00519117	0.00855004
	#REF!	0.00427811	0.00546342	0.00899858
	#REF!	0.00449119	0.00573557	0.00944697
	#REF!	0.00470418	0.00600762	0.00989521
	#REF!	0.0049171	0.00627957	0.0103433
	#REF!	0.00512993	0.00655142	0.0107912
	#REF!	0.00534268	0.00682317	0.011239
	#REF!	0.00555534	0.00709481	0.0116866
	#REF!	0.00576793	0.00736635	0.0121341
	#REF!	0.00598043	0.00763779	0.0125814
	#REF!	0.00619285	0.00790913	0.0130286
	#REF!	0.00640518	0.00818036	0.0134755
	#REF!	0.00661744	0.00845149	0.0139224
	#REF!	0.0068296	0.00872252	0.0143691
	#REF!	0.00704169	0.00899344	0.0148156
	#REF!	0.00725369	0.00926426	0.0152619
	#REF!	0.00746561	0.00953497	0.0157081
	#REF!	0.00767744	0.00980558	0.0161542
	#REF!	0.00788919	0.0100761	0.0166
	#REF!	0.00810085	0.0103465	0.0170458
	#REF!	0.00831243	0.0106168	0.0174913
	#REF!	0.00852392	0.010887	0.0179367
	#REF!	0.00873533	0.011157	0.0183819
	#REF!	0.00894665	0.011427	0.018827
	#REF!	0.00915789	0.0116969	0.0192719
	#REF!	0.00936904	0.0119667	0.0197166
	#REF!	0.00958011	0.0122363	0.0201612
	#REF!	0.00979109	0.0125059	0.0206056
	#REF!	0.010002	0.0127753	0.0210498
	#REF!	0.0102128	0.0130446	0.0214939
	#REF!	0.0104235	0.0133139	0.0219378
	#REF!	0.0106341	0.013583	0.0223816
	#REF!	0.0108447	0.013852	0.0228252
	#REF!	0.0110552	0.0141209	0.0232686
	#REF!	0.0112655	0.0143897	0.0237118
	#REF!	0.0114758	0.0146584	0.0241549
	#REF!	0.011686	0.014927	0.0245978
	#REF!	0.0118961	0.0151955	0.0250405
	#REF!	0.0121062	0.0154638	0.0254831
	#REF!	0.0123161	0.0157321	0.0259255
	#REF!	0.012526	0.0160002	0.0263677
	#REF!	0.0127357	0.0162683	0.0268098
	#REF!	0.0129454	0.0165362	0.0272517
	#REF!	0.013155	0.016804	0.0276934
	#REF!	0.0133645	0.0170717	0.028135
	#REF!	0.0135739	0.0173393	0.0285764
	#REF!	0.0137833	0.0176068	0.0290176
	#REF!	0.0139925	0.0178742	0.0294586
	#REF!	0.0142016	0.0181415	0.0298995
	#REF!	0.0144107	0.0184086	0.0303402
	#REF!	0.0146197	0.0186757	0.0307807
	#REF!	0.0148286	0.0189426	0.0312211
	#REF!	0.0150374	0.0192095	0.0316613
	#REF!	0.0152461	0.0194762	0.0321013
	#REF!	0.0154547	0.0197428	0.0325411
	#REF!	0.0156632	0.0200093	0.0329808
	#REF!	0.0158717	0.0202757	0.0334203
	#REF!	0.01608	0.020542	0.0338596
	#REF!	0.0162883	0.0208081	0.0342987
	#REF!	0.0164965	0.0210742	0.0347377
	#REF!	0.0167046	0.0213401	0.0351765
	#REF!	0.0169126	0.021606	0.0356151
	#REF!	0.0171205	0.0218717	0.0360536
	#REF!	0.0173283	0.0221373	0.0364919
	#REF!	0.017536	0.0224028	0.03693
	#REF!	0.0177437	0.0226682	0.0373679
	#REF!	0.0179512	0.0229335	0.0378056
	#REF!	0.0181587	0.0231986	0.0382432
	#REF!	0.0183661	0.0234637	0.0386806
	#REF!	0.0185734	0.0237286	0.0391178
	#REF!	0.0187805	0.0239934	0.0395549
	#REF!	0.0189877	0.0242581	0.0399918
	#REF!	0.0191947	0.0245227	0.0404284
	#REF!	0.0194016	0.0247872	0.040865
	#REF!	0.0196084	0.0250516	0.0413013
	#REF!	0.0198152	0.0253159	0.0417375
	#REF!	0.0200218	0.02558	0.0421735
	#REF!	0.0202284	0.0258441	0.0426093
	#REF!	0.0204349	0.026108	0.0430449
	#REF!	0.0206413	0.0263718	0.0434804
	#REF!	0.0208476	0.0266355	0.0439156
	#REF!	0.0210538	0.0268991	0.0443507
	#REF!	0.0212599	0.0271626	0.0447857
	#REF!	0.0214659	0.0274259	0.0452204
	#REF!	0.0216718	0.0276892	0.045655
	#REF!	0.0218777	0.0279523	0.0460893
	#REF!	0.0220834	0.0282153	0.0465236
	#REF!	0.0222891	0.0284782	0.0469576
	#REF!	0.0224947	0.028741	0.0473914
	#REF!	0.0227001	0.0290037	0.0478251
	#REF!	0.0229055	0.0292663	0.0482586
	#REF!	0.0231108	0.0295287	0.0486919
	#REF!	0.023316	0.029791	0.049125
	#REF!	0.0235211	0.0300533	0.049558
	#REF!	0.0237262	0.0303154	0.0499908
	#REF!	0.0239311	0.0305774	0.0504234
	#REF!	0.024136	0.0308392	0.0508558
	#REF!	0.0243407	0.031101	0.051288
	#REF!	0.0245454	0.0313627	0.05172
	#REF!	0.0247499	0.0316242	0.0521519
	#REF!	0.0249544	0.0318856	0.0525836
	#REF!	0.0251588	0.0321469	0.0530151
	#REF!	0.0253631	0.0324081	0.0534464
	#REF!	0.0255673	0.0326692	0.0538776
	#REF!	0.0257714	0.0329302	0.0543086
	#REF!	0.0259754	0.033191	0.0547393
	#REF!	0.0261794	0.0334518	0.0551699
	#REF!	0.0263832	0.0337124	0.0556004
	#REF!	0.026587	0.0339729	0.0560306
	#REF!	0.0267906	0.0342333	0.0564607
	#REF!	0.0269942	0.0344935	0.0568905
	#REF!	0.0271977	0.0347537	0.0573202
	#REF!	0.0274011	0.0350138	0.0577497
	#REF!	0.0276043	0.0352737	0.0581791
	#REF!	0.0278075	0.0355335	0.0586082
	#REF!	0.0280107	0.0357932	0.0590372
	#REF!	0.0282137	0.0360528	0.059466
	#REF!	0.0284166	0.0363123	0.0598946
	#REF!	0.0286194	0.0365716	0.060323
	#REF!	0.0288222	0.0368308	0.0607512
	#REF!	0.0290248	0.03709	0.0611793
	#REF!	0.0292274	0.037349	0.0616071
	#REF!	0.0294298	0.0376079	0.0620348
	#REF!	0.0296322	0.0378666	0.0624623
	#REF!	0.0298345	0.0381253	0.0628896
	#REF!	0.0300367	0.0383838	0.0633168
	#REF!	0.0302388	0.0386423	0.0637437
	#REF!	0.0304408	0.0389006	0.0641705
	#REF!	0.0306427	0.0391588	0.064597
	#REF!	0.0308445	0.0394169	0.0650234
	#REF!	0.0310463	0.0396748	0.0654497
	#REF!	0.0312479	0.0399327	0.0658757
	#REF!	0.0314494	0.0401904	0.0663015
	#REF!	0.0316509	0.040448	0.0667272
	#REF!	0.0318523	0.0407055	0.0671527
	#REF!	0.0320535	0.0409629	0.067578
	#REF!	0.0322547	0.0412202	0.0680031
	#REF!	0.0324558	0.0414774	0.068428
	#REF!	0.0326568	0.0417344	0.0688527
	#REF!	0.0328577	0.0419913	0.0692773
	#REF!	0.0330585	0.0422481	0.0697016
	#REF!	0.0332592	0.0425048	0.0701258
	#REF!	0.0334598	0.0427614	0.0705498
	#REF!	0.0336604	0.0430178	0.0709736
	#REF!	0.0338608	0.0432742	0.0713973
	#REF!	0.0340611	0.0435304	0.0718207
	#REF!	0.0342614	0.0437865	0.072244
	#REF!	0.0344615	0.0440425	0.072667
	#REF!	0.0346616	0.0442984	0.0730899
	#REF!	0.0348616	0.0445541	0.0735126
	#REF!	0.0350615	0.0448098	0.0739351
	#REF!	0.0352613	0.0450653	0.0743575
	#REF!	0.035461	0.0453207	0.0747796
	#REF!	0.0356606	0.045576	0.0752016
	#REF!	0.0358601	0.0458312	0.0756233
	#REF!	0.0360595	0.0460863	0.0760449
	#REF!	0.0362588	0.0463412	0.0764663
	#REF!	0.0364581	0.046596	0.0768875
	#REF!	0.0366572	0.0468507	0.0773086
	#REF!	0.0368563	0.0471053	0.0777294
	#REF!	0.0370552	0.0473598	0.0781501
	#REF!	0.0372541	0.0476142	0.0785705
	#REF!	0.0374529	0.0478684	0.0789908
	#REF!	0.0376515	0.0481225	0.0794109
	#REF!	0.0378501	0.0483765	0.0798308
	#REF!	0.0380486	0.0486304	0.0802505
	#REF!	0.038247	0.0488842	0.0806701
	#REF!	0.0384453	0.0491379	0.0810894
	#REF!	0.0386436	0.0493914	0.0815086
	#REF!	0.0388417	0.0496448	0.0819275
	#REF!	0.0390397	0.0498981	0.0823463
	#REF!	0.0392376	0.0501513	0.0827649
	#REF!	0.0394355	0.0504044	0.0831833
	#REF!	0.0396332	0.0506574	0.0836015
	#REF!	0.0398309	0.0509102	0.0840196
	#REF!	0.0400285	0.0511629	0.0844374
	#REF!	0.0402259	0.0514155	0.0848551
	#REF!	0.0404233	0.051668	0.0852726
	#REF!	0.0406206	0.0519204	0.0856899
	#REF!	0.0408178	0.0521726	0.086107
	#REF!	0.0410149	0.0524248	0.0865239
	#REF!	0.0412119	0.0526768	0.0869406
	#REF!	0.0414088	0.0529287	0.0873571
	#REF!	0.0416057	0.0531805	0.0877735
	#REF!	0.0418024	0.0534321	0.0881896
	#REF!	0.041999	0.0536837	0.0886056
	#REF!	0.0421956	0.0539351	0.0890214
	#REF!	0.042392	0.0541864	0.089437
	#REF!	0.0425884	0.0544376	0.0898524
	#REF!	0.0427847	0.0546887	0.0902676
	#REF!	0.0429808	0.0549397	0.0906827
	#REF!	0.0431769	0.0551905	0.0910975
	#REF!	0.0433729	0.0554413	0.0915122
	#REF!	0.0435688	0.0556919	0.0919266
	#REF!	0.0437646	0.0559424	0.0923409
	#REF!	0.0439603	0.0561927	0.092755
	#REF!	0.0441559	0.056443	0.0931689
	#REF!	0.0443515	0.0566931	0.0935826
	#REF!	0.0445469	0.0569432	0.0939962
	#REF!	0.0447422	0.0571931	0.0944095
	#REF!	0.0449375	0.0574429	0.0948227
	#REF!	0.0451326	0.0576925	0.0952356
	#REF!	0.0453277	0.0579421	0.0956484
	#REF!	0.0455227	0.0581915	0.096061
	#REF!	0.0457175	0.0584409	0.0964734
	#REF!	0.0459123	0.0586901	0.0968856
	#REF!	0.046107	0.0589391	0.0972976
	#REF!	0.0463016	0.0591881	0.0977094
	#REF!	0.0464961	0.059437	0.0981211
	#REF!	0.0466905	0.0596857	0.0985325
	#REF!	0.0468848	0.0599343	0.0989438
	#REF!	0.047079	0.0601828	0.0993549
	#REF!	0.0472732	0.0604312	0.0997657
	#REF!	0.0474672	0.0606795	0.100176
	#REF!	0.0476611	0.0609276	0.100587
	#REF!	0.047855	0.0611756	0.100997
	#REF!	0.0480488	0.0614235	0.101407
	#REF!	0.0482424	0.0616713	0.101817
	#REF!	0.048436	0.061919	0.102227
	#REF!	0.0486295	0.0621666	0.102637
	#REF!	0.0488229	0.062414	0.103046
	#REF!	0.0490162	0.0626613	0.103455
	#REF!	0.0492094	0.0629085	0.103864
	#REF!	0.0494025	0.0631556	0.104273
	#REF!	0.0495955	0.0634026	0.104682
	#REF!	0.0497884	0.0636494	0.10509
	#REF!	0.0499812	0.0638962	0.105498
	#REF!	0.050174	0.0641428	0.105906
	#REF!	0.0503666	0.0643893	0.106314
	#REF!	0.0505591	0.0646357	0.106722
	#REF!	0.0507516	0.0648819	0.107129
	#REF!	0.050944	0.0651281	0.107537
	#REF!	0.0511362	0.0653741	0.107944
	#REF!	0.0513284	0.06562	0.108351
	#REF!	0.0515205	0.0658658	0.108757
	#REF!	0.0517125	0.0661115	0.109164
	#REF!	0.0519044	0.0663571	0.10957
	#REF!	0.0520962	0.0666025	0.109976
	#REF!	0.0522879	0.0668478	0.110382
	#REF!	0.0524795	0.067093	0.110788
	#REF!	0.0526711	0.0673381	0.111194
	#REF!	0.0528625	0.0675831	0.111599
	#REF!	0.0530538	0.0678279	0.112004
	#REF!	0.0532451	0.0680727	0.112409
	#REF!	0.0534362	0.0683173	0.112814
	#REF!	0.0536273	0.0685618	0.113219
	#REF!	0.0538183	0.0688062	0.113623
	#REF!	0.0540091	0.0690504	0.114028
	#REF!	0.0541999	0.0692946	0.114432
	#REF!	0.0543906	0.0695386	0.114835
	#REF!	0.0545812	0.0697825	0.115239
	#REF!	0.0547717	0.0700263	0.115643
	#REF!	0.0549621	0.07027	0.116046
	#REF!	0.0551525	0.0705136	0.116449
	#REF!	0.0553427	0.070757	0.116852
	#REF!	0.0555328	0.0710003	0.117255
	#REF!	0.0557229	0.0712435	0.117657
	#REF!	0.0559128	0.0714866	0.11806
	#REF!	0.0561027	0.0717296	0.118462
	#REF!	0.0562924	0.0719724	0.118864
	#REF!	0.0564821	0.0722152	0.119266
	#REF!	0.0566717	0.0724578	0.119667
	#REF!	0.0568612	0.0727003	0.120069
	#REF!	0.0570506	0.0729427	0.12047
	#REF!	0.0572399	0.073185	0.120871
	#REF!	0.0574291	0.0734271	0.121272
	#REF!	0.0576182	0.0736691	0.121672
	#REF!	0.0578072	0.0739111	0.122073
	#REF!	0.0579961	0.0741528	0.122473
	#REF!	0.058185	0.0743945	0.122873
	#REF!	0.0583737	0.0746361	0.123273
	#REF!	0.0585623	0.0748775	0.123673
	#REF!	0.0587509	0.0751189	0.124072
	#REF!	0.0589394	0.0753601	0.124472
	#REF!	0.0591277	0.0756012	0.124871
	#REF!	0.059316	0.0758421	0.12527
	#REF!	0.0595042	0.076083	0.125668
	#REF!	0.0596923	0.0763237	0.126067
	#REF!	0.0598803	0.0765644	0.126465
	#REF!	0.0600682	0.0768049	0.126863
	#REF!	0.060256	0.0770452	0.127261
	#REF!	0.0604438	0.0772855	0.127659
	#REF!	0.0606314	0.0775257	0.128057
	#REF!	0.0608189	0.0777657	0.128454
	#REF!	0.0610064	0.0780056	0.128852
	#REF!	0.0611937	0.0782454	0.129249
	#REF!	0.061381	0.0784851	0.129645
	#REF!	0.0615682	0.0787247	0.130042
	#REF!	0.0617552	0.0789641	0.130439
	#REF!	0.0619422	0.0792034	0.130835
	#REF!	0.0621291	0.0794427	0.131231
	#REF!	0.0623159	0.0796818	0.131627
	#REF!	0.0625026	0.0799207	0.132022
	#REF!	0.0626892	0.0801596	0.132418
	#REF!	0.0628757	0.0803983	0.132813
	#REF!	0.0630622	0.080637	0.133208
	#REF!	0.0632485	0.0808755	0.133603
	#REF!	0.0634347	0.0811139	0.133998
	#REF!	0.0636209	0.0813521	0.134393
	#REF!	0.063807	0.0815903	0.134787
	#REF!	0.0639929	0.0818283	0.135181
	#REF!	0.0641788	0.0820663	0.135575
	#REF!	0.0643646	0.0823041	0.135969
	#REF!	0.0645503	0.0825418	0.136363
	#REF!	0.0647359	0.0827793	0.136756
	#REF!	0.0649214	0.0830168	0.137149
	#REF!	0.0651068	0.0832541	0.137542
	#REF!	0.0652921	0.0834914	0.137935
	#REF!	0.0654773	0.0837285	0.138328
	#REF!	0.0656625	0.0839654	0.13872
	#REF!	0.0658475	0.0842023	0.139113
	#REF!	0.0660325	0.0844391	0.139505
	#REF!	0.0662173	0.0846757	0.139897
	#REF!	0.0664021	0.0849122	0.140288
	#REF!	0.0665868	0.0851486	0.14068
	#REF!	0.0667713	0.0853849	0.141071
	#REF!	0.0669558	0.0856211	0.141462
	#REF!	0.0671402	0.0858571	0.141853
	#REF!	0.0673245	0.0860931	0.142244
	#REF!	0.0675087	0.0863289	0.142635
	#REF!	0.0676929	0.0865646	0.143025
	#REF!	0.0678769	0.0868002	0.143415
	#REF!	0.0680608	0.0870356	0.143805
	#REF!	0.0682447	0.087271	0.144195
	#REF!	0.0684284	0.0875062	0.144585
	#REF!	0.0686121	0.0877413	0.144974
	#REF!	0.0687957	0.0879763	0.145363
	#REF!	0.0689791	0.0882112	0.145752
	#REF!	0.0691625	0.088446	0.146141
	#REF!	0.0693458	0.0886806	0.14653
	#REF!	0.069529	0.0889151	0.146918
	#REF!	0.0697121	0.0891495	0.147307
	#REF!	0.0698951	0.0893838	0.147695
	#REF!	0.0700781	0.089618	0.148083
	#REF!	0.0702609	0.0898521	0.14847
	#REF!	0.0704436	0.090086	0.148858
	#REF!	0.0706263	0.0903199	0.149245
	#REF!	0.0708088	0.0905536	0.149632
	#REF!	0.0709913	0.0907872	0.150019
	#REF!	0.0711737	0.0910207	0.150406
	#REF!	0.071356	0.091254	0.150793
	#REF!	0.0715382	0.0914873	0.151179
	#REF!	0.0717203	0.0917204	0.151565
	#REF!	0.0719023	0.0919534	0.151951
	#REF!	0.0720842	0.0921863	0.152337
	#REF!	0.072266	0.0924191	0.152723
	#REF!	0.0724477	0.0926518	0.153108
	#REF!	0.0726294	0.0928843	0.153494
	#REF!	0.0728109	0.0931167	0.153879
	#REF!	0.0729924	0.093349	0.154263
	#REF!	0.0731737	0.0935812	0.154648
	#REF!	0.073355	0.0938133	0.155033
	#REF!	0.0735362	0.0940453	0.155417
	#REF!	0.0737173	0.0942771	0.155801
	#REF!	0.0738983	0.0945089	0.156185
	#REF!	0.0740792	0.0947405	0.156569
	#REF!	0.07426	0.094972	0.156952
	#REF!	0.0744407	0.0952034	0.157336
	#REF!	0.0746214	0.0954346	0.157719
	#REF!	0.0748019	0.0956658	0.158102
	#REF!	0.0749824	0.0958968	0.158485
	#REF!	0.0751627	0.0961277	0.158867
	#REF!	0.075343	0.0963585	0.15925
	#REF!	0.0755232	0.0965892	0.159632
	#REF!	0.0757032	0.0968198	0.160014
	#REF!	0.0758832	0.0970503	0.160396
	#REF!	0.0760631	0.0972806	0.160777
	#REF!	0.0762429	0.0975108	0.161159
	#REF!	0.0764227	0.0977409	0.16154
	#REF!	0.0766023	0.0979709	0.161921
	#REF!	0.0767818	0.0982008	0.162302
	#REF!	0.0769613	0.0984305	0.162683
	#REF!	0.0771406	0.0986602	0.163063
	#REF!	0.0773199	0.0988897	0.163444
	#REF!	0.0774991	0.0991191	0.163824
	#REF!	0.0776781	0.0993484	0.164204
	#REF!	0.0778571	0.0995776	0.164583
	#REF!	0.078036	0.0998066	0.164963
	#REF!	0.0782148	0.100036	0.165342
	#REF!	0.0783936	0.100264	0.165722
	#REF!	0.0785722	0.100493	0.166101
	#REF!	0.0787507	0.100722	0.166479
	#REF!	0.0789292	0.10095	0.166858
	#REF!	0.0791075	0.101179	0.167236
	#REF!	0.0792858	0.101407	0.167615
	#REF!	0.0794639	0.101635	0.167993
	#REF!	0.079642	0.101863	0.168371
	#REF!	0.07982	0.102091	0.168748
	#REF!	0.0799979	0.102319	0.169126
	#REF!	0.0801757	0.102546	0.169503
	#REF!	0.0803534	0.102774	0.16988
	#REF!	0.080531	0.103001	0.170257
	#REF!	0.0807086	0.103229	0.170634
	#REF!	0.080886	0.103456	0.17101
	#REF!	0.0810634	0.103683	0.171387
	#REF!	0.0812406	0.10391	0.171763
	#REF!	0.0814178	0.104137	0.172139
	#REF!	0.0815949	0.104364	0.172515
	#REF!	0.0817719	0.10459	0.17289
	#REF!	0.0819488	0.104817	0.173266
	#REF!	0.0821256	0.105043	0.173641
	#REF!	0.0823023	0.105269	0.174016
	#REF!	0.0824789	0.105496	0.174391
	#REF!	0.0826554	0.105722	0.174765
	#REF!	0.0828319	0.105948	0.17514
	#REF!	0.0830082	0.106173	0.175514
	#REF!	0.0831845	0.106399	0.175888
	#REF!	0.0833607	0.106625	0.176262
	#REF!	0.0835368	0.10685	0.176636
	#REF!	0.0837128	0.107076	0.177009
	#REF!	0.0838887	0.107301	0.177383
	#REF!	0.0840645	0.107526	0.177756
	#REF!	0.0842402	0.107751	0.178129
	#REF!	0.0844158	0.107976	0.178502
	#REF!	0.0845914	0.108201	0.178874
	#REF!	0.0847668	0.108425	0.179247
	#REF!	0.0849422	0.10865	0.179619
	#REF!	0.0851174	0.108874	0.179991
	#REF!	0.0852926	0.109099	0.180363
	#REF!	0.0854677	0.109323	0.180734
	#REF!	0.0856427	0.109547	0.181106
	#REF!	0.0858176	0.109771	0.181477
	#REF!	0.0859924	0.109995	0.181848
	#REF!	0.0861672	0.110219	0.182219
	#REF!	0.0863418	0.110442	0.18259
	#REF!	0.0865163	0.110666	0.18296
	#REF!	0.0866908	0.110889	0.183331
	#REF!	0.0868652	0.111112	0.183701
	#REF!	0.0870394	0.111336	0.184071
	#REF!	0.0872136	0.111559	0.18444
	#REF!	0.0873877	0.111782	0.18481
	#REF!	0.0875617	0.112004	0.185179
	#REF!	0.0877357	0.112227	0.185549
	#REF!	0.0879095	0.11245	0.185918
	#REF!	0.0880832	0.112672	0.186286
	#REF!	0.0882569	0.112895	0.186655
	#REF!	0.0884304	0.113117	0.187024
	#REF!	0.0886039	0.113339	0.187392
	#REF!	0.0887773	0.113561	0.18776
	#REF!	0.0889506	0.113783	0.188128
	#REF!	0.0891238	0.114005	0.188495
	#REF!	0.0892969	0.114227	0.188863
	#REF!	0.0894699	0.114448	0.18923
	#REF!	0.0896428	0.11467	0.189597
	#REF!	0.0898157	0.114891	0.189964
	#REF!	0.0899884	0.115112	0.190331
	#REF!	0.0901611	0.115333	0.190698
	#REF!	0.0903336	0.115554	0.191064
	#REF!	0.0905061	0.115775	0.19143
	#REF!	0.0906785	0.115996	0.191796
	#REF!	0.0908508	0.116217	0.192162
	#REF!	0.091023	0.116437	0.192528
	#REF!	0.0911952	0.116658	0.192893
	#REF!	0.0913672	0.116878	0.193259
	#REF!	0.0915391	0.117098	0.193624
	#REF!	0.091711	0.117318	0.193988
	#REF!	0.0918828	0.117538	0.194353
	#REF!	0.0920544	0.117758	0.194718
	#REF!	0.092226	0.117978	0.195082
	#REF!	0.0923975	0.118197	0.195446
	#REF!	0.0925689	0.118417	0.19581
	#REF!	0.0927402	0.118636	0.196174
	#REF!	0.0929115	0.118856	0.196537
	#REF!	0.0930826	0.119075	0.196901
	#REF!	0.0932537	0.119294	0.197264
	#REF!	0.0934246	0.119513	0.197627
	#REF!	0.0935955	0.119732	0.19799
	#REF!	0.0937663	0.11995	0.198353
	#REF!	0.093937	0.120169	0.198715
	#REF!	0.0941076	0.120388	0.199077
	#REF!	0.0942781	0.120606	0.199439
	#REF!	0.0944485	0.120824	0.199801
	#REF!	0.0946189	0.121042	0.200163
	#REF!	0.0947891	0.12126	0.200525
	#REF!	0.0949593	0.121478	0.200886
	#REF!	0.0951293	0.121696	0.201247
	#REF!	0.0952993	0.121914	0.201608
	#REF!	0.0954692	0.122132	0.201969
	#REF!	0.095639	0.122349	0.202329
	#REF!	0.0958087	0.122566	0.20269
	#REF!	0.0959784	0.122784	0.20305
	#REF!	0.0961479	0.123001	0.20341
	#REF!	0.0963174	0.123218	0.20377
	#REF!	0.0964867	0.123435	0.20413
	#REF!	0.096656	0.123651	0.204489
	#REF!	0.0968252	0.123868	0.204848
	#REF!	0.0969943	0.124085	0.205207
	#REF!	0.0971633	0.124301	0.205566
	#REF!	0.0973322	0.124518	0.205925
	#REF!	0.097501	0.124734	0.206284
	#REF!	0.0976698	0.12495	0.206642
	#REF!	0.0978384	0.125166	0.207
	#REF!	0.098007	0.125382	0.207358
	#REF!	0.0981755	0.125598	0.207716
	#REF!	0.0983438	0.125813	0.208074
	#REF!	0.0985121	0.126029	0.208431
	#REF!	0.0986804	0.126244	0.208788
	#REF!	0.0988485	0.12646	0.209145
	#REF!	0.0990165	0.126675	0.209502
	#REF!	0.0991845	0.12689	0.209859
	#REF!	0.0993523	0.127105	0.210215
	#REF!	0.0995201	0.12732	0.210572
	#REF!	0.0996878	0.127535	0.210928
	#REF!	0.0998554	0.127749	0.211284
	#REF!	0.100023	0.127964	0.21164
	#REF!	0.10019	0.128178	0.211995
	#REF!	0.100358	0.128393	0.212351
	#REF!	0.100525	0.128607	0.212706
	#REF!	0.100692	0.128821	0.213061
	#REF!	0.100859	0.129035	0.213416
	#REF!	0.101026	0.129249	0.21377
	#REF!	0.101193	0.129462	0.214125
	#REF!	0.10136	0.129676	0.214479
	#REF!	0.101526	0.12989	0.214833
	#REF!	0.101693	0.130103	0.215187
	#REF!	0.10186	0.130316	0.215541
	#REF!	0.102026	0.13053	0.215894
	#REF!	0.102192	0.130743	0.216248
	#REF!	0.102359	0.130956	0.216601
	#REF!	0.102525	0.131169	0.216954
	#REF!	0.102691	0.131381	0.217307
	#REF!	0.102857	0.131594	0.217659
	#REF!	0.103023	0.131806	0.218012
	#REF!	0.103189	0.132019	0.218364
	#REF!	0.103354	0.132231	0.218716
	#REF!	0.10352	0.132443	0.219068
	#REF!	0.103686	0.132655	0.21942
	#REF!	0.103851	0.132867	0.219771
	#REF!	0.104017	0.133079	0.220123
	#REF!	0.104182	0.133291	0.220474
	#REF!	0.104347	0.133503	0.220825
	#REF!	0.104512	0.133714	0.221176
	#REF!	0.104677	0.133926	0.221526
	#REF!	0.104842	0.134137	0.221877
	#REF!	0.105007	0.134348	0.222227
	#REF!	0.105172	0.134559	0.222577
	#REF!	0.105337	0.13477	0.222927
	#REF!	0.105501	0.134981	0.223276
	#REF!	0.105666	0.135192	0.223626
	#REF!	0.10583	0.135402	0.223975
	#REF!	0.105995	0.135613	0.224324
	#REF!	0.106159	0.135823	0.224673
	#REF!	0.106323	0.136033	0.225022
	#REF!	0.106487	0.136244	0.225371
	#REF!	0.106651	0.136454	0.225719
	#REF!	0.106815	0.136664	0.226067
	#REF!	0.106979	0.136874	0.226415
	#REF!	0.107143	0.137083	0.226763
	#REF!	0.107306	0.137293	0.227111
	#REF!	0.10747	0.137502	0.227458
	#REF!	0.107633	0.137712	0.227806
	#REF!	0.107797	0.137921	0.228153
	#REF!	0.10796	0.13813	0.2285
	#REF!	0.108123	0.138339	0.228846
	#REF!	0.108286	0.138548	0.229193
	#REF!	0.108449	0.138757	0.229539
	#REF!	0.108612	0.138966	0.229886
	#REF!	0.108775	0.139175	0.230232
	#REF!	0.108938	0.139383	0.230577
	#REF!	0.109101	0.139592	0.230923
	#REF!	0.109263	0.1398	0.231268
	#REF!	0.109426	0.140008	0.231614
	#REF!	0.109588	0.140216	0.231959
	#REF!	0.109751	0.140424	0.232304
	#REF!	0.109913	0.140632	0.232649
	#REF!	0.110075	0.14084	0.232993
	#REF!	0.110237	0.141047	0.233337
	#REF!	0.110399	0.141255	0.233682
	#REF!	0.110561	0.141462	0.234026
	#REF!	0.110723	0.141669	0.234369
	#REF!	0.110885	0.141877	0.234713
	#REF!	0.111046	0.142084	0.235057
	#REF!	0.111208	0.142291	0.2354
	#REF!	0.111369	0.142498	0.235743
	#REF!	0.111531	0.142704	0.236086
	#REF!	0.111692	0.142911	0.236429
	#REF!	0.111853	0.143118	0.236771
	#REF!	0.112014	0.143324	0.237114
	#REF!	0.112175	0.14353	0.237456
	#REF!	0.112336	0.143736	0.237798
	#REF!	0.112497	0.143943	0.23814
	#REF!	0.112658	0.144149	0.238481
	#REF!	0.112819	0.144354	0.238823
	#REF!	0.112979	0.14456	0.239164
	#REF!	0.11314	0.144766	0.239505
	#REF!	0.1133	0.144971	0.239846
	#REF!	0.113461	0.145177	0.240187
	#REF!	0.113621	0.145382	0.240527
	#REF!	0.113781	0.145587	0.240868
	#REF!	0.113941	0.145792	0.241208
	#REF!	0.114101	0.145997	0.241548
	#REF!	0.114261	0.146202	0.241888
	#REF!	0.114421	0.146407	0.242227
	#REF!	0.114581	0.146612	0.242567
	#REF!	0.114741	0.146816	0.242906
	#REF!	0.1149	0.147021	0.243245
	#REF!	0.11506	0.147225	0.243584
	#REF!	0.115219	0.147429	0.243923
	#REF!	0.115379	0.147633	0.244261
	#REF!	0.115538	0.147837	0.2446
	#REF!	0.115697	0.148041	0.244938
	#REF!	0.115856	0.148245	0.245276
	#REF!	0.116015	0.148449	0.245614
	#REF!	0.116174	0.148652	0.245951
	#REF!	0.116333	0.148856	0.246289
	#REF!	0.116492	0.149059	0.246626
	#REF!	0.11665	0.149262	0.246963
	#REF!	0.116809	0.149466	0.2473
	#REF!	0.116967	0.149669	0.247637
	#REF!	0.117126	0.149872	0.247974
	#REF!	0.117284	0.150074	0.24831
	#REF!	0.117442	0.150277	0.248646
	#REF!	0.1176	0.15048	0.248982
	#REF!	0.117758	0.150682	0.249318
	#REF!	0.117916	0.150884	0.249654
	#REF!	0.118074	0.151087	0.249989
	#REF!	0.118232	0.151289	0.250324
	#REF!	0.11839	0.151491	0.25066
	#REF!	0.118547	0.151693	0.250995
	#REF!	0.118705	0.151895	0.251329
	#REF!	0.118862	0.152096	0.251664
	#REF!	0.11902	0.152298	0.251998
	#REF!	0.119177	0.1525	0.252333
	#REF!	0.119334	0.152701	0.252667
	#REF!	0.119491	0.152902	0.253001
	#REF!	0.119648	0.153103	0.253334
	#REF!	0.119805	0.153304	0.253668
	#REF!	0.119962	0.153505	0.254001
	#REF!	0.120119	0.153706	0.254334
	#REF!	0.120276	0.153907	0.254667
	#REF!	0.120432	0.154108	0.255
	#REF!	0.120589	0.154308	0.255333
	#REF!	0.120745	0.154509	0.255665
	#REF!	0.120902	0.154709	0.255997
	#REF!	0.121058	0.154909	0.256329
	#REF!	0.121214	0.155109	0.256661
	#REF!	0.12137	0.155309	0.256993
	#REF!	0.121526	0.155509	0.257325
	#REF!	0.121682	0.155709	0.257656
	#REF!	0.121838	0.155909	0.257987
	#REF!	0.121994	0.156108	0.258318
	#REF!	0.12215	0.156308	0.258649
	#REF!	0.122305	0.156507	0.25898
	#REF!	0.122461	0.156706	0.25931
	#REF!	0.122616	0.156905	0.25964
	#REF!	0.122772	0.157104	0.25997
	#REF!	0.122927	0.157303	0.2603
	#REF!	0.123082	0.157502	0.26063
	#REF!	0.123237	0.157701	0.26096
	#REF!	0.123392	0.157899	0.261289
	#REF!	0.123547	0.158098	0.261618
	#REF!	0.123702	0.158296	0.261947
	#REF!	0.123857	0.158494	0.262276
	#REF!	0.124011	0.158693	0.262605
	#REF!	0.124166	0.158891	0.262933
	#REF!	0.124321	0.159089	0.263262
	#REF!	0.124475	0.159286	0.26359
	#REF!	0.124629	0.159484	0.263918
	#REF!	0.124784	0.159682	0.264246
	#REF!	0.124938	0.159879	0.264573
	#REF!	0.125092	0.160077	0.264901
	#REF!	0.125246	0.160274	0.265228
	#REF!	0.1254	0.160471	0.265555
	#REF!	0.125554	0.160668	0.265882
	#REF!	0.125707	0.160865	0.266209
	#REF!	0.125861	0.161062	0.266535
	#REF!	0.126015	0.161259	0.266862
	#REF!	0.126168	0.161456	0.267188
	#REF!	0.126322	0.161652	0.267514
	#REF!	0.126475	0.161849	0.26784
	#REF!	0.126628	0.162045	0.268166
	#REF!	0.126781	0.162241	0.268491
	#REF!	0.126934	0.162437	0.268816
	#REF!	0.127087	0.162633	0.269141
	#REF!	0.12724	0.162829	0.269466
	#REF!	0.127393	0.163025	0.269791
	#REF!	0.127546	0.163221	0.270116
	#REF!	0.127699	0.163416	0.27044
	#REF!	0.127851	0.163612	0.270765
	#REF!	0.128004	0.163807	0.271089
	#REF!	0.128156	0.164002	0.271413
	#REF!	0.128309	0.164198	0.271736
	#REF!	0.128461	0.164393	0.27206
	#REF!	0.128613	0.164588	0.272383
	#REF!	0.128765	0.164783	0.272706
	#REF!	0.128917	0.164977	0.273029
	#REF!	0.129069	0.165172	0.273352
	#REF!	0.129221	0.165366	0.273675
	#REF!	0.129373	0.165561	0.273997
	#REF!	0.129524	0.165755	0.27432
	#REF!	0.129676	0.165949	0.274642
	#REF!	0.129828	0.166144	0.274964
	#REF!	0.129979	0.166338	0.275286
	#REF!	0.13013	0.166531	0.275607
	#REF!	0.130282	0.166725	0.275929
	#REF!	0.130433	0.166919	0.27625
	#REF!	0.130584	0.167112	0.276571
	#REF!	0.130735	0.167306	0.276892
	#REF!	0.130886	0.167499	0.277213
	#REF!	0.131037	0.167693	0.277533
	#REF!	0.131187	0.167886	0.277854
	#REF!	0.131338	0.168079	0.278174
	#REF!	0.131489	0.168272	0.278494
	#REF!	0.131639	0.168465	0.278814
	#REF!	0.13179	0.168657	0.279133
	#REF!	0.13194	0.16885	0.279453
	#REF!	0.13209	0.169042	0.279772
	#REF!	0.132241	0.169235	0.280091
	#REF!	0.132391	0.169427	0.28041
	#REF!	0.132541	0.169619	0.280729
	#REF!	0.132691	0.169812	0.281048
	#REF!	0.132841	0.170004	0.281366
	#REF!	0.13299	0.170195	0.281685
	#REF!	0.13314	0.170387	0.282003
	#REF!	0.13329	0.170579	0.282321
	#REF!	0.133439	0.170771	0.282638
	#REF!	0.133589	0.170962	0.282956
	#REF!	0.133738	0.171153	0.283273
	#REF!	0.133887	0.171345	0.283591
	#REF!	0.134037	0.171536	0.283908
	#REF!	0.134186	0.171727	0.284225
	#REF!	0.134335	0.171918	0.284541
	#REF!	0.134484	0.172109	0.284858
	#REF!	0.134633	0.172299	0.285174
	#REF!	0.134781	0.17249	0.28549
	#REF!	0.13493	0.172681	0.285806
	#REF!	0.135079	0.172871	0.286122
	#REF!	0.135227	0.173061	0.286438
	#REF!	0.135376	0.173252	0.286754
	#REF!	0.135524	0.173442	0.287069
	#REF!	0.135673	0.173632	0.287384
	#REF!	0.135821	0.173822	0.287699
	#REF!	0.135969	0.174011	0.288014
	#REF!	0.136117	0.174201	0.288328
	#REF!	0.136265	0.174391	0.288643
	#REF!	0.136413	0.17458	0.288957
	#REF!	0.136561	0.17477	0.289271
	#REF!	0.136709	0.174959	0.289585
	#REF!	0.136856	0.175148	0.289899
	#REF!	0.137004	0.175337	0.290213
	#REF!	0.137151	0.175526	0.290526
	#REF!	0.137299	0.175715	0.290839
	#REF!	0.137446	0.175904	0.291152
	#REF!	0.137593	0.176092	0.291465
	#REF!	0.137741	0.176281	0.291778
	#REF!	0.137888	0.176469	0.29209
	#REF!	0.138035	0.176658	0.292403
	#REF!	0.138182	0.176846	0.292715
	#REF!	0.138328	0.177034	0.293027
	#REF!	0.138475	0.177222	0.293339
	#REF!	0.138622	0.17741	0.293651
	#REF!	0.138769	0.177598	0.293962
	#REF!	0.138915	0.177786	0.294274
	#REF!	0.139062	0.177973	0.294585
	#REF!	0.139208	0.178161	0.294896
	#REF!	0.139354	0.178348	0.295207
	#REF!	0.1395	0.178535	0.295517
	#REF!	0.139647	0.178723	0.295828
	#REF!	0.139793	0.17891	0.296138
	#REF!	0.139939	0.179097	0.296448
	#REF!	0.140084	0.179284	0.296758
	#REF!	0.14023	0.17947	0.297068
	#REF!	0.140376	0.179657	0.297378
	#REF!	0.140522	0.179844	0.297687
	#REF!	0.140667	0.18003	0.297996
	#REF!	0.140813	0.180217	0.298305
	#REF!	0.140958	0.180403	0.298614
	#REF!	0.141103	0.180589	0.298923
	#REF!	0.141249	0.180775	0.299232
	#REF!	0.141394	0.180961	0.29954
	#REF!	0.141539	0.181147	0.299848
	#REF!	0.141684	0.181333	0.300156
	#REF!	0.141829	0.181518	0.300464
	#REF!	0.141974	0.181704	0.300772
	#REF!	0.142119	0.181889	0.30108
	#REF!	0.142263	0.182075	0.301387
	#REF!	0.142408	0.18226	0.301694
	#REF!	0.142552	0.182445	0.302001
	#REF!	0.142697	0.18263	0.302308
	#REF!	0.142841	0.182815	0.302615
	#REF!	0.142985	0.183	0.302922
	#REF!	0.14313	0.183185	0.303228
	#REF!	0.143274	0.183369	0.303534
	#REF!	0.143418	0.183554	0.30384
	#REF!	0.143562	0.183738	0.304146
	#REF!	0.143706	0.183923	0.304452
	#REF!	0.14385	0.184107	0.304757
	#REF!	0.143993	0.184291	0.305063
	#REF!	0.144137	0.184475	0.305368
	#REF!	0.14428	0.184659	0.305673
	#REF!	0.144424	0.184843	0.305978
	#REF!	0.144567	0.185027	0.306282
	#REF!	0.144711	0.18521	0.306587
	#REF!	0.144854	0.185394	0.306891
	#REF!	0.144997	0.185577	0.307195
	#REF!	0.14514	0.185761	0.307499
	#REF!	0.145283	0.185944	0.307803
	#REF!	0.145426	0.186127	0.308107
	#REF!	0.145569	0.18631	0.30841
	#REF!	0.145712	0.186493	0.308714
	#REF!	0.145855	0.186676	0.309017
	#REF!	0.145997	0.186858	0.30932
	#REF!	0.14614	0.187041	0.309623
	#REF!	0.146282	0.187223	0.309925
	#REF!	0.146425	0.187406	0.310228
	#REF!	0.146567	0.187588	0.31053
	#REF!	0.146709	0.18777	0.310832
	#REF!	0.146851	0.187952	0.311134
	#REF!	0.146993	0.188134	0.311436
	#REF!	0.147135	0.188316	0.311737
	#REF!	0.147277	0.188498	0.312039
	#REF!	0.147419	0.18868	0.31234
	#REF!	0.147561	0.188861	0.312641
	#REF!	0.147702	0.189043	0.312942
	#REF!	0.147844	0.189224	0.313243
	#REF!	0.147986	0.189406	0.313544
	#REF!	0.148127	0.189587	0.313844
	#REF!	0.148268	0.189768	0.314144
	#REF!	0.14841	0.189949	0.314444
	#REF!	0.148551	0.19013	0.314744
	#REF!	0.148692	0.19031	0.315044
	#REF!	0.148833	0.190491	0.315344
	#REF!	0.148974	0.190672	0.315643
	#REF!	0.149115	0.190852	0.315942
	#REF!	0.149256	0.191033	0.316242
	#REF!	0.149396	0.191213	0.316541
	#REF!	0.149537	0.191393	0.316839
	#REF!	0.149678	0.191573	0.317138
	#REF!	0.149818	0.191753	0.317436
	#REF!	0.149958	0.191933	0.317735
	#REF!	0.150099	0.192113	0.318033
	#REF!	0.150239	0.192292	0.318331
	#REF!	0.150379	0.192472	0.318628
	#REF!	0.150519	0.192651	0.318926
	#REF!	0.150659	0.192831	0.319223
	#REF!	0.150799	0.19301	0.319521
	#REF!	0.150939	0.193189	0.319818
	#REF!	0.151079	0.193368	0.320115
	#REF!	0.151219	0.193547	0.320411
	#REF!	0.151358	0.193726	0.320708
	#REF!	0.151498	0.193905	0.321004
	#REF!	0.151637	0.194084	0.321301
	#REF!	0.151777	0.194262	0.321597
	#REF!	0.151916	0.194441	0.321893
	#REF!	0.152055	0.194619	0.322188
	#REF!	0.152195	0.194797	0.322484
	#REF!	0.152334	0.194976	0.322779
	#REF!	0.152473	0.195154	0.323075
	#REF!	0.152612	0.195332	0.32337
	#REF!	0.15275	0.19551	0.323665
	#REF!	0.152889	0.195687	0.323959
	#REF!	0.153028	0.195865	0.324254
	#REF!	0.153167	0.196043	0.324548
	#REF!	0.153305	0.19622	0.324843
	#REF!	0.153444	0.196397	0.325137
	#REF!	0.153582	0.196575	0.325431
	#REF!	0.15372	0.196752	0.325725
	#REF!	0.153859	0.196929	0.326018
	#REF!	0.153997	0.197106	0.326312
	#REF!	0.154135	0.197283	0.326605
	#REF!	0.154273	0.19746	0.326898
	#REF!	0.154411	0.197636	0.327191
	#REF!	0.154549	0.197813	0.327484
	#REF!	0.154686	0.197989	0.327776
	#REF!	0.154824	0.198166	0.328069
	#REF!	0.154962	0.198342	0.328361
	#REF!	0.155099	0.198518	0.328653
	#REF!	0.155237	0.198694	0.328945
	#REF!	0.155374	0.19887	0.329237
	#REF!	0.155511	0.199046	0.329528
	#REF!	0.155649	0.199222	0.32982
	#REF!	0.155786	0.199398	0.330111
	#REF!	0.155923	0.199573	0.330402
	#REF!	0.15606	0.199749	0.330693
	#REF!	0.156197	0.199924	0.330984
	#REF!	0.156334	0.2001	0.331275
	#REF!	0.15647	0.200275	0.331565
	#REF!	0.156607	0.20045	0.331855
	#REF!	0.156744	0.200625	0.332146
	#REF!	0.15688	0.2008	0.332436
	#REF!	0.157017	0.200975	0.332725
	#REF!	0.157153	0.201149	0.333015
	#REF!	0.15729	0.201324	0.333304
	#REF!	0.157426	0.201499	0.333594
	#REF!	0.157562	0.201673	0.333883
	#REF!	0.157698	0.201847	0.334172
	#REF!	0.157834	0.202022	0.334461
	#REF!	0.15797	0.202196	0.334749
	#REF!	0.158106	0.20237	0.335038
	#REF!	0.158242	0.202544	0.335326
	#REF!	0.158377	0.202717	0.335614
	#REF!	0.158513	0.202891	0.335902
	#REF!	0.158648	0.203065	0.33619
	#REF!	0.158784	0.203238	0.336478
	#REF!	0.158919	0.203412	0.336766
	#REF!	0.159055	0.203585	0.337053
	#REF!	0.15919	0.203758	0.33734
	#REF!	0.159325	0.203932	0.337627
	#REF!	0.15946	0.204105	0.337914
	#REF!	0.159595	0.204278	0.338201
	#REF!	0.15973	0.20445	0.338487
	#REF!	0.159865	0.204623	0.338774
	#REF!	0.16	0.204796	0.33906
	#REF!	0.160135	0.204968	0.339346
	#REF!	0.160269	0.205141	0.339632
	#REF!	0.160404	0.205313	0.339917
	#REF!	0.160538	0.205486	0.340203
	#REF!	0.160673	0.205658	0.340488
	#REF!	0.160807	0.20583	0.340774
	#REF!	0.160941	0.206002	0.341059
	#REF!	0.161076	0.206174	0.341344
	#REF!	0.16121	0.206346	0.341628
	#REF!	0.161344	0.206517	0.341913
	#REF!	0.161478	0.206689	0.342198
	#REF!	0.161612	0.20686	0.342482
	#REF!	0.161745	0.207032	0.342766
	#REF!	0.161879	0.207203	0.34305
	#REF!	0.162013	0.207374	0.343334
	#REF!	0.162146	0.207545	0.343617
	#REF!	0.16228	0.207716	0.343901
	#REF!	0.162413	0.207887	0.344184
	#REF!	0.162547	0.208058	0.344467
	#REF!	0.16268	0.208229	0.34475
	#REF!	0.162813	0.208399	0.345033
	#REF!	0.162946	0.20857	0.345316
	#REF!	0.163079	0.20874	0.345598
	#REF!	0.163212	0.208911	0.34588
	#REF!	0.163345	0.209081	0.346163
	#REF!	0.163478	0.209251	0.346445
	#REF!	0.163611	0.209421	0.346727
	#REF!	0.163744	0.209591	0.347008
	#REF!	0.163876	0.209761	0.34729
	#REF!	0.164009	0.209931	0.347571
	#REF!	0.164141	0.2101	0.347852
	#REF!	0.164274	0.21027	0.348133
	#REF!	0.164406	0.21044	0.348414
	#REF!	0.164538	0.210609	0.348695
	#REF!	0.16467	0.210778	0.348976
	#REF!	0.164802	0.210947	0.349256
	#REF!	0.164934	0.211116	0.349536
	#REF!	0.165066	0.211285	0.349816
	#REF!	0.165198	0.211454	0.350096
	#REF!	0.16533	0.211623	0.350376
	#REF!	0.165462	0.211792	0.350656
	#REF!	0.165593	0.21196	0.350935
	#REF!	0.165725	0.212129	0.351214
	#REF!	0.165856	0.212297	0.351494
	#REF!	0.165988	0.212466	0.351773
	#REF!	0.166119	0.212634	0.352051
	#REF!	0.16625	0.212802	0.35233
	#REF!	0.166382	0.21297	0.352608
	#REF!	0.166513	0.213138	0.352887
	#REF!	0.166644	0.213306	0.353165
	#REF!	0.166775	0.213474	0.353443
	#REF!	0.166906	0.213641	0.353721
	#REF!	0.167036	0.213809	0.353999
	#REF!	0.167167	0.213976	0.354276
	#REF!	0.167298	0.214144	0.354553
	#REF!	0.167428	0.214311	0.354831
	#REF!	0.167559	0.214478	0.355108
	#REF!	0.167689	0.214645	0.355385
	#REF!	0.16782	0.214812	0.355661
	#REF!	0.16795	0.214979	0.355938
	#REF!	0.16808	0.215146	0.356214
	#REF!	0.168211	0.215313	0.356491
	#REF!	0.168341	0.215479	0.356767
	#REF!	0.168471	0.215646	0.357043
	#REF!	0.168601	0.215812	0.357319
	#REF!	0.16873	0.215979	0.357594
	#REF!	0.16886	0.216145	0.35787
	#REF!	0.16899	0.216311	0.358145
	#REF!	0.16912	0.216477	0.35842
	#REF!	0.169249	0.216643	0.358695
	#REF!	0.169379	0.216809	0.35897
	#REF!	0.169508	0.216975	0.359245
	#REF!	0.169637	0.21714	0.359519
	#REF!	0.169767	0.217306	0.359794
	#REF!	0.169896	0.217471	0.360068
	#REF!	0.170025	0.217637	0.360342
	#REF!	0.170154	0.217802	0.360616
	#REF!	0.170283	0.217967	0.36089
	#REF!	0.170412	0.218132	0.361163
	#REF!	0.170541	0.218297	0.361437
	#REF!	0.17067	0.218462	0.36171
	#REF!	0.170798	0.218627	0.361983
	#REF!	0.170927	0.218792	0.362256
	#REF!	0.171055	0.218957	0.362529
	#REF!	0.171184	0.219121	0.362801
	#REF!	0.171312	0.219285	0.363074
	#REF!	0.171441	0.21945	0.363346
	#REF!	0.171569	0.219614	0.363618
	#REF!	0.171697	0.219778	0.36389
	#REF!	0.171825	0.219942	0.364162
	#REF!	0.171953	0.220106	0.364434
	#REF!	0.172081	0.22027	0.364705
	#REF!	0.172209	0.220434	0.364977
	#REF!	0.172337	0.220598	0.365248
	#REF!	0.172465	0.220761	0.365519
	#REF!	0.172592	0.220925	0.36579
	#REF!	0.17272	0.221088	0.366061
	#REF!	0.172847	0.221252	0.366331
	#REF!	0.172975	0.221415	0.366602
	#REF!	0.173102	0.221578	0.366872
	#REF!	0.17323	0.221741	0.367142
	#REF!	0.173357	0.221904	0.367412
	#REF!	0.173484	0.222067	0.367682
	#REF!	0.173611	0.22223	0.367952
	#REF!	0.173738	0.222392	0.368221
	#REF!	0.173865	0.222555	0.368491
	#REF!	0.173992	0.222717	0.36876
	#REF!	0.174119	0.22288	0.369029
	#REF!	0.174245	0.223042	0.369298
	#REF!	0.174372	0.223204	0.369567
	#REF!	0.174499	0.223366	0.369835
	#REF!	0.174625	0.223528	0.370104
	#REF!	0.174752	0.22369	0.370372
	#REF!	0.174878	0.223852	0.37064
	#REF!	0.175004	0.224014	0.370908
	#REF!	0.175131	0.224176	0.371176
	#REF!	0.175257	0.224337	0.371443
	#REF!	0.175383	0.224499	0.371711
	#REF!	0.175509	0.22466	0.371978
	#REF!	0.175635	0.224821	0.372245
	#REF!	0.175761	0.224982	0.372512
	#REF!	0.175886	0.225144	0.372779
	#REF!	0.176012	0.225305	0.373046
	#REF!	0.176138	0.225466	0.373313
	#REF!	0.176263	0.225626	0.373579
	#REF!	0.176389	0.225787	0.373845
	#REF!	0.176514	0.225948	0.374111
	#REF!	0.17664	0.226108	0.374377
	#REF!	0.176765	0.226269	0.374643
	#REF!	0.17689	0.226429	0.374909
	#REF!	0.177015	0.226589	0.375174
	#REF!	0.17714	0.22675	0.37544
	#REF!	0.177265	0.22691	0.375705
	#REF!	0.17739	0.22707	0.37597
	#REF!	0.177515	0.22723	0.376235
	#REF!	0.17764	0.227389	0.3765
	#REF!	0.177765	0.227549	0.376764
	#REF!	0.177889	0.227709	0.377029
	#REF!	0.178014	0.227868	0.377293
	#REF!	0.178139	0.228028	0.377557
	#REF!	0.178263	0.228187	0.377821
	#REF!	0.178387	0.228346	0.378085
	#REF!	0.178512	0.228505	0.378348
	#REF!	0.178636	0.228665	0.378612
	#REF!	0.17876	0.228824	0.378875
	#REF!	0.178884	0.228982	0.379138
	#REF!	0.179008	0.229141	0.379401
	#REF!	0.179132	0.2293	0.379664
	#REF!	0.179256	0.229459	0.379927
	#REF!	0.17938	0.229617	0.38019
	#REF!	0.179503	0.229776	0.380452
	#REF!	0.179627	0.229934	0.380714
	#REF!	0.179751	0.230092	0.380976
	#REF!	0.179874	0.23025	0.381238
	#REF!	0.179998	0.230408	0.3815
	#REF!	0.180121	0.230566	0.381762
	#REF!	0.180244	0.230724	0.382023
	#REF!	0.180368	0.230882	0.382285
	#REF!	0.180491	0.23104	0.382546
	#REF!	0.180614	0.231197	0.382807
	#REF!	0.180737	0.231355	0.383068
	#REF!	0.18086	0.231512	0.383329
	#REF!	0.180983	0.23167	0.383589
	#REF!	0.181106	0.231827	0.38385
	#REF!	0.181228	0.231984	0.38411
	#REF!	0.181351	0.232141	0.38437
	#REF!	0.181474	0.232298	0.38463
	#REF!	0.181596	0.232455	0.38489
	#REF!	0.181719	0.232612	0.38515
	#REF!	0.181841	0.232769	0.385409
	#REF!	0.181963	0.232925	0.385669
	#REF!	0.182086	0.233082	0.385928
	#REF!	0.182208	0.233238	0.386187
	#REF!	0.18233	0.233395	0.386446
	#REF!	0.182452	0.233551	0.386705
	#REF!	0.182574	0.233707	0.386963
	#REF!	0.182696	0.233863	0.387222
	#REF!	0.182818	0.234019	0.38748
	#REF!	0.182939	0.234175	0.387738
	#REF!	0.183061	0.234331	0.387996
	#REF!	0.183183	0.234487	0.388254
	#REF!	0.183304	0.234642	0.388512
	#REF!	0.183426	0.234798	0.38877
	#REF!	0.183547	0.234953	0.389027
	#REF!	0.183668	0.235109	0.389284
	#REF!	0.18379	0.235264	0.389542
	#REF!	0.183911	0.235419	0.389798
	#REF!	0.184032	0.235574	0.390055
	#REF!	0.184153	0.235729	0.390312
	#REF!	0.184274	0.235884	0.390569
	#REF!	0.184395	0.236039	0.390825
	#REF!	0.184516	0.236194	0.391081
	#REF!	0.184637	0.236349	0.391337
	#REF!	0.184757	0.236503	0.391593
	#REF!	0.184878	0.236658	0.391849
	#REF!	0.184999	0.236812	0.392105
	#REF!	0.185119	0.236966	0.39236
	#REF!	0.18524	0.237121	0.392615
	#REF!	0.18536	0.237275	0.392871
	#REF!	0.18548	0.237429	0.393126
	#REF!	0.1856	0.237583	0.393381
	#REF!	0.185721	0.237737	0.393635
	#REF!	0.185841	0.23789	0.39389
	#REF!	0.185961	0.238044	0.394144
	#REF!	0.186081	0.238198	0.394399
	#REF!	0.186201	0.238351	0.394653
	#REF!	0.18632	0.238504	0.394907
	#REF!	0.18644	0.238658	0.395161
	#REF!	0.18656	0.238811	0.395414
	#REF!	0.186679	0.238964	0.395668
	#REF!	0.186799	0.239117	0.395921
	#REF!	0.186918	0.23927	0.396174
	#REF!	0.187038	0.239423	0.396428
	#REF!	0.187157	0.239576	0.396681
	#REF!	0.187276	0.239729	0.396933
	#REF!	0.187396	0.239881	0.397186
	#REF!	0.187515	0.240034	0.397438
	#REF!	0.187634	0.240186	0.397691
	#REF!	0.187753	0.240339	0.397943
	#REF!	0.187872	0.240491	0.398195
	#REF!	0.187991	0.240643	0.398447
	#REF!	0.188109	0.240795	0.398699
	#REF!	0.188228	0.240947	0.39895
	#REF!	0.188347	0.241099	0.399202
	#REF!	0.188465	0.241251	0.399453
	#REF!	0.188584	0.241403	0.399704
	#REF!	0.188702	0.241554	0.399955
	#REF!	0.188821	0.241706	0.400206
	#REF!	0.188939	0.241857	0.400457
	#REF!	0.189057	0.242009	0.400708
	#REF!	0.189175	0.24216	0.400958
	#REF!	0.189294	0.242311	0.401208
	#REF!	0.189412	0.242462	0.401459
	#REF!	0.18953	0.242613	0.401709
	#REF!	0.189647	0.242764	0.401958
	#REF!	0.189765	0.242915	0.402208
	#REF!	0.189883	0.243066	0.402458
	#REF!	0.190001	0.243217	0.402707
	#REF!	0.190118	0.243367	0.402956
	#REF!	0.190236	0.243518	0.403205
	#REF!	0.190353	0.243668	0.403454
	#REF!	0.190471	0.243818	0.403703
	#REF!	0.190588	0.243969	0.403952
	#REF!	0.190705	0.244119	0.4042
	#REF!	0.190823	0.244269	0.404449
	#REF!	0.19094	0.244419	0.404697
	#REF!	0.191057	0.244569	0.404945
	#REF!	0.191174	0.244719	0.405193
	#REF!	0.191291	0.244868	0.405441
	#REF!	0.191408	0.245018	0.405689
	#REF!	0.191525	0.245167	0.405936
	#REF!	0.191641	0.245317	0.406184
	#REF!	0.191758	0.245466	0.406431
	#REF!	0.191875	0.245616	0.406678
	#REF!	0.191991	0.245765	0.406925
	#REF!	0.192108	0.245914	0.407172
	#REF!	0.192224	0.246063	0.407418
	#REF!	0.19234	0.246212	0.407665
	#REF!	0.192457	0.246361	0.407911
	#REF!	0.192573	0.24651	0.408157
	#REF!	0.192689	0.246658	0.408403
	#REF!	0.192805	0.246807	0.408649
	#REF!	0.192921	0.246955	0.408895
	#REF!	0.193037	0.247104	0.409141
	#REF!	0.193153	0.247252	0.409386
	#REF!	0.193269	0.2474	0.409631
	#REF!	0.193385	0.247549	0.409877
	#REF!	0.1935	0.247697	0.410122
	#REF!	0.193616	0.247845	0.410366
	#REF!	0.193731	0.247992	0.410611
	#REF!	0.193847	0.24814	0.410856
	#REF!	0.193962	0.248288	0.4111
	#REF!	0.194078	0.248436	0.411345
	#REF!	0.194193	0.248583	0.411589
	#REF!	0.194308	0.248731	0.411833
	#REF!	0.194423	0.248878	0.412077
	#REF!	0.194538	0.249025	0.41232
	#REF!	0.194653	0.249173	0.412564
	#REF!	0.194768	0.24932	0.412808
	#REF!	0.194883	0.249467	0.413051
	#REF!	0.194998	0.249614	0.413294
	#REF!	0.195113	0.249761	0.413537
	#REF!	0.195227	0.249907	0.41378
	#REF!	0.195342	0.250054	0.414023
	#REF!	0.195456	0.250201	0.414265
	#REF!	0.195571	0.250347	0.414508
	#REF!	0.195685	0.250494	0.41475
	#REF!	0.1958	0.25064	0.414992
	#REF!	0.195914	0.250786	0.415234
	#REF!	0.196028	0.250933	0.415476
	#REF!	0.196142	0.251079	0.415718
	#REF!	0.196256	0.251225	0.415959
	#REF!	0.19637	0.251371	0.416201
	#REF!	0.196484	0.251517	0.416442
	#REF!	0.196598	0.251662	0.416683
	#REF!	0.196712	0.251808	0.416924
	#REF!	0.196826	0.251954	0.417165
	#REF!	0.196939	0.252099	0.417406
	#REF!	0.197053	0.252245	0.417646
	#REF!	0.197167	0.25239	0.417887
	#REF!	0.19728	0.252535	0.418127
	#REF!	0.197393	0.25268	0.418367
	#REF!	0.197507	0.252825	0.418607
	#REF!	0.19762	0.25297	0.418847
	#REF!	0.197733	0.253115	0.419087
	#REF!	0.197846	0.25326	0.419327
	#REF!	0.19796	0.253405	0.419566
	#REF!	0.198073	0.25355	0.419805
	#REF!	0.198186	0.253694	0.420045
	#REF!	0.198298	0.253839	0.420284
	#REF!	0.198411	0.253983	0.420522
	#REF!	0.198524	0.254127	0.420761
	#REF!	0.198637	0.254272	0.421
	#REF!	0.198749	0.254416	0.421238
	#REF!	0.198862	0.25456	0.421477
	#REF!	0.198974	0.254704	0.421715
	#REF!	0.199087	0.254848	0.421953
	#REF!	0.199199	0.254992	0.422191
	#REF!	0.199312	0.255135	0.422428
	#REF!	0.199424	0.255279	0.422666
	#REF!	0.199536	0.255423	0.422904
	#REF!	0.199648	0.255566	0.423141
	#REF!	0.19976	0.25571	0.423378
	#REF!	0.199872	0.255853	0.423615
	#REF!	0.199984	0.255996	0.423852
	#REF!	0.200096	0.256139	0.424089
	#REF!	0.200208	0.256282	0.424325
	#REF!	0.200319	0.256425	0.424562
	#REF!	0.200431	0.256568	0.424798
	#REF!	0.200543	0.256711	0.425034
	#REF!	0.200654	0.256854	0.42527
	#REF!	0.200766	0.256996	0.425506
	#REF!	0.200877	0.257139	0.425742
	#REF!	0.200988	0.257281	0.425978
	#REF!	0.2011	0.257424	0.426213
	#REF!	0.201211	0.257566	0.426449
	#REF!	0.201322	0.257708	0.426684
	#REF!	0.201433	0.257851	0.426919
	#REF!	0.201544	0.257993	0.427154
	#REF!	0.201655	0.258135	0.427389
	#REF!	0.201766	0.258277	0.427623
	#REF!	0.201877	0.258418	0.427858
	#REF!	0.201987	0.25856	0.428092
	#REF!	0.202098	0.258702	0.428326
	#REF!	0.202209	0.258843	0.428561
	#REF!	0.202319	0.258985	0.428794
	#REF!	0.20243	0.259126	0.429028
	#REF!	0.20254	0.259268	0.429262
	#REF!	0.20265	0.259409	0.429496
	#REF!	0.202761	0.25955	0.429729
	#REF!	0.202871	0.259691	0.429962
	#REF!	0.202981	0.259832	0.430195
	#REF!	0.203091	0.259973	0.430428
	#REF!	0.203201	0.260114	0.430661
	#REF!	0.203311	0.260254	0.430894
	#REF!	0.203421	0.260395	0.431126
	#REF!	0.203531	0.260536	0.431359
	#REF!	0.203641	0.260676	0.431591
	#REF!	0.20375	0.260817	0.431823
	#REF!	0.20386	0.260957	0.432055
	#REF!	0.20397	0.261097	0.432287
	#REF!	0.204079	0.261237	0.432519
	#REF!	0.204189	0.261377	0.432751
	#REF!	0.204298	0.261517	0.432982
	#REF!	0.204407	0.261657	0.433213
	#REF!	0.204517	0.261797	0.433444
	#REF!	0.204626	0.261937	0.433676
	#REF!	0.204735	0.262077	0.433906
	#REF!	0.204844	0.262216	0.434137
	#REF!	0.204953	0.262356	0.434368
	#REF!	0.205062	0.262495	0.434598
	#REF!	0.205171	0.262634	0.434829
	#REF!	0.20528	0.262774	0.435059
	#REF!	0.205389	0.262913	0.435289
	#REF!	0.205497	0.263052	0.435519
	#REF!	0.205606	0.263191	0.435749
	#REF!	0.205714	0.26333	0.435978
	#REF!	0.205823	0.263469	0.436208
	#REF!	0.205931	0.263608	0.436437
	#REF!	0.20604	0.263746	0.436667
	#REF!	0.206148	0.263885	0.436896
	#REF!	0.206256	0.264023	0.437125
	#REF!	0.206365	0.264162	0.437354
	#REF!	0.206473	0.2643	0.437582
	#REF!	0.206581	0.264438	0.437811
	#REF!	0.206689	0.264577	0.438039
	#REF!	0.206797	0.264715	0.438268
	#REF!	0.206905	0.264853	0.438496
	#REF!	0.207012	0.264991	0.438724
	#REF!	0.20712	0.265129	0.438952
	#REF!	0.207228	0.265266	0.439179
	#REF!	0.207335	0.265404	0.439407
	#REF!	0.207443	0.265542	0.439634
	#REF!	0.20755	0.265679	0.439862
	#REF!	0.207658	0.265817	0.440089
	#REF!	0.207765	0.265954	0.440316
	#REF!	0.207873	0.266092	0.440543
	#REF!	0.20798	0.266229	0.44077
	#REF!	0.208087	0.266366	0.440996
	#REF!	0.208194	0.266503	0.441223
	#REF!	0.208301	0.26664	0.441449
	#REF!	0.208408	0.266777	0.441676
	#REF!	0.208515	0.266914	0.441902
	#REF!	0.208622	0.26705	0.442128
	#REF!	0.208729	0.267187	0.442354
	#REF!	0.208835	0.267324	0.442579
	#REF!	0.208942	0.26746	0.442805
	#REF!	0.209049	0.267597	0.44303
	#REF!	0.209155	0.267733	0.443256
	#REF!	0.209262	0.267869	0.443481
	#REF!	0.209368	0.268005	0.443706
	#REF!	0.209475	0.268141	0.443931
	#REF!	0.209581	0.268277	0.444155
	#REF!	0.209687	0.268413	0.44438
	#REF!	0.209793	0.268549	0.444605
	#REF!	0.209899	0.268685	0.444829
	#REF!	0.210006	0.268821	0.445053
	#REF!	0.210112	0.268956	0.445277
	#REF!	0.210217	0.269092	0.445501
	#REF!	0.210323	0.269227	0.445725
	#REF!	0.210429	0.269363	0.445949
	#REF!	0.210535	0.269498	0.446172
	#REF!	0.210641	0.269633	0.446396
	#REF!	0.210746	0.269768	0.446619
	#REF!	0.210852	0.269903	0.446842
	#REF!	0.210957	0.270038	0.447065
	#REF!	0.211063	0.270173	0.447288
	#REF!	0.211168	0.270308	0.447511
	#REF!	0.211273	0.270443	0.447733
	#REF!	0.211379	0.270578	0.447956
	#REF!	0.211484	0.270712	0.448178
	#REF!	0.211589	0.270847	0.4484
	#REF!	0.211694	0.270981	0.448622
	#REF!	0.211799	0.271115	0.448844
	#REF!	0.211904	0.27125	0.449066
	#REF!	0.212009	0.271384	0.449288
	#REF!	0.212114	0.271518	0.449509
	#REF!	0.212218	0.271652	0.449731
	#REF!	0.212323	0.271786	0.449952
	#REF!	0.212428	0.27192	0.450173
	#REF!	0.212532	0.272054	0.450394
	#REF!	0.212637	0.272187	0.450615
	#REF!	0.212741	0.272321	0.450836
	#REF!	0.212846	0.272455	0.451056
	#REF!	0.21295	0.272588	0.451277
	#REF!	0.213054	0.272721	0.451497
	#REF!	0.213159	0.272855	0.451717
	#REF!	0.213263	0.272988	0.451938
	#REF!	0.213367	0.273121	0.452157
	#REF!	0.213471	0.273254	0.452377
	#REF!	0.213575	0.273387	0.452597
	#REF!	0.213679	0.27352	0.452817
	#REF!	0.213782	0.273653	0.453036
	#REF!	0.213886	0.273786	0.453255
	#REF!	0.21399	0.273918	0.453474
	#REF!	0.214094	0.274051	0.453693
	#REF!	0.214197	0.274184	0.453912
	#REF!	0.214301	0.274316	0.454131
	#REF!	0.214404	0.274448	0.45435
	#REF!	0.214508	0.274581	0.454568
	#REF!	0.214611	0.274713	0.454786
	#REF!	0.214714	0.274845	0.455005
	#REF!	0.214818	0.274977	0.455223
	#REF!	0.214921	0.275109	0.455441
	#REF!	0.215024	0.275241	0.455659
	#REF!	0.215127	0.275373	0.455876
	#REF!	0.21523	0.275504	0.456094
	#REF!	0.215333	0.275636	0.456311
	#REF!	0.215436	0.275768	0.456529
	#REF!	0.215538	0.275899	0.456746
	#REF!	0.215641	0.276031	0.456963
	#REF!	0.215744	0.276162	0.45718
	#REF!	0.215847	0.276293	0.457396
	#REF!	0.215949	0.276425	0.457613
	#REF!	0.216052	0.276556	0.45783
	#REF!	0.216154	0.276687	0.458046
	#REF!	0.216256	0.276818	0.458262
	#REF!	0.216359	0.276949	0.458478
	#REF!	0.216461	0.277079	0.458694
	#REF!	0.216563	0.27721	0.45891
	#REF!	0.216665	0.277341	0.459126
	#REF!	0.216767	0.277471	0.459342
	#REF!	0.216869	0.277602	0.459557
	#REF!	0.216971	0.277732	0.459772
	#REF!	0.217073	0.277863	0.459988
	#REF!	0.217175	0.277993	0.460203
	#REF!	0.217277	0.278123	0.460418
	#REF!	0.217379	0.278253	0.460632
	#REF!	0.21748	0.278383	0.460847
	#REF!	0.217582	0.278513	0.461062
	#REF!	0.217684	0.278643	0.461276
	#REF!	0.217785	0.278773	0.46149
	#REF!	0.217886	0.278903	0.461705
	#REF!	0.217988	0.279032	0.461919
	#REF!	0.218089	0.279162	0.462133
	#REF!	0.21819	0.279291	0.462346
	#REF!	0.218292	0.279421	0.46256
	#REF!	0.218393	0.27955	0.462773
	#REF!	0.218494	0.279679	0.462987
	#REF!	0.218595	0.279809	0.4632
	#REF!	0.218696	0.279938	0.463413
	#REF!	0.218797	0.280067	0.463626
	#REF!	0.218897	0.280196	0.463839
	#REF!	0.218998	0.280325	0.464052
	#REF!	0.219099	0.280453	0.464265
	#REF!	0.219199	0.280582	0.464477
	#REF!	0.2193	0.280711	0.464689
	#REF!	0.219401	0.280839	0.464902
	#REF!	0.219501	0.280968	0.465114
	#REF!	0.219601	0.281096	0.465326
	#REF!	0.219702	0.281225	0.465537
	#REF!	0.219802	0.281353	0.465749
	#REF!	0.219902	0.281481	0.465961
	#REF!	0.220003	0.281609	0.466172
	#REF!	0.220103	0.281737	0.466384
	#REF!	0.220203	0.281865	0.466595
	#REF!	0.220303	0.281993	0.466806
	#REF!	0.220403	0.282121	0.467017
	#REF!	0.220503	0.282249	0.467228
	#REF!	0.220602	0.282376	0.467438
	#REF!	0.220702	0.282504	0.467649
	#REF!	0.220802	0.282631	0.467859
	#REF!	0.220901	0.282759	0.46807
	#REF!	0.221001	0.282886	0.46828
	#REF!	0.221101	0.283013	0.46849
	#REF!	0.2212	0.283141	0.4687
	#REF!	0.221299	0.283268	0.46891
	#REF!	0.221399	0.283395	0.469119
	#REF!	0.221498	0.283522	0.469329
	#REF!	0.221597	0.283649	0.469538
	#REF!	0.221697	0.283776	0.469747
	#REF!	0.221796	0.283902	0.469957
	#REF!	0.221895	0.284029	0.470166
	#REF!	0.221994	0.284156	0.470375
	#REF!	0.222093	0.284282	0.470583
	#REF!	0.222191	0.284409	0.470792
	#REF!	0.22229	0.284535	0.471
	#REF!	0.222389	0.284661	0.471209
	#REF!	0.222488	0.284788	0.471417
	#REF!	0.222586	0.284914	0.471625
	#REF!	0.222685	0.28504	0.471833
	#REF!	0.222784	0.285166	0.472041
	#REF!	0.222882	0.285292	0.472249
	#REF!	0.22298	0.285418	0.472457
	#REF!	0.223079	0.285543	0.472664
	#REF!	0.223177	0.285669	0.472871
	#REF!	0.223275	0.285795	0.473079
	#REF!	0.223374	0.28592	0.473286
	#REF!	0.223472	0.286046	0.473493
	#REF!	0.22357	0.286171	0.4737
	#REF!	0.223668	0.286296	0.473906
	#REF!	0.223766	0.286422	0.474113
	#REF!	0.223864	0.286547	0.47432
	#REF!	0.223961	0.286672	0.474526
	#REF!	0.224059	0.286797	0.474732
	#REF!	0.224157	0.286922	0.474938
	#REF!	0.224255	0.287047	0.475144
	#REF!	0.224352	0.287172	0.47535
	#REF!	0.22445	0.287296	0.475556
	#REF!	0.224547	0.287421	0.475762
	#REF!	0.224645	0.287546	0.475967
	#REF!	0.224742	0.28767	0.476172
	#REF!	0.224839	0.287794	0.476378
	#REF!	0.224937	0.287919	0.476583
	#REF!	0.225034	0.288043	0.476788
	#REF!	0.225131	0.288167	0.476993
	#REF!	0.225228	0.288291	0.477197
	#REF!	0.225325	0.288416	0.477402
	#REF!	0.225422	0.28854	0.477606
	#REF!	0.225519	0.288663	0.477811
	#REF!	0.225616	0.288787	0.478015
	#REF!	0.225713	0.288911	0.478219
	#REF!	0.225809	0.289035	0.478423
	#REF!	0.225906	0.289158	0.478627
	#REF!	0.226003	0.289282	0.478831
	#REF!	0.226099	0.289405	0.479034
	#REF!	0.226196	0.289529	0.479238
	#REF!	0.226292	0.289652	0.479441
	#REF!	0.226388	0.289775	0.479644
	#REF!	0.226485	0.289898	0.479848
	#REF!	0.226581	0.290022	0.480051
	#REF!	0.226677	0.290145	0.480253
	#REF!	0.226773	0.290268	0.480456
	#REF!	0.22687	0.29039	0.480659
	#REF!	0.226966	0.290513	0.480861
	#REF!	0.227062	0.290636	0.481064
	#REF!	0.227158	0.290759	0.481266
	#REF!	0.227253	0.290881	0.481468
	#REF!	0.227349	0.291004	0.48167
	#REF!	0.227445	0.291126	0.481872
	#REF!	0.227541	0.291249	0.482074
	#REF!	0.227636	0.291371	0.482275
	#REF!	0.227732	0.291493	0.482477
	#REF!	0.227828	0.291615	0.482678
	#REF!	0.227923	0.291737	0.48288
	#REF!	0.228018	0.291859	0.483081
	#REF!	0.228114	0.291981	0.483282
	#REF!	0.228209	0.292103	0.483483
	#REF!	0.228304	0.292225	0.483683
	#REF!	0.2284	0.292347	0.483884
	#REF!	0.228495	0.292468	0.484085
	#REF!	0.22859	0.29259	0.484285
	#REF!	0.228685	0.292711	0.484485
	#REF!	0.22878	0.292833	0.484685
	#REF!	0.228875	0.292954	0.484885
	#REF!	0.22897	0.293075	0.485085
	#REF!	0.229064	0.293196	0.485285
	#REF!	0.229159	0.293318	0.485485
	#REF!	0.229254	0.293439	0.485684
	#REF!	0.229349	0.29356	0.485884
	#REF!	0.229443	0.293681	0.486083
	#REF!	0.229538	0.293801	0.486282
	#REF!	0.229632	0.293922	0.486481
	#REF!	0.229726	0.294043	0.48668
	#REF!	0.229821	0.294163	0.486879
	#REF!	0.229915	0.294284	0.487078
	#REF!	0.230009	0.294404	0.487276
	#REF!	0.230104	0.294525	0.487475
	#REF!	0.230198	0.294645	0.487673
	#REF!	0.230292	0.294765	0.487871
	#REF!	0.230386	0.294886	0.488069
	#REF!	0.23048	0.295006	0.488267
	#REF!	0.230574	0.295126	0.488465
	#REF!	0.230668	0.295246	0.488663
	#REF!	0.230761	0.295366	0.48886
	#REF!	0.230855	0.295485	0.489058
	#REF!	0.230949	0.295605	0.489255
	#REF!	0.231042	0.295725	0.489453
	#REF!	0.231136	0.295845	0.48965
	#REF!	0.231229	0.295964	0.489847
	#REF!	0.231323	0.296084	0.490044
	#REF!	0.231416	0.296203	0.49024
	#REF!	0.23151	0.296322	0.490437
	#REF!	0.231603	0.296442	0.490633
	#REF!	0.231696	0.296561	0.49083
	#REF!	0.231789	0.29668	0.491026
	#REF!	0.231883	0.296799	0.491222
	#REF!	0.231976	0.296918	0.491418
	#REF!	0.232069	0.297037	0.491614
	#REF!	0.232162	0.297156	0.49181
	#REF!	0.232254	0.297274	0.492006
	#REF!	0.232347	0.297393	0.492201
	#REF!	0.23244	0.297512	0.492397
	#REF!	0.232533	0.29763	0.492592
	#REF!	0.232626	0.297749	0.492787
	#REF!	0.232718	0.297867	0.492982
	#REF!	0.232811	0.297985	0.493177
	#REF!	0.232903	0.298104	0.493372
	#REF!	0.232996	0.298222	0.493567
	#REF!	0.233088	0.29834	0.493761
	#REF!	0.233181	0.298458	0.493956
	#REF!	0.233273	0.298576	0.49415
	#REF!	0.233365	0.298694	0.494344
	#REF!	0.233457	0.298812	0.494538
	#REF!	0.233549	0.298929	0.494732
	#REF!	0.233641	0.299047	0.494926
	#REF!	0.233733	0.299165	0.49512
	#REF!	0.233825	0.299282	0.495313
	#REF!	0.233917	0.2994	0.495507
	#REF!	0.234009	0.299517	0.4957
	#REF!	0.234101	0.299634	0.495894
	#REF!	0.234193	0.299752	0.496087
	#REF!	0.234284	0.299869	0.49628
	#REF!	0.234376	0.299986	0.496473
	#REF!	0.234468	0.300103	0.496666
	#REF!	0.234559	0.30022	0.496858
	#REF!	0.234651	0.300337	0.497051
	#REF!	0.234742	0.300454	0.497243
	#REF!	0.234834	0.300571	0.497436
	#REF!	0.234925	0.300687	0.497628
	#REF!	0.235016	0.300804	0.49782
	#REF!	0.235107	0.30092	0.498012
	#REF!	0.235198	0.301037	0.498204
	#REF!	0.23529	0.301153	0.498395
	#REF!	0.235381	0.30127	0.498587
	#REF!	0.235472	0.301386	0.498778
	#REF!	0.235563	0.301502	0.49897
	#REF!	0.235653	0.301618	0.499161
	#REF!	0.235744	0.301734	0.499352
	#REF!	0.235835	0.30185	0.499543
	#REF!	0.235926	0.301966	0.499734
	#REF!	0.236016	0.302082	0.499925
	#REF!	0.236107	0.302198	0.5
	#REF!	0.236198	0.302314	0.5
	#REF!	0.236288	0.302429	0.5
	#REF!	0.236378	0.302545	0.5
	#REF!	0.236469	0.30266	0.5
	#REF!	0.236559	0.302776	0.5
	#REF!	0.236649	0.302891	0.5
	#REF!	0.23674	0.303007	0.5
	#REF!	0.23683	0.303122	0.5
	#REF!	0.23692	0.303237	0.5
	#REF!	0.23701	0.303352	0.5
	#REF!	0.2371	0.303467	0.5
	#REF!	0.23719	0.303582	0.5
	#REF!	0.23728	0.303697	0.5
	#REF!	0.23737	0.303812	0.5
	#REF!	0.23746	0.303926	0.5
	#REF!	0.237549	0.304041	0.5
	#REF!	0.237639	0.304156	0.5
	#REF!	0.237729	0.30427	0.5
	#REF!	0.237818	0.304385	0.5
	#REF!	0.237908	0.304499	0.5
	#REF!	0.237997	0.304613	0.5
	#REF!	0.238087	0.304728	0.5
	#REF!	0.238176	0.304842	0.5
	#REF!	0.238265	0.304956	0.5
	#REF!	0.238355	0.30507	0.5
	#REF!	0.238444	0.305184	0.5
	#REF!	0.238533	0.305298	0.5
	#REF!	0.238622	0.305412	0.5
	#REF!	0.238711	0.305526	0.5
	#REF!	0.2388	0.305639	0.5
	#REF!	0.238889	0.305753	0.5
	#REF!	0.238978	0.305867	0.5
	#REF!	0.239067	0.30598	0.5
	#REF!	0.239156	0.306093	0.5
	#REF!	0.239244	0.306207	0.5
	#REF!	0.239333	0.30632	0.5
	#REF!	0.239422	0.306433	0.5
	#REF!	0.23951	0.306547	0.5
	#REF!	0.239599	0.30666	0.5
	#REF!	0.239687	0.306773	0.5
	#REF!	0.239776	0.306886	0.5
	#REF!	0.239864	0.306999	0.5
	#REF!	0.239952	0.307111	0.5
	#REF!	0.240041	0.307224	0.5
	#REF!	0.240129	0.307337	0.5
	#REF!	0.240217	0.307449	0.5
	#REF!	0.240305	0.307562	0.5
	#REF!	0.240393	0.307674	0.5
	#REF!	0.240481	0.307787	0.5
	#REF!	0.240569	0.307899	0.5
	#REF!	0.240657	0.308012	0.5
	#REF!	0.240745	0.308124	0.5
	#REF!	0.240833	0.308236	0.5
	#REF!	0.24092	0.308348	0.5
	#REF!	0.241008	0.30846	0.5
	#REF!	0.241096	0.308572	0.5
	#REF!	0.241183	0.308684	0.5
	#REF!	0.241271	0.308796	0.5
	#REF!	0.241358	0.308907	0.5
	#REF!	0.241446	0.309019	0.5
	#REF!	0.241533	0.309131	0.5
	#REF!	0.24162	0.309242	0.5
	#REF!	0.241707	0.309354	0.5
	#REF!	0.241795	0.309465	0.5
	#REF!	0.241882	0.309576	0.5
	#REF!	0.241969	0.309688	0.5
	#REF!	0.242056	0.309799	0.5
	#REF!	0.242143	0.30991	0.5
	#REF!	0.24223	0.310021	0.5
	#REF!	0.242317	0.310132	0.5
	#REF!	0.242404	0.310243	0.5
	#REF!	0.24249	0.310354	0.5
	#REF!	0.242577	0.310465	0.5
	#REF!	0.242664	0.310575	0.5
	#REF!	0.24275	0.310686	0.5
	#REF!	0.242837	0.310797	0.5
	#REF!	0.242924	0.310907	0.5
	#REF!	0.24301	0.311018	0.5
	#REF!	0.243096	0.311128	0.5
	#REF!	0.243183	0.311238	0.5
	#REF!	0.243269	0.311348	0.5
	#REF!	0.243355	0.311459	0.5
	#REF!	0.243442	0.311569	0.5
	#REF!	0.243528	0.311679	0.5
	#REF!	0.243614	0.311789	0.5
	#REF!	0.2437	0.311899	0.5
	#REF!	0.243786	0.312009	0.5
	#REF!	0.243872	0.312118	0.5
	#REF!	0.243958	0.312228	0.5
	#REF!	0.244044	0.312338	0.5
	#REF!	0.244129	0.312447	0.5
	#REF!	0.244215	0.312557	0.5
	#REF!	0.244301	0.312666	0.5
	#REF!	0.244387	0.312776	0.5
	#REF!	0.244472	0.312885	0.5
	#REF!	0.244558	0.312994	0.5
	#REF!	0.244643	0.313104	0.5
	#REF!	0.244729	0.313213	0.5
	#REF!	0.244814	0.313322	0.5
	#REF!	0.244899	0.313431	0.5
	#REF!	0.244985	0.31354	0.5
	#REF!	0.24507	0.313649	0.5
	#REF!	0.245155	0.313757	0.5
	#REF!	0.24524	0.313866	0.5
	#REF!	0.245325	0.313975	0.5
	#REF!	0.24541	0.314083	0.5
	#REF!	0.245495	0.314192	0.5
	#REF!	0.24558	0.3143	0.5
	#REF!	0.245665	0.314409	0.5
	#REF!	0.24575	0.314517	0.5
	#REF!	0.245835	0.314625	0.5
	#REF!	0.245919	0.314734	0.5
	#REF!	0.246004	0.314842	0.5
	#REF!	0.246089	0.31495	0.5
	#REF!	0.246173	0.315058	0.5
	#REF!	0.246258	0.315166	0.5
	#REF!	0.246342	0.315274	0.5
	#REF!	0.246427	0.315381	0.5
	#REF!	0.246511	0.315489	0.5
	#REF!	0.246595	0.315597	0.5
	#REF!	0.24668	0.315704	0.5
	#REF!	0.246764	0.315812	0.5
	#REF!	0.246848	0.315919	0.5
	#REF!	0.246932	0.316027	0.5
	#REF!	0.247016	0.316134	0.5
	#REF!	0.2471	0.316242	0.5
	#REF!	0.247184	0.316349	0.5
	#REF!	0.247268	0.316456	0.5
	#REF!	0.247352	0.316563	0.5
	#REF!	0.247436	0.31667	0.5
	#REF!	0.24752	0.316777	0.5
	#REF!	0.247603	0.316884	0.5
	#REF!	0.247687	0.316991	0.5
	#REF!	0.247771	0.317098	0.5
	#REF!	0.247854	0.317204	0.5
	#REF!	0.247938	0.317311	0.5
	#REF!	0.248021	0.317417	0.5
	#REF!	0.248105	0.317524	0.5
	#REF!	0.248188	0.31763	0.5
	#REF!	0.248271	0.317737	0.5
	#REF!	0.248355	0.317843	0.5
	#REF!	0.248438	0.317949	0.5
	#REF!	0.248521	0.318056	0.5
	#REF!	0.248604	0.318162	0.5
	#REF!	0.248687	0.318268	0.5
	#REF!	0.24877	0.318374	0.5
	#REF!	0.248853	0.31848	0.5
	#REF!	0.248936	0.318586	0.5
	#REF!	0.249019	0.318691	0.5
	#REF!	0.249102	0.318797	0.5
	#REF!	0.249184	0.318903	0.5
	#REF!	0.249267	0.319008	0.5
	#REF!	0.24935	0.319114	0.5
	#REF!	0.249432	0.319219	0.5
	#REF!	0.249515	0.319325	0.5
	#REF!	0.249597	0.31943	0.5
	#REF!	0.24968	0.319535	0.5
	#REF!	0.249762	0.319641	0.5
	#REF!	0.249845	0.319746	0.5
	#REF!	0.249927	0.319851	0.5
	#REF!	0.250009	0.319956	0.5
	#REF!	0.250091	0.320061	0.5
	#REF!	0.250174	0.320166	0.5
	#REF!	0.250256	0.320271	0.5
	#REF!	0.250338	0.320375	0.5
	#REF!	0.25042	0.32048	0.5
	#REF!	0.250502	0.320585	0.5
	#REF!	0.250584	0.320689	0.5
	#REF!	0.250666	0.320794	0.5
	#REF!	0.250747	0.320898	0.5
	#REF!	0.250829	0.321003	0.5
	#REF!	0.250911	0.321107	0.5
	#REF!	0.250993	0.321211	0.5
	#REF!	0.251074	0.321315	0.5
	#REF!	0.251156	0.32142	0.5
	#REF!	0.251237	0.321524	0.5
	#REF!	0.251319	0.321628	0.5
	#REF!	0.2514	0.321732	0.5
	#REF!	0.251482	0.321836	0.5
	#REF!	0.251563	0.321939	0.5
	#REF!	0.251644	0.322043	0.5
	#REF!	0.251725	0.322147	0.5
	#REF!	0.251807	0.32225	0.5
	#REF!	0.251888	0.322354	0.5
	#REF!	0.251969	0.322458	0.5
	#REF!	0.25205	0.322561	0.5
	#REF!	0.252131	0.322664	0.5
	#REF!	0.252212	0.322768	0.5
	#REF!	0.252293	0.322871	0.5
	#REF!	0.252373	0.322974	0.5
	#REF!	0.252454	0.323077	0.5
	#REF!	0.252535	0.32318	0.5
	#REF!	0.252616	0.323283	0.5
	#REF!	0.252696	0.323386	0.5
	#REF!	0.252777	0.323489	0.5
	#REF!	0.252857	0.323592	0.5
	#REF!	0.252938	0.323695	0.5
	#REF!	0.253018	0.323797	0.5
	#REF!	0.253099	0.3239	0.5
	#REF!	0.253179	0.324003	0.5
	#REF!	0.253259	0.324105	0.5
	#REF!	0.25334	0.324207	0.5
	#REF!	0.25342	0.32431	0.5
	#REF!	0.2535	0.324412	0.5
	#REF!	0.25358	0.324514	0.5
	#REF!	0.25366	0.324617	0.5
	#REF!	0.25374	0.324719	0.5
	#REF!	0.25382	0.324821	0.5
	#REF!	0.2539	0.324923	0.5
	#REF!	0.25398	0.325025	0.5
	#REF!	0.25406	0.325127	0.5
	#REF!	0.25414	0.325228	0.5
	#REF!	0.254219	0.32533	0.5
	#REF!	0.254299	0.325432	0.5
	#REF!	0.254379	0.325534	0.5
	#REF!	0.254458	0.325635	0.5
	#REF!	0.254538	0.325737	0.5
	#REF!	0.254617	0.325838	0.5
	#REF!	0.254697	0.325939	0.5
	#REF!	0.254776	0.326041	0.5
	#REF!	0.254855	0.326142	0.5
	#REF!	0.254935	0.326243	0.5
	#REF!	0.255014	0.326344	0.5
	#REF!	0.255093	0.326445	0.5
	#REF!	0.255172	0.326546	0.5
	#REF!	0.255251	0.326647	0.5
	#REF!	0.25533	0.326748	0.5
	#REF!	0.255409	0.326849	0.5
	#REF!	0.255488	0.32695	0.5
	#REF!	0.255567	0.327051	0.5
	#REF!	0.255646	0.327151	0.5
	#REF!	0.255725	0.327252	0.5
	#REF!	0.255804	0.327352	0.5
	#REF!	0.255882	0.327453	0.5
	#REF!	0.255961	0.327553	0.5
	#REF!	0.25604	0.327654	0.5
	#REF!	0.256118	0.327754	0.5
	#REF!	0.256197	0.327854	0.5
	#REF!	0.256275	0.327954	0.5
	#REF!	0.256354	0.328054	0.5
	#REF!	0.256432	0.328154	0.5
	#REF!	0.25651	0.328254	0.5
	#REF!	0.256589	0.328354	0.5
	#REF!	0.256667	0.328454	0.5
	#REF!	0.256745	0.328554	0.5
	#REF!	0.256823	0.328654	0.5
	#REF!	0.256901	0.328753	0.5
	#REF!	0.256979	0.328853	0.5
	#REF!	0.257057	0.328952	0.5
	#REF!	0.257135	0.329052	0.5
	#REF!	0.257213	0.329151	0.5
	#REF!	0.257291	0.329251	0.5
	#REF!	0.257369	0.32935	0.5
	#REF!	0.257447	0.329449	0.5
	#REF!	0.257524	0.329548	0.5
	#REF!	0.257602	0.329647	0.5
	#REF!	0.25768	0.329747	0.5
	#REF!	0.257757	0.329846	0.5
	#REF!	0.257835	0.329944	0.5
	#REF!	0.257912	0.330043	0.5
	#REF!	0.25799	0.330142	0.5
	#REF!	0.258067	0.330241	0.5
	#REF!	0.258144	0.33034	0.5
	#REF!	0.258222	0.330438	0.5
	#REF!	0.258299	0.330537	0.5
	#REF!	0.258376	0.330635	0.5
	#REF!	0.258453	0.330734	0.5
	#REF!	0.25853	0.330832	0.5
	#REF!	0.258608	0.330931	0.5
	#REF!	0.258685	0.331029	0.5
	#REF!	0.258762	0.331127	0.5
	#REF!	0.258838	0.331225	0.5
	#REF!	0.258915	0.331323	0.5
	#REF!	0.258992	0.331421	0.5
	#REF!	0.259069	0.331519	0.5
	#REF!	0.259146	0.331617	0.5
	#REF!	0.259222	0.331715	0.5
	#REF!	0.259299	0.331813	0.5
	#REF!	0.259376	0.331911	0.5
	#REF!	0.259452	0.332008	0.5
	#REF!	0.259529	0.332106	0.5
	#REF!	0.259605	0.332203	0.5
	#REF!	0.259682	0.332301	0.5
	#REF!	0.259758	0.332398	0.5
	#REF!	0.259834	0.332496	0.5
	#REF!	0.259911	0.332593	0.5
	#REF!	0.259987	0.33269	0.5
	#REF!	0.260063	0.332787	0.5
	#REF!	0.260139	0.332885	0.5
	#REF!	0.260215	0.332982	0.5
	#REF!	0.260291	0.333079	0.5
	#REF!	0.260367	0.333176	0.5
	#REF!	0.260443	0.333273	0.5
	#REF!	0.260519	0.333369	0.5
	#REF!	0.260595	0.333466	0.5
	#REF!	0.260671	0.333563	0.5
	#REF!	0.260746	0.33366	0.5
	#REF!	0.260822	0.333756	0.5
	#REF!	0.260898	0.333853	0.5
	#REF!	0.260973	0.333949	0.5
	#REF!	0.261049	0.334046	0.5
	#REF!	0.261125	0.334142	0.5
	#REF!	0.2612	0.334238	0.5
	#REF!	0.261276	0.334335	0.5
	#REF!	0.261351	0.334431	0.5
	#REF!	0.261426	0.334527	0.5
	#REF!	0.261502	0.334623	0.5
	#REF!	0.261577	0.334719	0.5
	#REF!	0.261652	0.334815	0.5
	#REF!	0.261727	0.334911	0.5
	#REF!	0.261802	0.335007	0.5
	#REF!	0.261877	0.335103	0.5
	#REF!	0.261952	0.335198	0.5
	#REF!	0.262027	0.335294	0.5
	#REF!	0.262102	0.33539	0.5
	#REF!	0.262177	0.335485	0.5
	#REF!	0.262252	0.335581	0.5
	#REF!	0.262327	0.335676	0.5
	#REF!	0.262402	0.335771	0.5
	#REF!	0.262476	0.335867	0.5
	#REF!	0.262551	0.335962	0.5
	#REF!	0.262626	0.336057	0.5
	#REF!	0.2627	0.336152	0.5
	#REF!	0.262775	0.336247	0.5
	#REF!	0.262849	0.336342	0.5
	#REF!	0.262924	0.336437	0.5
	#REF!	0.262998	0.336532	0.5
	#REF!	0.263073	0.336627	0.5
	#REF!	0.263147	0.336722	0.5
	#REF!	0.263221	0.336817	0.5
	#REF!	0.263295	0.336911	0.5
	#REF!	0.263369	0.337006	0.5
	#REF!	0.263444	0.3371	0.5
	#REF!	0.263518	0.337195	0.5
	#REF!	0.263592	0.337289	0.5
	#REF!	0.263666	0.337384	0.5
	#REF!	0.26374	0.337478	0.5
	#REF!	0.263814	0.337572	0.5
	#REF!	0.263887	0.337667	0.5
	#REF!	0.263961	0.337761	0.5
	#REF!	0.264035	0.337855	0.5
	#REF!	0.264109	0.337949	0.5
	#REF!	0.264182	0.338043	0.5
	#REF!	0.264256	0.338137	0.5
	#REF!	0.26433	0.338231	0.5
	#REF!	0.264403	0.338324	0.5
	#REF!	0.264477	0.338418	0.5
	#REF!	0.26455	0.338512	0.5
	#REF!	0.264624	0.338605	0.5
	#REF!	0.264697	0.338699	0.5
	#REF!	0.26477	0.338793	0.5
	#REF!	0.264843	0.338886	0.5
	#REF!	0.264917	0.338979	0.5
	#REF!	0.26499	0.339073	0.5
	#REF!	0.265063	0.339166	0.5
	#REF!	0.265136	0.339259	0.5
	#REF!	0.265209	0.339352	0.5
	#REF!	0.265282	0.339446	0.5
	#REF!	0.265355	0.339539	0.5
	#REF!	0.265428	0.339632	0.5
	#REF!	0.265501	0.339725	0.5
	#REF!	0.265574	0.339817	0.5
	#REF!	0.265647	0.33991	0.5
	#REF!	0.265719	0.340003	0.5
	#REF!	0.265792	0.340096	0.5
	#REF!	0.265865	0.340188	0.5
	#REF!	0.265937	0.340281	0.5
	#REF!	0.26601	0.340374	0.5
	#REF!	0.266082	0.340466	0.5
	#REF!	0.266155	0.340559	0.5
	#REF!	0.266227	0.340651	0.5
	#REF!	0.2663	0.340743	0.5
	#REF!	0.266372	0.340835	0.5
	#REF!	0.266444	0.340928	0.5
	#REF!	0.266517	0.34102	0.5
	#REF!	0.266589	0.341112	0.5
	#REF!	0.266661	0.341204	0.5
	#REF!	0.266733	0.341296	0.5
	#REF!	0.266805	0.341388	0.5
	#REF!	0.266877	0.34148	0.5
	#REF!	0.266949	0.341572	0.5
	#REF!	0.267021	0.341663	0.5
	#REF!	0.267093	0.341755	0.5
	#REF!	0.267165	0.341847	0.5
	#REF!	0.267237	0.341938	0.5
	#REF!	0.267308	0.34203	0.5
	#REF!	0.26738	0.342121	0.5
	#REF!	0.267452	0.342213	0.5
	#REF!	0.267524	0.342304	0.5
	#REF!	0.267595	0.342395	0.5
	#REF!	0.267667	0.342487	0.5
	#REF!	0.267738	0.342578	0.5
[truncated: 13,004 more rows]

## Sheet: Figure 10
Figure 9
		I = 1.0 × 32 [A]	I = 1.13 × 32 [A]	I = 1.45 × 32 [A]
	t [s]	Force [N]	Force [N]	Force [N]
	0	0	0	0
	#REF!	0	0	0
	#REF!	0	0	0
	#REF!	0	0	0
	#REF!	0	0	0
	#REF!	0	0	0
	#REF!	0	0	0
	#REF!	0	0	0
	#REF!	0	0	0
	#REF!	0	0	0
	#REF!	0	0	0
	#REF!	0	0	0
	#REF!	0	0	0
	#REF!	0	0	0
	#REF!	0	0	0
	#REF!	0	0	0
	#REF!	0	0	0
	#REF!	0	0	0
	#REF!	0	0	0
	#REF!	0	0	0
	#REF!	0	0	0
	#REF!	0	0	0
	#REF!	0	0	0
	#REF!	0	0	0
	#REF!	0	0	0
	#REF!	0	0	0
	#REF!	0	0	0
	#REF!	0	0	0
	#REF!	0	0	0
	#REF!	0	0	0
	#REF!	0	0	0
	#REF!	0	0	0
	#REF!	0	0	0
	#REF!	0	0	0
	#REF!	0	0	0
	#REF!	0	0	0
	#REF!	0	0	0
	#REF!	0	0	0
	#REF!	0	0	0
	#REF!	0	0	0
	#REF!	0	0	0
	#REF!	0	0	0
	#REF!	0	0	0
	#REF!	0	0	0
	#REF!	0	0	0
	#REF!	0	0	0
	#REF!	0	0	0
	#REF!	0	0	0
	#REF!	0	0	0
	#REF!	0	0	0
	#REF!	0	0	0
	#REF!	0	0	0
	#REF!	0	0	0
	#REF!	0	0	0
	#REF!	0	0	0
	#REF!	0	0	0
	#REF!	0	0	0
	#REF!	0	0	0
	#REF!	0	0	0
	#REF!	0	0	0
	#REF!	0	0	0
	#REF!	0	0	0
	#REF!	0	0	0
	#REF!	0	0	0
	#REF!	0	0	0
	#REF!	0	0	0
	#REF!	0	0	0
	#REF!	0	0	0
	#REF!	0	0	0
	#REF!	0	0	0
	#REF!	0	0	0
	#REF!	0	0	0
	#REF!	0	0	0
	#REF!	0	0	0
	#REF!	0	0	0
	#REF!	0	0	0
	#REF!	0	0	0
	#REF!	0	0	0
	#REF!	0	0	0
	#REF!	0	0	0
	#REF!	0	0	0
	#REF!	0	0	0
	#REF!	0	0	0
	#REF!	0	0	0
	#REF!	0	0	0
	#REF!	0	0	0
	#REF!	0	0	0
	#REF!	0	0	0
	#REF!	0	0	0
	#REF!	0	0	0
	#REF!	0	0	0
	#REF!	0	0	0
	#REF!	0	0	0
	#REF!	0	0	0
	#REF!	0	0	0
	#REF!	0	0	0
	#REF!	0	0	0
	#REF!	0	0	0
	#REF!	0	0	0
	#REF!	0	0	0
	#REF!	0	0	0
	#REF!	0	0	0
	#REF!	0	0	0
	#REF!	0	0	0
	#REF!	0	0	0
	#REF!	0	0	0
	#REF!	0	0	0
	#REF!	0	0	0
	#REF!	0	0	0
	#REF!	0	0	0
	#REF!	0	0	0
	#REF!	0	0	0
	#REF!	0	0	0
	#REF!	0	0	0
	#REF!	0	0	0
	#REF!	0	0	0
	#REF!	0	0	0
	#REF!	0	0	0
	#REF!	0	0	0
	#REF!	0	0	0
	#REF!	0	0	0
	#REF!	0	0	0
	#REF!	0	0	0
	#REF!	0	0	0
	#REF!	0	0	0
	#REF!	0	0	0
	#REF!	0	0	0
	#REF!	0	0	0
	#REF!	0	0	0
	#REF!	0	0	0
	#REF!	0	0	0
	#REF!	0	0	0
	#REF!	0	0	0
	#REF!	0	0	0
	#REF!	0	0	0
	#REF!	0	0	0
	#REF!	0	0	0
	#REF!	0	0	0
	#REF!	0	0	0
	#REF!	0	0	0
	#REF!	0	0	0
	#REF!	0	0	0
	#REF!	0	0	0
	#REF!	0	0	0
	#REF!	0	0	0
	#REF!	0	0	0
	#REF!	0	0	0
	#REF!	0	0	0
	#REF!	0	0	0
	#REF!	0	0	0
	#REF!	0	0	0
	#REF!	0	0	0
	#REF!	0	0	0
	#REF!	0	0	0
	#REF!	0	0	0
	#REF!	0	0	0
	#REF!	0	0	0
	#REF!	0	0	0
	#REF!	0	0	0
	#REF!	0	0	0
	#REF!	0	0	0
	#REF!	0	0	0
	#REF!	0	0	0
	#REF!	0	0	0
	#REF!	0	0	0
	#REF!	0	0	0
	#REF!	0	0	0
	#REF!	0	0	0
	#REF!	0	0	0
	#REF!	0	0	0
	#REF!	0	0	0
	#REF!	0	0	0
	#REF!	0	0	0
	#REF!	0	0	0
	#REF!	0	0	0
	#REF!	0	0	0
	#REF!	0	0	0
	#REF!	0	0	0
	#REF!	0	0	0
	#REF!	0	0	0
	#REF!	0	0	0
	#REF!	0	0	0
	#REF!	0	0	0
	#REF!	0	0	0
	#REF!	0	0	0
	#REF!	0	0	0
	#REF!	0	0	0
	#REF!	0	0	0
	#REF!	0	0	0
	#REF!	0	0	0
	#REF!	0	0	0
	#REF!	0	0	0
	#REF!	0	0	0
	#REF!	0	0	0
	#REF!	0	0	0
	#REF!	0	0	0
	#REF!	0	0	0
	#REF!	0	0	0
	#REF!	0	0	0
	#REF!	0	0	0
	#REF!	0	0	0
	#REF!	0	0	0
	#REF!	0	0	0
	#REF!	0	0	0
	#REF!	0	0	0
	#REF!	0	0	0
	#REF!	0	0	0
	#REF!	0	0	0
	#REF!	0	0	0
	#REF!	0	0	0
	#REF!	0	0	0
	#REF!	0	0	0
	#REF!	0	0	0
	#REF!	0	0	0
	#REF!	0	0	0
	#REF!	0	0	0
	#REF!	0	0	0
	#REF!	0	0	0
	#REF!	0	0	0
	#REF!	0	0	0
	#REF!	0	0	0
	#REF!	0	0	0
	#REF!	0	0	0
	#REF!	0	0	0
	#REF!	0	0	0
	#REF!	0	0	0
	#REF!	0	0	0
	#REF!	0	0	0
	#REF!	0	0	0
	#REF!	0	0	0
	#REF!	0	0	0
	#REF!	0	0	0
	#REF!	0	0	0
	#REF!	0	0	0
	#REF!	0	0	0
	#REF!	0	0	0
	#REF!	0	0	0
	#REF!	0	0	0
	#REF!	0	0	0
	#REF!	0	0	0
	#REF!	0	0	0
	#REF!	0	0	0
	#REF!	0	0	0
	#REF!	0	0	0
	#REF!	0	0	0
	#REF!	0	0	0
	#REF!	0	0	0
	#REF!	0	0	0
	#REF!	0	0	0
	#REF!	0	0	0
	#REF!	0	0	0
	#REF!	0	0	0
	#REF!	0	0	0
	#REF!	0	0	0
	#REF!	0	0	0
	#REF!	0	0	0
	#REF!	0	0	0
	#REF!	0	0	0
	#REF!	0	0	0
	#REF!	0	0	0
	#REF!	0	0	0
	#REF!	0	0	0
	#REF!	0	0	0
	#REF!	0	0	0
	#REF!	0	0	0
	#REF!	0	0	0
	#REF!	0	0	0
	#REF!	0	0	0
	#REF!	0	0	0
	#REF!	0	0	0
	#REF!	0	0	0
	#REF!	0	0	0
	#REF!	0	0	0
	#REF!	0	0	0
	#REF!	0	0	0
	#REF!	0	0	0
	#REF!	0	0	0
	#REF!	0	0	0
	#REF!	0	0	0
	#REF!	0	0	0
	#REF!	0	0	0
	#REF!	0	0	0
	#REF!	0	0	0
	#REF!	0	0	0
	#REF!	0	0	0
	#REF!	0	0	0
	#REF!	0	0	0
	#REF!	0	0	0
	#REF!	0	0	0
	#REF!	0	0	0
	#REF!	0	0	0
	#REF!	0	0	0
	#REF!	0	0	0
	#REF!	0	0	0
	#REF!	0	0	0
	#REF!	0	0	0
	#REF!	0	0	0
	#REF!	0	0	0
	#REF!	0	0	0
	#REF!	0	0	0
	#REF!	0	0	0
	#REF!	0	0	0
	#REF!	0	0	0
	#REF!	0	0	0
	#REF!	0	0	0
	#REF!	0	0	0
	#REF!	0	0	0
	#REF!	0	0	0
	#REF!	0	0	0
	#REF!	0	0	0
	#REF!	0	0	0
	#REF!	0	0	0
	#REF!	0	0	0
	#REF!	0	0	0
	#REF!	0	0	0
	#REF!	0	0	0
	#REF!	0	0	0
	#REF!	0	0	0
	#REF!	0	0	0
	#REF!	0	0	0
	#REF!	0	0	0
	#REF!	0	0	0
	#REF!	0	0	0
	#REF!	0	0	0
	#REF!	0	0	0
	#REF!	0	0	0
	#REF!	0	0	0
	#REF!	0	0	0
	#REF!	0	0	0
	#REF!	0	0	0
	#REF!	0	0	0
	#REF!	0	0	0
	#REF!	0	0	0
	#REF!	0	0	0
	#REF!	0	0	0
	#REF!	0	0	0
	#REF!	0	0	0
	#REF!	0	0	0
	#REF!	0	0	0
	#REF!	0	0	0
	#REF!	0	0	0
	#REF!	0	0	0
	#REF!	0	0	0
	#REF!	0	0	0
	#REF!	0	0	0
	#REF!	0	0	0
	#REF!	0	0	0
	#REF!	0	0	0
	#REF!	0	0	0
	#REF!	0	0	0
	#REF!	0	0	0
	#REF!	0	0	0
	#REF!	0	0	0
	#REF!	0	0	0
	#REF!	0	0	0
	#REF!	0	0	0
	#REF!	0	0	0
	#REF!	0	0	0
	#REF!	0	0	0
	#REF!	0	0	0
	#REF!	0	0	0
	#REF!	0	0	0
	#REF!	0	0	0
	#REF!	0	0	0
	#REF!	0	0	0
	#REF!	0	0	0
	#REF!	0	0	0
	#REF!	0	0	0
	#REF!	0	0	0
	#REF!	0	0	0
	#REF!	0	0	0
	#REF!	0	0	0
	#REF!	0	0	0
	#REF!	0	0	0
	#REF!	0	0	0
	#REF!	0	0	0
	#REF!	0	0	0
	#REF!	0	0	0
	#REF!	0	0	0
	#REF!	0	0	0
	#REF!	0	0	0
	#REF!	0	0	0
	#REF!	0	0	0
	#REF!	0	0	0
	#REF!	0	0	0
	#REF!	0	0	0
	#REF!	0	0	0
	#REF!	0	0	0
	#REF!	0	0	0
	#REF!	0	0	0
	#REF!	0	0	0
	#REF!	0	0	0
	#REF!	0	0	0
	#REF!	0	0	0
	#REF!	0	0	0
	#REF!	0	0	0
	#REF!	0	0	0
	#REF!	0	0	0
	#REF!	0	0	0
	#REF!	0	0	0
	#REF!	0	0	0
	#REF!	0	0	0
	#REF!	0	0	0
	#REF!	0	0	0
	#REF!	0	0	0
	#REF!	0	0	0
	#REF!	0	0	0
	#REF!	0	0	0
	#REF!	0	0	0
	#REF!	0	0	0
	#REF!	0	0	0
	#REF!	0	0	0
	#REF!	0	0	0
	#REF!	0	0	0
	#REF!	0	0	0
	#REF!	0	0	0
	#REF!	0	0	0
	#REF!	0	0	0
	#REF!	0	0	0
	#REF!	0	0	0
	#REF!	0	0	0
	#REF!	0	0	0
	#REF!	0	0	0
	#REF!	0	0	0
	#REF!	0	0	0
	#REF!	0	0	0
	#REF!	0	0	0
	#REF!	0	0	0
	#REF!	0	0	0
	#REF!	0	0	0
	#REF!	0	0	0
	#REF!	0	0	0
	#REF!	0	0	0
	#REF!	0	0	0
	#REF!	0	0	0
	#REF!	0	0	0
	#REF!	0	0	0
	#REF!	0	0	0
	#REF!	0	0	0
	#REF!	0	0	0
	#REF!	0	0	0
	#REF!	0	0	0
	#REF!	0	0	0
	#REF!	0	0	0
	#REF!	0	0	0
	#REF!	0	0	0
	#REF!	0	0	0
	#REF!	0	0	0
	#REF!	0	0	0
	#REF!	0	0	0
	#REF!	0	0	0
	#REF!	0	0	0
	#REF!	0	0	0
	#REF!	0	0	0
	#REF!	0	0	0
	#REF!	0	0	0
	#REF!	0	0	0
	#REF!	0	0	0
	#REF!	0	0	0
	#REF!	0	0	0
	#REF!	0	0	0
	#REF!	0	0	0
	#REF!	0	0	0
	#REF!	0	0	0
	#REF!	0	0	0
	#REF!	0	0	0
	#REF!	0	0	0
	#REF!	0	0	0
	#REF!	0	0	0
	#REF!	0	0	0
	#REF!	0	0	0
	#REF!	0	0	0
	#REF!	0	0	0
	#REF!	0	0	0
	#REF!	0	0	0
	#REF!	0	0	0
	#REF!	0	0	0
	#REF!	0	0	0
	#REF!	0	0	0
	#REF!	0	0	0
	#REF!	0	0	0
	#REF!	0	0	0
	#REF!	0	0	0
	#REF!	0	0	0
	#REF!	0	0	0
	#REF!	0	0	0
	#REF!	0	0	0
	#REF!	0	0	0
	#REF!	0	0	0
	#REF!	0	0	0
	#REF!	0	0	0
	#REF!	0	0	0
	#REF!	0	0	0
	#REF!	0	0	0
	#REF!	0	0	0
	#REF!	0	0	0
	#REF!	0	0	0
	#REF!	0	0	0
	#REF!	0	0	0
	#REF!	0	0	0
	#REF!	0	0	0
	#REF!	0	0	0
	#REF!	0	0	0
	#REF!	0	0	0
	#REF!	0	0	0
	#REF!	0	0	0
	#REF!	0	0	0
	#REF!	0	0	0
	#REF!	0	0	0
	#REF!	0	0	0
	#REF!	0	0	0
	#REF!	0	0	0
	#REF!	0	0	0
	#REF!	0	0	0
	#REF!	0	0	0
	#REF!	0	0	0
	#REF!	0	0	0
	#REF!	0	0	0
	#REF!	0	0	0
	#REF!	0	0	0
	#REF!	0	0	0
	#REF!	0	0	0
	#REF!	0	0	0
	#REF!	0	0	0
	#REF!	0	0	0
	#REF!	0	0	0
	#REF!	0	0	0
	#REF!	0	0	0
	#REF!	0	0	0
	#REF!	0	0	0
	#REF!	0	0	0
	#REF!	0	0	0
	#REF!	0	0	0
	#REF!	0	0	0
	#REF!	0	0	0
	#REF!	0	0	0
	#REF!	0	0	0
	#REF!	0	0	0
	#REF!	0	0	0
	#REF!	0	0	0
	#REF!	0	0	0
	#REF!	0	0	0
	#REF!	0	0	0
	#REF!	0	0	0
	#REF!	0	0	0
	#REF!	0	0	0
	#REF!	0	0	0
	#REF!	0	0	0
	#REF!	0	0	0
	#REF!	0	0	0
	#REF!	0	0	0
	#REF!	0	0	0
	#REF!	0	0	0
	#REF!	0	0	0
	#REF!	0	0	0
	#REF!	0	0	0
	#REF!	0	0	0
	#REF!	0	0	0
	#REF!	0	0	0
	#REF!	0	0	0
	#REF!	0	0	0
	#REF!	0	0	0
	#REF!	0	0	0
	#REF!	0	0	0
	#REF!	0	0	0
	#REF!	0	0	0
	#REF!	0	0	0
	#REF!	0	0	0
	#REF!	0	0	0
	#REF!	0	0	0
	#REF!	0	0	0
	#REF!	0	0	0
	#REF!	0	0	0
	#REF!	0	0	0
	#REF!	0	0	0
	#REF!	0	0	0
	#REF!	0	0	0
	#REF!	0	0	0
	#REF!	0	0	0
	#REF!	0	0	0
	#REF!	0	0	0
	#REF!	0	0	0
	#REF!	0	0	0
	#REF!	0	0	0
	#REF!	0	0	0
	#REF!	0	0	0
	#REF!	0	0	0
	#REF!	0	0	0
	#REF!	0	0	0
	#REF!	0	0	0
	#REF!	0	0	0
	#REF!	0	0	0
	#REF!	0	0	0
	#REF!	0	0	0
	#REF!	0	0	0
	#REF!	0	0	0
	#REF!	0	0	0
	#REF!	0	0	0
	#REF!	0	0	0
	#REF!	0	0	0
	#REF!	0	0	0
	#REF!	0	0	0
	#REF!	0	0	0
	#REF!	0	0	0
	#REF!	0	0	0
	#REF!	0	0	0
	#REF!	0	0	0
	#REF!	0	0	0
	#REF!	0	0	0
	#REF!	0	0	0
	#REF!	0	0	0
	#REF!	0	0	0
	#REF!	0	0	0
	#REF!	0	0	0
	#REF!	0	0	0
	#REF!	0	0	0
	#REF!	0	0	0
	#REF!	0	0	0
	#REF!	0	0	0
	#REF!	0	0	0
	#REF!	0	0	0
	#REF!	0	0	0
	#REF!	0	0	0
	#REF!	0	0	0
	#REF!	0	0	0
	#REF!	0	0	0
	#REF!	0	0	0
	#REF!	0	0	0
	#REF!	0	0	0
	#REF!	0	0	0
	#REF!	0	0	0
	#REF!	0	0	0
	#REF!	0	0	0
	#REF!	0	0	0
	#REF!	0	0	0
	#REF!	0	0	0
	#REF!	0	0	0
	#REF!	0	0	0
	#REF!	0	0	0
	#REF!	0	0	0
	#REF!	0	0	0
	#REF!	0	0	0
	#REF!	0	0	0
	#REF!	0	0	0
	#REF!	0	0	0
	#REF!	0	0	0
	#REF!	0	0	0
	#REF!	0	0	0
	#REF!	0	0	0
	#REF!	0	0	0
	#REF!	0	0	0
	#REF!	0	0	0
	#REF!	0	0	0
	#REF!	0	0	0
	#REF!	0	0	0
	#REF!	0	0	0
	#REF!	0	0	0
	#REF!	0	0	0
	#REF!	0	0	0
	#REF!	0	0	0
	#REF!	0	0	0
	#REF!	0	0	0
	#REF!	0	0	0
	#REF!	0	0	0
	#REF!	0	0	0
	#REF!	0	0	0
	#REF!	0	0	0
	#REF!	0	0	0
	#REF!	0	0	0
	#REF!	0	0	0
	#REF!	0	0	0
	#REF!	0	0	0
	#REF!	0	0	0
	#REF!	0	0	0
	#REF!	0	0	0
	#REF!	0	0	0
	#REF!	0	0	0
	#REF!	0	0	0
	#REF!	0	0	0
	#REF!	0	0	0
	#REF!	0	0	0
	#REF!	0	0	0
	#REF!	0	0	0
	#REF!	0	0	0
	#REF!	0	0	0
	#REF!	0	0	0
	#REF!	0	0	0
	#REF!	0	0	0
	#REF!	0	0	0
	#REF!	0	0	0
	#REF!	0	0	0
	#REF!	0	0	0
	#REF!	0	0	0
	#REF!	0	0	0
	#REF!	0	0	0
	#REF!	0	0	0
	#REF!	0	0	0
	#REF!	0	0	0
	#REF!	0	0	0
	#REF!	0	0	0
	#REF!	0	0	0
	#REF!	0	0	0
	#REF!	0	0	0
	#REF!	0	0	0
	#REF!	0	0	0
	#REF!	0	0	0
	#REF!	0	0	0
	#REF!	0	0	0
	#REF!	0	0	0
	#REF!	0	0	0
	#REF!	0	0	0
	#REF!	0	0	0
	#REF!	0	0	0
	#REF!	0	0	0
	#REF!	0	0	0
	#REF!	0	0	0
	#REF!	0	0	0
	#REF!	0	0	0
	#REF!	0	0	0
	#REF!	0	0	0
	#REF!	0	0	0
	#REF!	0	0	0
	#REF!	0	0	0
	#REF!	0	0	0
	#REF!	0	0	0
	#REF!	0	0	0
	#REF!	0	0	0
	#REF!	0	0	0
	#REF!	0	0	0
	#REF!	0	0	0
	#REF!	0	0	0
	#REF!	0	0	0
	#REF!	0	0	0
	#REF!	0	0	0
	#REF!	0	0	0
	#REF!	0	0	0
	#REF!	0	0	0
	#REF!	0	0	0
	#REF!	0	0	0
	#REF!	0	0	0
	#REF!	0	0	0
	#REF!	0	0	0
	#REF!	0	0	0
	#REF!	0	0	0
	#REF!	0	0	0
	#REF!	0	0	0
	#REF!	0	0	0
	#REF!	0	0	0
	#REF!	0	0	0
	#REF!	0	0	0
	#REF!	0	0	0
	#REF!	0	0	0
	#REF!	0	0	0
	#REF!	0	0	0
	#REF!	0	0	0
	#REF!	0	0	0
	#REF!	0	0	0
	#REF!	0	0	0
	#REF!	0	0	0
	#REF!	0	0	0
	#REF!	0	0	0
	#REF!	0	0	0
	#REF!	0	0	0
	#REF!	0	0	0
	#REF!	0	0	0
	#REF!	0	0	0
	#REF!	0	0	0
	#REF!	0	0	0
	#REF!	0	0	0
	#REF!	0	0	0
	#REF!	0	0	0
	#REF!	0	0	0
	#REF!	0	0	0
	#REF!	0	0	0
	#REF!	0	0	0
	#REF!	0	0	0
	#REF!	0	0	0
	#REF!	0	0	0
	#REF!	0	0	0
	#REF!	0	0	0
	#REF!	0	0	0
	#REF!	0	0	0
	#REF!	0	0	0
	#REF!	0	0	0
	#REF!	0	0	0
	#REF!	0	0	0
	#REF!	0	0	0
	#REF!	0	0	0
	#REF!	0	0	0
	#REF!	0	0	0
	#REF!	0	0	0
	#REF!	0	0	0
	#REF!	0	0	0
	#REF!	0	0	0
	#REF!	0	0	0
	#REF!	0	0	0
	#REF!	0	0	0
	#REF!	0	0	0
	#REF!	0	0	0
	#REF!	0	0	0
	#REF!	0	0	0
	#REF!	0	0	0
	#REF!	0	0	0
	#REF!	0	0	0
	#REF!	0	0	0
	#REF!	0	0	0
	#REF!	0	0	0
	#REF!	0	0	0
	#REF!	0	0	0
	#REF!	0	0	0
	#REF!	0	0	0
	#REF!	0	0	0
	#REF!	0	0	0
	#REF!	0	0	0
	#REF!	0	0	0
	#REF!	0	0	0
	#REF!	0	0	0
	#REF!	0	0	0
	#REF!	0	0	0
	#REF!	0	0	0
	#REF!	0	0	0
	#REF!	0	0	0
	#REF!	0	0	0
	#REF!	0	0	0
	#REF!	0	0	0
	#REF!	0	0	0
	#REF!	0	0	0
	#REF!	0	0	0
	#REF!	0	0	0
	#REF!	0	0	0
	#REF!	0	0	0
	#REF!	0	0	0
	#REF!	0	0	0
	#REF!	0	0	0
	#REF!	0	0	0
	#REF!	0	0	0
	#REF!	0	0	0
	#REF!	0	0	0
	#REF!	0	0	0
	#REF!	0	0	0
	#REF!	0	0	0
	#REF!	0	0	0
	#REF!	0	0	0
	#REF!	0	0	0
	#REF!	0	0	0
	#REF!	0	0	0
	#REF!	0	0	0
	#REF!	0	0	0
	#REF!	0	0	0
	#REF!	0	0	0
	#REF!	0	0	0
	#REF!	0	0	0
	#REF!	0	0	0
	#REF!	0	0	0
	#REF!	0	0	0
	#REF!	0	0	0
	#REF!	0	0	0
	#REF!	0	0	0
	#REF!	0	0	0
	#REF!	0	0	0
	#REF!	0	0	0
	#REF!	0	0	0
	#REF!	0	0	0
	#REF!	0	0	0
	#REF!	0	0	0
	#REF!	0	0	0
	#REF!	0	0	0
	#REF!	0	0	0
	#REF!	0	0	0
	#REF!	0	0	0
	#REF!	0	0	0
	#REF!	0	0	0
	#REF!	0	0	0
	#REF!	0	0	0
	#REF!	0	0	0
	#REF!	0	0	0
	#REF!	0	0	0
	#REF!	0	0	0
	#REF!	0	0	0
	#REF!	0	0	0
	#REF!	0	0	0
	#REF!	0	0	0
	#REF!	0	0	0
	#REF!	0	0	0
	#REF!	0	0	0
	#REF!	0	0	0
	#REF!	0	0	0
	#REF!	0	0	0
	#REF!	0	0	0
	#REF!	0	0	0
	#REF!	0	0	0
	#REF!	0	0	0
	#REF!	0	0	0
	#REF!	0	0	0
	#REF!	0	0	0
	#REF!	0	0	0
	#REF!	0	0	0
	#REF!	0	0	0
	#REF!	0	0	0
	#REF!	0	0	0
	#REF!	0	0	0
	#REF!	0	0	0
	#REF!	0	0	0
	#REF!	0	0	0
	#REF!	0	0	0
	#REF!	0	0	0
	#REF!	0	0	0
	#REF!	0	0	0
	#REF!	0	0	0
	#REF!	0	0	0
	#REF!	0	0	0
	#REF!	0	0	0
	#REF!	0	0	0
	#REF!	0	0	0
	#REF!	0	0	0
	#REF!	0	0	0
	#REF!	0	0	0
	#REF!	0	0	0
	#REF!	0	0	0
	#REF!	0	0	0
	#REF!	0	0	0
	#REF!	0	0	0
	#REF!	0	0	0
	#REF!	0	0	0
	#REF!	0	0	0
	#REF!	0	0	0
	#REF!	0	0	0
	#REF!	0	0	0
	#REF!	0	0	0
	#REF!	0	0	0
	#REF!	0	0	0
	#REF!	0	0	0
	#REF!	0	0	0
	#REF!	0	0	0
	#REF!	0	0	0
	#REF!	0	0	0
	#REF!	0	0	0
	#REF!	0	0	0
	#REF!	0	0	0
	#REF!	0	0	0
	#REF!	0	0	0
	#REF!	0	0	0
	#REF!	0	0	0
	#REF!	0	0	0
	#REF!	0	0	0
	#REF!	0	0	0
	#REF!	0	0	0
	#REF!	0	0	0
	#REF!	0	0	0
	#REF!	0	0	0
	#REF!	0	0	0
	#REF!	0	0	0
	#REF!	0	0	0
	#REF!	0	0	0
	#REF!	0	0	0
	#REF!	0	0	0
	#REF!	0	0	0
	#REF!	0	0	0
	#REF!	0	0	0
	#REF!	0	0	0
	#REF!	0	0	0
	#REF!	0	0	0
	#REF!	0	0	0
	#REF!	0	0	0
	#REF!	0	0	0
	#REF!	0	0	0
	#REF!	0	0	0
	#REF!	0	0	0
	#REF!	0	0	0
	#REF!	0	0	0
	#REF!	0	0	0
	#REF!	0	0	0
	#REF!	0	0	0
	#REF!	0	0	0
	#REF!	0	0	0
	#REF!	0	0	0
	#REF!	0	0	0
	#REF!	0	0	0
	#REF!	0	0	0
	#REF!	0	0	0
	#REF!	0	0	0
	#REF!	0	0	0
	#REF!	0	0	0
	#REF!	0	0	0
	#REF!	0	0	0
	#REF!	0	0	0
	#REF!	0	0	0
	#REF!	0	0	0
	#REF!	0	0	0
	#REF!	0	0	0
	#REF!	0	0	0
	#REF!	0	0	0
	#REF!	0	0	0
	#REF!	0	0	0
	#REF!	0	0	0
	#REF!	0	0	0
	#REF!	0	0	0
	#REF!	0	0	0
	#REF!	0	0	0
	#REF!	0	0	0
	#REF!	0	0	0
	#REF!	0	0	0
	#REF!	0	0	0
	#REF!	0	0	0
	#REF!	0	0	0
	#REF!	0	0	0
	#REF!	0	0	0
	#REF!	0	0	0
	#REF!	0	0	0
	#REF!	0	0	0
	#REF!	0	0	0
	#REF!	0	0	0
	#REF!	0	0	0
	#REF!	0	0	0
	#REF!	0	0	0
	#REF!	0	0	0
	#REF!	0	0	0
	#REF!	0	0	0
	#REF!	0	0	0
	#REF!	0	0	0
	#REF!	0	0	0
	#REF!	0	0	0
	#REF!	0	0	0
	#REF!	0	0	0
	#REF!	0	0	0
	#REF!	0	0	0
	#REF!	0	0	0
	#REF!	0	0	0
	#REF!	0	0	0
	#REF!	0	0	0
	#REF!	0	0	0
	#REF!	0	0	0
	#REF!	0	0	0
	#REF!	0	0	0
	#REF!	0	0	0
	#REF!	0	0	0
	#REF!	0	0	0
	#REF!	0	0	0
	#REF!	0	0	0
	#REF!	0	0	0
	#REF!	0	0	0
	#REF!	0	0	0
	#REF!	0	0	0
	#REF!	0	0	0
	#REF!	0	0	0
	#REF!	0	0	0
	#REF!	0	0	0
	#REF!	0	0	0
	#REF!	0	0	0
	#REF!	0	0	0
	#REF!	0	0	0
	#REF!	0	0	0
	#REF!	0	0	0
	#REF!	0	0	0
	#REF!	0	0	0
	#REF!	0	0	0
	#REF!	0	0	0
	#REF!	0	0	0
	#REF!	0	0	0
	#REF!	0	0	0
	#REF!	0	0	0
	#REF!	0	0	0
	#REF!	0	0	0
	#REF!	0	0	0
	#REF!	0	0	0
	#REF!	0	0	0
	#REF!	0	0	0
	#REF!	0	0	0
	#REF!	0	0	0
	#REF!	0	0	0
	#REF!	0	0	0
	#REF!	0	0	0
	#REF!	0	0	0
	#REF!	0	0	0
	#REF!	0	0	0
	#REF!	0	0	0
	#REF!	0	0	0
	#REF!	0	0	0
	#REF!	0	0	0
	#REF!	0	0	0
	#REF!	0	0	0
	#REF!	0	0	0
	#REF!	0	0	0
	#REF!	0	0	0
	#REF!	0	0	0
	#REF!	0	0	0
	#REF!	0	0	0
	#REF!	0	0	0
	#REF!	0	0	0
	#REF!	0	0	0
	#REF!	0	0	0
	#REF!	0	0	0
	#REF!	0	0	0
	#REF!	0	0	0
	#REF!	0	0	0
	#REF!	0	0	0
	#REF!	0	0	0
	#REF!	0	0	0
	#REF!	0	0	0
	#REF!	0	0	0
	#REF!	0	0	0
	#REF!	0	0	0
	#REF!	0	0	0
	#REF!	0	0	0
	#REF!	0	0	0
	#REF!	0	0	0
	#REF!	0	0	0
	#REF!	0	0	0
	#REF!	0	0	0
	#REF!	0	0	0
	#REF!	0	0	0
	#REF!	0	0	0
	#REF!	0	0	0
	#REF!	0	0	0
	#REF!	0	0	0
	#REF!	0	0	0
	#REF!	0	0	0
	#REF!	0	0	0
	#REF!	0	0	0
	#REF!	0	0	0
	#REF!	0	0	0
	#REF!	0	0	0
	#REF!	0	0	0
	#REF!	0	0	0
	#REF!	0	0	0
	#REF!	0	0	0
	#REF!	0	0	0
	#REF!	0	0	0
	#REF!	0	0	0
	#REF!	0	0	0
	#REF!	0	0	0
	#REF!	0	0	0
	#REF!	0	0	0
	#REF!	0	0	0
	#REF!	0	0	0
	#REF!	0	0	0
	#REF!	0	0	0
	#REF!	0	0	0
	#REF!	0	0	0
	#REF!	0	0	0
	#REF!	0	0	0
	#REF!	0	0	0
	#REF!	0	0	0
	#REF!	0	0	0
	#REF!	0	0	0
	#REF!	0	0	0
	#REF!	0	0	0
	#REF!	0	0	0
	#REF!	0	0	0
	#REF!	0	0	0
	#REF!	0	0	0
	#REF!	0	0	0
	#REF!	0	0	0
	#REF!	0	0	0
	#REF!	0	0	0
	#REF!	0	0	0
	#REF!	0	0	0
	#REF!	0	0	0
	#REF!	0	0	0
	#REF!	0	0	0
	#REF!	0	0	0
	#REF!	0	0	0
	#REF!	0	0	0
	#REF!	0	0	0
	#REF!	0	0	0
	#REF!	0	0	0
	#REF!	0	0	0
	#REF!	0	0	0
	#REF!	0	0	0
	#REF!	0	0	0
	#REF!	0	0	0
	#REF!	0	0	0
	#REF!	0	0	0
	#REF!	0	0	0
	#REF!	0	0	0
	#REF!	0	0	0
	#REF!	0	0	0
	#REF!	0	0	0
	#REF!	0	0	0
	#REF!	0	0	0
	#REF!	0	0	0
	#REF!	0	0	0
	#REF!	0	0	0
	#REF!	0	0	0
	#REF!	0	0	0
	#REF!	0	0	0
	#REF!	0	0	0
	#REF!	0	0	0
	#REF!	0	0	0
	#REF!	0	0	0
	#REF!	0	0	0
	#REF!	0	0	0
	#REF!	0	0	0
	#REF!	0	0	0
	#REF!	0	0	0
	#REF!	0	0	0
	#REF!	0	0	0
	#REF!	0	0	0
	#REF!	0	0	0
	#REF!	0	0	0
	#REF!	0	0	0
	#REF!	0	0	0
	#REF!	0	0	0
	#REF!	0	0	0
	#REF!	0	0	0
	#REF!	0	0	0
	#REF!	0	0	0
	#REF!	0	0	0
	#REF!	0	0	0
	#REF!	0	0	0
	#REF!	0	0	0
	#REF!	0	0	0
	#REF!	0	0	0
	#REF!	0	0	0
	#REF!	0	0	0
	#REF!	0	0	0
	#REF!	0	0	0
	#REF!	0	0	0
	#REF!	0	0	0
	#REF!	0	0	0
	#REF!	0	0	0
	#REF!	0	0	0
	#REF!	0	0	0
	#REF!	0	0	0
	#REF!	0	0	0
	#REF!	0	0	0
	#REF!	0	0	0
	#REF!	0	0	0
	#REF!	0	0	0
	#REF!	0	0	0
	#REF!	0	0	0
	#REF!	0	0	0
	#REF!	0	0	0
	#REF!	0	0	0
	#REF!	0	0	0
	#REF!	0	0	0
	#REF!	0	0	0
	#REF!	0	0	0
	#REF!	0	0	0
	#REF!	0	0	0
	#REF!	0	0	0
	#REF!	0	0	0
	#REF!	0	0	0
	#REF!	0	0	0
	#REF!	0	0	0
	#REF!	0	0	0
	#REF!	0	0	0
	#REF!	0	0	0
	#REF!	0	0	0
	#REF!	0	0	0
	#REF!	0	0	0
	#REF!	0	0	0
	#REF!	0	0	0
	#REF!	0	0	0
	#REF!	0	0	0
	#REF!	0	0	0
	#REF!	0	0	0
	#REF!	0	0	0
	#REF!	0	0	0
	#REF!	0	0	0
	#REF!	0	0	0
	#REF!	0	0	0
	#REF!	0	0	0
	#REF!	0	0	0
	#REF!	0	0	0
	#REF!	0	0	0
	#REF!	0	0	0
	#REF!	0	0	0
	#REF!	0	0	0
	#REF!	0	0	0
	#REF!	0	0	0
	#REF!	0	0	0
	#REF!	0	0	0
	#REF!	0	0	0
	#REF!	0	0	0
	#REF!	0	0	0
	#REF!	0	0	0
	#REF!	0	0	0
	#REF!	0	0	0
	#REF!	0	0	0
	#REF!	0	0	0
	#REF!	0	0	0
	#REF!	0	0	0
	#REF!	0	0	0
	#REF!	0	0	0
	#REF!	0	0	0
	#REF!	0	0	0
	#REF!	0	0	0
	#REF!	0	0	0
	#REF!	0	0	0
	#REF!	0	0	0
	#REF!	0	0	0
	#REF!	0	0	0
	#REF!	0	0	0
	#REF!	0	0	0
	#REF!	0	0	0
	#REF!	0	0	0
	#REF!	0	0	0
	#REF!	0	0	0
	#REF!	0	0	0
	#REF!	0	0	0
	#REF!	0	0	0
	#REF!	0	0	0
	#REF!	0	0	0
	#REF!	0	0	0
	#REF!	0	0	0
	#REF!	0	0	0
	#REF!	0	0	0
	#REF!	0	0	0
	#REF!	0	0	0
	#REF!	0	0	0
	#REF!	0	0	0
	#REF!	0	0	0
	#REF!	0	0	0
	#REF!	0	0	0
	#REF!	0	0	0
	#REF!	0	0	0
	#REF!	0	0	0
	#REF!	0	0	0
	#REF!	0	0	0
	#REF!	0	0	0
	#REF!	0	0	0
	#REF!	0	0	0
	#REF!	0	0	0
	#REF!	0	0	0
	#REF!	0	0	0
	#REF!	0	0	0
	#REF!	0	0	0
	#REF!	0	0	0
	#REF!	0	0	0
	#REF!	0	0	0
	#REF!	0	0	0
	#REF!	0	0	0
	#REF!	0	0	0
	#REF!	0	0	0
	#REF!	0	0	0
	#REF!	0	0	0
	#REF!	0	0	0
	#REF!	0	0	0
	#REF!	0	0	0
	#REF!	0	0	0
	#REF!	0	0	0
	#REF!	0	0	0
	#REF!	0	0	0
	#REF!	0	0	0
	#REF!	0	0	0
	#REF!	0	0	0
	#REF!	0	0	0
	#REF!	0	0	0
	#REF!	0	0	0
	#REF!	0	0	0
	#REF!	0	0	0
	#REF!	0	0	0
	#REF!	0	0	0
	#REF!	0	0	0
	#REF!	0	0	0
	#REF!	0	0	0
	#REF!	0	0	0
	#REF!	0	0	0
	#REF!	0	0	0
	#REF!	0	0	0
	#REF!	0	0	0
	#REF!	0	0	0
	#REF!	0	0	0
	#REF!	0	0	0
	#REF!	0	0	0
	#REF!	0	0	0
	#REF!	0	0	0
	#REF!	0	0	0
	#REF!	0	0	0
	#REF!	0	0	0
	#REF!	0	0	0
	#REF!	0	0	0
	#REF!	0	0	0
	#REF!	0	0	0
	#REF!	0	0	0
	#REF!	0	0	0
	#REF!	0	0	0
	#REF!	0	0	0
	#REF!	0	0	0
	#REF!	0	0	0
	#REF!	0	0	0
	#REF!	0	0	0
	#REF!	0	0	0
	#REF!	0	0	0
	#REF!	0	0	0
	#REF!	0	0	0
	#REF!	0	0	0
	#REF!	0	0	0
	#REF!	0	0	0
	#REF!	0	0	0
	#REF!	0	0	0
	#REF!	0	0	0
	#REF!	0	0	0
	#REF!	0	0	0
	#REF!	0	0	0
	#REF!	0	0	0
	#REF!	0	0	0
	#REF!	0	0	0
	#REF!	0	0	0
	#REF!	0	0	0
	#REF!	0	0	0
	#REF!	0	0	0
	#REF!	0	0	0
	#REF!	0	0	0
	#REF!	0	0	0
	#REF!	0	0	0
	#REF!	0	0	0
	#REF!	0	0	0
	#REF!	0	0	0
	#REF!	0	0	0
	#REF!	0	0	0
	#REF!	0	0	0
	#REF!	0	0	0
	#REF!	0	0	0
	#REF!	0	0	0
	#REF!	0	0	0
	#REF!	0	0	0
	#REF!	0	0	0
	#REF!	0	0	0
	#REF!	0	0	0
	#REF!	0	0	0
	#REF!	0	0	0
	#REF!	0	0	0
	#REF!	0	0	0
	#REF!	0	0	0
	#REF!	0	0	0
	#REF!	0	0	0
	#REF!	0	0	0
	#REF!	0	0	0
	#REF!	0	0	0
	#REF!	0	0	0
	#REF!	0	0	0
	#REF!	0	0	0
	#REF!	0	0	0
	#REF!	0	0	0
	#REF!	0	0	0
	#REF!	0	0	0
	#REF!	0	0	0
	#REF!	0	0	0
	#REF!	0	0	0
	#REF!	0	0	0
	#REF!	0	0	0
	#REF!	0	0	0
	#REF!	0	0	0
	#REF!	0	0	0
	#REF!	0	0	0
	#REF!	0	0	0
	#REF!	0	0	0
	#REF!	0	0	0
	#REF!	0	0	0
	#REF!	0	0	0
	#REF!	0	0	0
	#REF!	0	0	0
	#REF!	0	0	0
	#REF!	0	0	0
	#REF!	0	0	0
	#REF!	0	0	0
	#REF!	0	0	0
	#REF!	0	0	0
	#REF!	0	0	0
	#REF!	0	0	0
	#REF!	0	0	0
	#REF!	0	0	0
	#REF!	0	0	0
	#REF!	0	0	0
	#REF!	0	0	0
	#REF!	0	0	0
	#REF!	0	0	0
	#REF!	0	0	0
	#REF!	0	0	0
	#REF!	0	0	0
	#REF!	0	0	0
	#REF!	0	0	0
	#REF!	0	0	0
	#REF!	0	0	0
	#REF!	0	0	0
	#REF!	0	0	0
	#REF!	0	0	0
	#REF!	0	0	0
	#REF!	0	0	0
	#REF!	0	0	0
	#REF!	0	0	0
	#REF!	0	0	0
	#REF!	0	0	0
	#REF!	0	0	0
	#REF!	0	0	0
	#REF!	0	0	0
	#REF!	0	0	0
	#REF!	0	0	0
	#REF!	0	0	0
	#REF!	0	0	0
	#REF!	0	0	0
	#REF!	0	0	0
	#REF!	0	0	0
	#REF!	0	0	0
	#REF!	0	0	0
	#REF!	0	0	0
	#REF!	0	0	0
	#REF!	0	0	0
	#REF!	0	0	0
	#REF!	0	0	0
	#REF!	0	0	0
	#REF!	0	0	0
	#REF!	0	0	0
	#REF!	0	0	0
	#REF!	0	0	0
	#REF!	0	0	0
	#REF!	0	0	0
	#REF!	0	0	0
	#REF!	0	0	0
	#REF!	0	0	0
	#REF!	0	0	0
	#REF!	0	0	0
	#REF!	0	0	0
	#REF!	0	0	0
	#REF!	0	0	0
	#REF!	0	0	0
	#REF!	0	0	0
	#REF!	0	0	0
	#REF!	0	0	0
	#REF!	0	0	0
	#REF!	0	0	0
	#REF!	0	0	0
	#REF!	0	0	0
	#REF!	0	0	0
	#REF!	0	0	0
	#REF!	0	0	0
	#REF!	0	0	0
	#REF!	0	0	0
	#REF!	0	0	0
	#REF!	0	0	0
	#REF!	0	0	0
	#REF!	0	0	0
	#REF!	0	0	0
	#REF!	0	0	0
	#REF!	0	0	0
	#REF!	0	0	0
	#REF!	0	0	0
	#REF!	0	0	0
	#REF!	0	0	0
	#REF!	0	0	0
	#REF!	0	0	0
	#REF!	0	0	0
	#REF!	0	0	0
	#REF!	0	0	0
	#REF!	0	0	0
	#REF!	0	0	0
	#REF!	0	0	0
	#REF!	0	0	0
	#REF!	0	0	0
	#REF!	0	0	0
	#REF!	0	0	0
	#REF!	0	0	0
	#REF!	0	0	0
	#REF!	0	0	0
	#REF!	0	0	0
	#REF!	0	0	0
	#REF!	0	0	0
	#REF!	0	0	0
	#REF!	0	0	0
	#REF!	0	0	0
	#REF!	0	0	0
	#REF!	0	0	0
	#REF!	0	0	0
	#REF!	0	0	0
	#REF!	0	0	0
	#REF!	0	0	0
	#REF!	0	0	0
	#REF!	0	0	0
	#REF!	0	0	0
	#REF!	0	0	0
	#REF!	0	0	0
	#REF!	0	0	0
	#REF!	0	0	0
	#REF!	0	0	0
	#REF!	0	0	0
	#REF!	0	0	0
	#REF!	0	0	0
	#REF!	0	0	0
	#REF!	0	0	0
	#REF!	0	0	0
	#REF!	0	0	0
	#REF!	0	0	0
	#REF!	0	0	0
	#REF!	0	0	0
	#REF!	0	0	0
	#REF!	0	0	0
	#REF!	0	0	0
	#REF!	0	0	0
	#REF!	0	0	0
	#REF!	0	0	0
	#REF!	0	0	0
	#REF!	0	0	0
	#REF!	0	0	0
	#REF!	0	0	0
	#REF!	0	0	0
	#REF!	0	0	0
	#REF!	0	0	0
	#REF!	0	0	0
	#REF!	0	0	0
	#REF!	0	0	0
	#REF!	0	0	0
	#REF!	0	0	0
	#REF!	0	0	0
	#REF!	0	0	0.00165538
	#REF!	0	0	0.00330974
	#REF!	0	0	0.00496307
	#REF!	0	0	0.00661539
	#REF!	0	0	0.00826668
	#REF!	0	0	0.00991696
	#REF!	0	0	0.0115662
	#REF!	0	0	0.0132144
	#REF!	0	0	0.0148617
	#REF!	0	0	0.0165079
	#REF!	0	0	0.0181531
	#REF!	0	0	0.0197972
	#REF!	0	0	0.0214404
	#REF!	0	0	0.0230825
	#REF!	0	0	0.0247236
	#REF!	0	0	0.0263637
	#REF!	0	0	0.0280028
	#REF!	0	0	0.0296409
	#REF!	0	0	0.031278
	#REF!	0	0	0.032914
	#REF!	0	0	0.0345491
	#REF!	0	0	0.0361831
	#REF!	0	0	0.0378162
	#REF!	0	0	0.0394482
	#REF!	0	0	0.0410792
	#REF!	0	0	0.0427092
	#REF!	0	0	0.0443382
	#REF!	0	0	0.0459661
	#REF!	0	0	0.0475931
	#REF!	0	0	0.0492191
	#REF!	0	0	0.050844
	#REF!	0	0	0.052468
	#REF!	0	0	0.0540909
	#REF!	0	0	0.0557129
	#REF!	0	0	0.0573338
	#REF!	0	0	0.0589538
	#REF!	0	0	0.0605727
	#REF!	0	0	0.0621906
	#REF!	0	0	0.0638076
	#REF!	0	0	0.0654235
	#REF!	0	0	0.0670384
	#REF!	0	0	0.0686523
	#REF!	0	0	0.0702653
	#REF!	0	0	0.0718772
	#REF!	0	0	0.0734881
	#REF!	0	0	0.075098
	#REF!	0	0	0.076707
	#REF!	0	0	0.0783149
	#REF!	0	0	0.0799219
	#REF!	0	0	0.0815278
	#REF!	0	0	0.0831327
	#REF!	0	0	0.0847367
	#REF!	0	0	0.0863397
	#REF!	0	0	0.0879416
	#REF!	0	0	0.0895426
	#REF!	0	0	0.0911426
	#REF!	0	0	0.0927416
	#REF!	0	0	0.0943396
	#REF!	0	0	0.0959366
	#REF!	0	0	0.0975326
	#REF!	0	0	0.0991276
	#REF!	0	0	0.100722
	#REF!	0	0	0.102315
	#REF!	0	0	0.103907
	#REF!	0	0	0.105498
	#REF!	0	0	0.107088
	#REF!	0	0	0.108677
	#REF!	0	0	0.110265
	#REF!	0	0	0.111852
	#REF!	0	0	0.113438
	#REF!	0	0	0.115023
	#REF!	0	0	0.116608
	#REF!	0	0	0.118191
	#REF!	0	0	0.119773
	#REF!	0	0	0.121354
	#REF!	0	0	0.122934
	#REF!	0	0	0.124514
	#REF!	0	0	0.126092
	#REF!	0	0	0.127669
	#REF!	0	0	0.129246
	#REF!	0	0	0.130821
	#REF!	0	0	0.132395
	#REF!	0	0	0.133969
	#REF!	0	0	0.135541
	#REF!	0	0	0.137112
	#REF!	0	0	0.138683
	#REF!	0	0	0.140252
	#REF!	0	0	0.141821
	#REF!	0	0	0.143388
	#REF!	0	0	0.144955
	#REF!	0	0	0.14652
	#REF!	0	0	0.148085
	#REF!	0	0	0.149649
	#REF!	0	0	0.151211
	#REF!	0	0	0.152773
	#REF!	0	0	0.154334
	#REF!	0	0	0.155893
	#REF!	0	0	0.157452
	#REF!	0	0	0.15901
	#REF!	0	0	0.160567
	#REF!	0	0	0.162123
	#REF!	0	0	0.163677
	#REF!	0	0	0.165231
	#REF!	0	0	0.166784
	#REF!	0	0	0.168336
	#REF!	0	0	0.169887
	#REF!	0	0	0.171437
	#REF!	0	0	0.172986
	#REF!	0	0	0.174535
	#REF!	0	0	0.176082
	#REF!	0	0	0.177628
	#REF!	0	0	0.179173
	#REF!	0	0	0.180717
	#REF!	0	0	0.182261
	#REF!	0	0	0.183803
	#REF!	0	0	0.185344
	#REF!	0	0	0.186885
	#REF!	0	0	0.188424
	#REF!	0	0	0.189963
	#REF!	0	0	0.1915
	#REF!	0	0	0.193037
	#REF!	0	0	0.194572
	#REF!	0	0	0.196107
	#REF!	0	0	0.197641
	#REF!	0	0	0.199173
	#REF!	0	0	0.200705
	#REF!	0	0	0.202236
	#REF!	0	0	0.203766
	#REF!	0	0	0.205295
	#REF!	0	0	0.206823
	#REF!	0	0	0.20835
	#REF!	0	0	0.209876
	#REF!	0	0	0.211401
	#REF!	0	0	0.212926
	#REF!	0	0	0.214449
	#REF!	0	0	0.215971
	#REF!	0	0	0.217493
	#REF!	0	0	0.219014
	#REF!	0	0	0.220534
	#REF!	0	0	0.222053
	#REF!	0	0	0.223571
	#REF!	0	0	0.225088
	#REF!	0	0	0.226604
	#REF!	0	0	0.228119
	#REF!	0	0	0.229634
	#REF!	0	0	0.231147
	#REF!	0	0	0.23266
	#REF!	0	0	0.234172
	#REF!	0	0	0.235683
	#REF!	0	0	0.237192
	#REF!	0	0	0.238702
	#REF!	0	0	0.24021
	#REF!	0	0	0.241717
	#REF!	0	0	0.243223
	#REF!	0	0	0.244729
	#REF!	0	0	0.246233
	#REF!	0	0	0.247737
	#REF!	0	0	0.24924
	#REF!	0	0	0.250742
	#REF!	0	0	0.252243
	#REF!	0	0	0.253743
	#REF!	0	0	0.255242
	#REF!	0	0	0.256741
	#REF!	0	0	0.258238
	#REF!	0	0	0.259735
	#REF!	0	0	0.261231
	#REF!	0	0	0.262725
	#REF!	0	0	0.264219
	#REF!	0	0	0.265712
	#REF!	0	0	0.267205
	#REF!	0	0	0.268696
	#REF!	0	0	0.270186
	#REF!	0	0	0.271676
	#REF!	0	0	0.273165
	#REF!	0	0	0.274652
	#REF!	0	0	0.276139
	#REF!	0	0	0.277625
	#REF!	0	0	0.27911
	#REF!	0	0	0.280595
	#REF!	0	0	0.282078
	#REF!	0	0	0.28356
	#REF!	0	0	0.285042
	#REF!	0	0	0.286523
	#REF!	0	0	0.288003
	#REF!	0	0	0.289482
	#REF!	0	0	0.29096
	#REF!	0	0	0.292437
	#REF!	0	0	0.293913
	#REF!	0	0	0.295389
	#REF!	0	0	0.296863
	#REF!	0	0	0.298337
	#REF!	0	0	0.29981
	#REF!	0	0	0.301282
	#REF!	0	0	0.302753
	#REF!	0	0	0.304223
	#REF!	0	0	0.305692
	#REF!	0	0	0.307161
	#REF!	0	0	0.308628
	#REF!	0	0	0.310095
	#REF!	0	0	0.311561
	#REF!	0	0	0.313026
	#REF!	0	0	0.31449
	#REF!	0	0	0.315953
	#REF!	0	0	0.317416
	#REF!	0	0	0.318877
	#REF!	0	0	0.320338
	#REF!	0	0	0.321798
	#REF!	0	0	0.323257
	#REF!	0	0	0.324715
	#REF!	0	0	0.326172
	#REF!	0	0	0.327628
	#REF!	0	0	0.329084
	#REF!	0	0	0.330538
	#REF!	0	0	0.331992
	#REF!	0	0	0.333445
	#REF!	0	0	0.334897
	#REF!	0	0	0.336348
	#REF!	0	0	0.337798
	#REF!	0	0	0.339247
	#REF!	0	0	0.340696
	#REF!	0	0	0.342144
	#REF!	0	0	0.34359
	#REF!	0	0	0.345036
	#REF!	0	0	0.346482
	#REF!	0	0	0.347926
	#REF!	0	0	0.349369
	#REF!	0	0	0.350812
	#REF!	0	0	0.352253
	#REF!	0	0	0.353694
	#REF!	0	0	0.355134
	#REF!	0	0	0.356573
	#REF!	0	0	0.358011
	#REF!	0	0	0.359449
	#REF!	0	0	0.360885
	#REF!	0	0	0.362321
	#REF!	0	0	0.363756
	#REF!	0	0	0.36519
	#REF!	0	0	0.366623
	#REF!	0	0	0.368055
	#REF!	0	0	0.369487
	#REF!	0	0	0.370917
	#REF!	0	0	0.372347
	#REF!	0	0	0.373776
	#REF!	0	0	0.375204
	#REF!	0	0	0.376631
	#REF!	0	0	0.378057
	#REF!	0	0	0.379483
	#REF!	0	0	0.380907
	#REF!	0	0	0.382331
	#REF!	0	0	0.383754
	#REF!	0	0	0.385176
	#REF!	0	0	0.386597
	#REF!	0	0	0.388018
	#REF!	0	0	0.389437
	#REF!	0	0	0.390856
	#REF!	0	0	0.392274
	#REF!	0	0	0.393691
	#REF!	0	0	0.395107
	#REF!	0	0	0.396522
	#REF!	0	0	0.397936
	#REF!	0	0	0.39935
	#REF!	0	0	0.400763
	#REF!	0	0	0.402175
	#REF!	0	0	0.403586
	#REF!	0	0	0.404996
	#REF!	0	0	0.406406
	#REF!	0	0	0.407814
	#REF!	0	0	0.409222
	#REF!	0	0	0.410629
	#REF!	0	0	0.412035
	#REF!	0	0	0.41344
	#REF!	0	0	0.414844
	#REF!	0	0	0.416248
	#REF!	0	0	0.417651
	#REF!	0	0	0.419052
	#REF!	0	0	0.420454
	#REF!	0	0	0.421854
	#REF!	0	0	0.423253
	#REF!	0	0	0.424652
	#REF!	0	0	0.426049
	#REF!	0	0	0.427446
	#REF!	0	0	0.428842
	#REF!	0	0	0.430237
	#REF!	0	0	0.431632
	#REF!	0	0	0.433025
	#REF!	0	0	0.434418
	#REF!	0	0	0.43581
	#REF!	0	0	0.437201
	#REF!	0	0	0.438591
	#REF!	0	0	0.43998
	#REF!	0	0	0.441369
	#REF!	0	0	0.442757
	#REF!	0	0	0.444144
	#REF!	0	0	0.44553
	#REF!	0	0	0.446915
	#REF!	0	0	0.448299
	#REF!	0	0	0.449683
	#REF!	0	0	0.451066
	#REF!	0	0	0.452447
	#REF!	0	0	0.453829
	#REF!	0	0	0.455209
	#REF!	0	0	0.456588
	#REF!	0	0	0.457967
	#REF!	0	0	0.459345
	#REF!	0	0	0.460722
	#REF!	0	0	0.462098
	#REF!	0	0	0.463473
	#REF!	0	0	0.464848
	#REF!	0	0	0.466221
	#REF!	0	0	0.467594
	#REF!	0	0	0.468966
	#REF!	0	0	0.470338
	#REF!	0	0	0.471708
	#REF!	0	0	0.473078
	#REF!	0	0	0.474446
	#REF!	0	0	0.475814
	#REF!	0	0	0.477181
	#REF!	0	0	0.478548
	#REF!	0	0	0.479913
	#REF!	0	0	0.481278
	#REF!	0	0	0.482642
	#REF!	0	0	0.484005
	#REF!	0	0	0.485367
	#REF!	0	0	0.486729
	#REF!	0	0	0.488089
	#REF!	0	0	0.489449
	#REF!	0	0	0.490808
	#REF!	0	0	0.492166
	#REF!	0	0	0.493523
	#REF!	0	0	0.49488
	#REF!	0	0	0.496236
	#REF!	0	0	0.497591
	#REF!	0	0	0.498945
	#REF!	0	0	0.500298
	#REF!	0	0	0.501651
	#REF!	0	0	0.503002
	#REF!	0	0	0.504353
	#REF!	0	0	0.505703
	#REF!	0	0	0.507053
	#REF!	0	0	0.508401
	#REF!	0	0	0.509749
	#REF!	0	0	0.511095
	#REF!	0	0	0.512442
	#REF!	0	0	0.513787
	#REF!	0	0	0.515131
	#REF!	0	0	0.516475
	#REF!	0	0	0.517818
	#REF!	0	0	0.51916
	#REF!	0	0	0.520501
	#REF!	0	0	0.521841
	#REF!	0	0	0.523181
	#REF!	0	0	0.52452
	#REF!	0	0	0.525858
	#REF!	0	0	0.527195
	#REF!	0	0	0.528531
	#REF!	0	0	0.529867
	#REF!	0	0	0.531202
	#REF!	0	0	0.532536
	#REF!	0	0	0.533869
	#REF!	0	0	0.535201
	#REF!	0	0	0.536533
	#REF!	0	0	0.537864
	#REF!	0	0	0.539194
	#REF!	0	0	0.540523
	#REF!	0	0	0.541851
	#REF!	0	0	0.543179
	#REF!	0	0	0.544506
	#REF!	0	0	0.545832
	#REF!	0	0	0.547157
	#REF!	0	0	0.548481
	#REF!	0	0	0.549805
	#REF!	0	0	0.551128
	#REF!	0	0	0.55245
	#REF!	0	0	0.553771
	#REF!	0	0	0.555092
	#REF!	0	0	0.556411
	#REF!	0	0	0.55773
	#REF!	0	0	0.559048
	#REF!	0	0	0.560366
	#REF!	0	0	0.561682
	#REF!	0	0	0.562998
	#REF!	0	0	0.564313
	#REF!	0	0	0.565627
	#REF!	0	0	0.56694
	#REF!	0	0	0.568253
	#REF!	0	0	0.569565
	#REF!	0	0	0.570876
	#REF!	0	0	0.572186
	#REF!	0	0	0.573495
	#REF!	0	0	0.574804
	#REF!	0	0	0.576112
	#REF!	0	0	0.577419
[truncated: 13,004 more rows]

## Sheet: Figure 11 (a)
Figure 11 (a)									163.547	0
									163.547	1125
		I = 1.0 × 32 [A]	I = 1.13 × 32 [A]	I = 1.45 × 32 [A]
	t [s]	T [°C]	T [°C]	T [°C]
	0	50	50	50
	#REF!	50.0356	50.0455	50.0749
	#REF!	50.0712	50.0909	50.1497
	#REF!	50.1068	50.1364	50.2246
	#REF!	50.1424	50.1818	50.2994
	#REF!	50.1779	50.2272	50.3741
	#REF!	50.2135	50.2726	50.4489
	#REF!	50.249	50.318	50.5236
	#REF!	50.2845	50.3634	50.5984
	#REF!	50.3201	50.4087	50.673
	#REF!	50.3556	50.454	50.7477
	#REF!	50.391	50.4994	50.8224
	#REF!	50.4265	50.5447	50.897
	#REF!	50.462	50.59	50.9716
	#REF!	50.4974	50.6352	51.0462
	#REF!	50.5329	50.6805	51.1207
	#REF!	50.5683	50.7257	51.1952
	#REF!	50.6037	50.7709	51.2697
	#REF!	50.6391	50.8161	51.3442
	#REF!	50.6745	50.8613	51.4186
	#REF!	50.7098	50.9065	51.4931
	#REF!	50.7452	50.9517	51.5675
	#REF!	50.7805	50.9968	51.6418
	#REF!	50.8159	51.0419	51.7162
	#REF!	50.8512	51.087	51.7905
	#REF!	50.8865	51.1321	51.8648
	#REF!	50.9218	51.1772	51.9391
	#REF!	50.957	51.2222	52.0133
	#REF!	50.9923	51.2673	52.0875
	#REF!	51.0275	51.3123	52.1617
	#REF!	51.0628	51.3573	52.2359
	#REF!	51.098	51.4023	52.31
	#REF!	51.1332	51.4473	52.3842
	#REF!	51.1684	51.4922	52.4582
	#REF!	51.2036	51.5372	52.5323
	#REF!	51.2387	51.5821	52.6063
	#REF!	51.2739	51.627	52.6803
	#REF!	51.309	51.6719	52.7543
	#REF!	51.3441	51.7167	52.8283
	#REF!	51.3792	51.7616	52.9022
	#REF!	51.4143	51.8064	52.9761
	#REF!	51.4494	51.8512	53.05
	#REF!	51.4845	51.896	53.1238
	#REF!	51.5195	51.9408	53.1976
	#REF!	51.5545	51.9855	53.2714
	#REF!	51.5896	52.0303	53.3452
	#REF!	51.6246	52.075	53.4189
	#REF!	51.6596	52.1197	53.4927
	#REF!	51.6945	52.1644	53.5663
	#REF!	51.7295	52.2091	53.64
	#REF!	51.7644	52.2537	53.7136
	#REF!	51.7994	52.2984	53.7872
	#REF!	51.8343	52.343	53.8608
	#REF!	51.8692	52.3876	53.9343
	#REF!	51.9041	52.4322	54.0078
	#REF!	51.939	52.4767	54.0813
	#REF!	51.9738	52.5213	54.1548
	#REF!	52.0087	52.5658	54.2282
	#REF!	52.0435	52.6103	54.3016
	#REF!	52.0783	52.6548	54.375
	#REF!	52.1132	52.6993	54.4484
	#REF!	52.1479	52.7437	54.5217
	#REF!	52.1827	52.7882	54.595
	#REF!	52.2175	52.8326	54.6682
	#REF!	52.2522	52.877	54.7415
	#REF!	52.287	52.9214	54.8147
	#REF!	52.3217	52.9657	54.8879
	#REF!	52.3564	53.0101	54.961
	#REF!	52.3911	53.0544	55.0341
	#REF!	52.4257	53.0987	55.1072
	#REF!	52.4604	53.143	55.1803
	#REF!	52.495	53.1873	55.2533
	#REF!	52.5297	53.2315	55.3263
	#REF!	52.5643	53.2758	55.3993
	#REF!	52.5989	53.32	55.4723
	#REF!	52.6335	53.3642	55.5452
	#REF!	52.668	53.4084	55.6181
	#REF!	52.7026	53.4525	55.6909
	#REF!	52.7371	53.4967	55.7638
	#REF!	52.7717	53.5408	55.8366
	#REF!	52.8062	53.5849	55.9094
	#REF!	52.8407	53.629	55.9821
	#REF!	52.8752	53.6731	56.0548
	#REF!	52.9096	53.7171	56.1275
	#REF!	52.9441	53.7612	56.2002
	#REF!	52.9785	53.8052	56.2728
	#REF!	53.0129	53.8492	56.3454
	#REF!	53.0474	53.8932	56.418
	#REF!	53.0817	53.9371	56.4905
	#REF!	53.1161	53.9811	56.5631
	#REF!	53.1505	54.025	56.6355
	#REF!	53.1848	54.0689	56.708
	#REF!	53.2192	54.1128	56.7804
	#REF!	53.2535	54.1566	56.8528
	#REF!	53.2878	54.2005	56.9252
	#REF!	53.3221	54.2443	56.9975
	#REF!	53.3564	54.2881	57.0699
	#REF!	53.3906	54.3319	57.1421
	#REF!	53.4249	54.3757	57.2144
	#REF!	53.4591	54.4194	57.2866
	#REF!	53.4933	54.4632	57.3588
	#REF!	53.5275	54.5069	57.431
	#REF!	53.5617	54.5506	57.5031
	#REF!	53.5959	54.5943	57.5752
	#REF!	53.63	54.6379	57.6473
	#REF!	53.6641	54.6816	57.7193
	#REF!	53.6983	54.7252	57.7913
	#REF!	53.7324	54.7688	57.8633
	#REF!	53.7665	54.8124	57.9353
	#REF!	53.8006	54.8559	58.0072
	#REF!	53.8346	54.8995	58.0791
	#REF!	53.8687	54.943	58.151
	#REF!	53.9027	54.9865	58.2228
	#REF!	53.9367	55.03	58.2946
	#REF!	53.9707	55.0735	58.3664
	#REF!	54.0047	55.1169	58.4381
	#REF!	54.0387	55.1604	58.5099
	#REF!	54.0726	55.2038	58.5815
	#REF!	54.1066	55.2472	58.6532
	#REF!	54.1405	55.2906	58.7248
	#REF!	54.1744	55.3339	58.7964
	#REF!	54.2083	55.3773	58.868
	#REF!	54.2422	55.4206	58.9395
	#REF!	54.2761	55.4639	59.011
	#REF!	54.3099	55.5072	59.0825
	#REF!	54.3438	55.5504	59.154
	#REF!	54.3776	55.5937	59.2254
	#REF!	54.4114	55.6369	59.2968
	#REF!	54.4452	55.6801	59.3681
	#REF!	54.479	55.7233	59.4394
	#REF!	54.5127	55.7664	59.5107
	#REF!	54.5465	55.8096	59.582
	#REF!	54.5802	55.8527	59.6532
	#REF!	54.6139	55.8958	59.7244
	#REF!	54.6476	55.9389	59.7956
	#REF!	54.6813	55.982	59.8668
	#REF!	54.715	56.025	59.9379
	#REF!	54.7486	56.0681	60.009
	#REF!	54.7823	56.1111	60.08
	#REF!	54.8159	56.1541	60.151
	#REF!	54.8495	56.1971	60.222
	#REF!	54.8831	56.24	60.293
	#REF!	54.9167	56.2829	60.3639
	#REF!	54.9502	56.3259	60.4348
	#REF!	54.9838	56.3688	60.5057
	#REF!	55.0173	56.4116	60.5765
	#REF!	55.0508	56.4545	60.6474
	#REF!	55.0843	56.4973	60.7181
	#REF!	55.1178	56.5402	60.7889
	#REF!	55.1513	56.583	60.8596
	#REF!	55.1847	56.6257	60.9303
	#REF!	55.2182	56.6685	61.0009
	#REF!	55.2516	56.7113	61.0716
	#REF!	55.285	56.754	61.1422
	#REF!	55.3184	56.7967	61.2127
	#REF!	55.3518	56.8394	61.2833
	#REF!	55.3852	56.882	61.3538
	#REF!	55.4185	56.9247	61.4242
	#REF!	55.4518	56.9673	61.4947
	#REF!	55.4852	57.0099	61.5651
	#REF!	55.5185	57.0525	61.6355
	#REF!	55.5518	57.0951	61.7058
	#REF!	55.585	57.1376	61.7762
	#REF!	55.6183	57.1802	61.8464
	#REF!	55.6515	57.2227	61.9167
	#REF!	55.6847	57.2652	61.9869
	#REF!	55.718	57.3077	62.0571
	#REF!	55.7512	57.3501	62.1273
	#REF!	55.7843	57.3926	62.1974
	#REF!	55.8175	57.435	62.2675
	#REF!	55.8507	57.4774	62.3376
	#REF!	55.8838	57.5197	62.4077
	#REF!	55.9169	57.5621	62.4777
	#REF!	55.95	57.6044	62.5476
	#REF!	55.9831	57.6468	62.6176
	#REF!	56.0162	57.6891	62.6875
	#REF!	56.0492	57.7313	62.7574
	#REF!	56.0823	57.7736	62.8273
	#REF!	56.1153	57.8159	62.8971
	#REF!	56.1483	57.8581	62.9669
	#REF!	56.1813	57.9003	63.0366
	#REF!	56.2143	57.9425	63.1064
	#REF!	56.2473	57.9846	63.1761
	#REF!	56.2802	58.0268	63.2458
	#REF!	56.3131	58.0689	63.3154
	#REF!	56.3461	58.111	63.385
	#REF!	56.379	58.1531	63.4546
	#REF!	56.4119	58.1952	63.5241
	#REF!	56.4447	58.2372	63.5937
	#REF!	56.4776	58.2792	63.6631
	#REF!	56.5104	58.3213	63.7326
	#REF!	56.5433	58.3632	63.802
	#REF!	56.5761	58.4052	63.8714
	#REF!	56.6089	58.4472	63.9408
	#REF!	56.6416	58.4891	64.0101
	#REF!	56.6744	58.531	64.0794
	#REF!	56.7072	58.5729	64.1487
	#REF!	56.7399	58.6148	64.2179
	#REF!	56.7726	58.6566	64.2871
	#REF!	56.8053	58.6985	64.3563
	#REF!	56.838	58.7403	64.4254
	#REF!	56.8707	58.7821	64.4946
	#REF!	56.9033	58.8239	64.5636
	#REF!	56.936	58.8656	64.6327
	#REF!	56.9686	58.9074	64.7017
	#REF!	57.0012	58.9491	64.7707
	#REF!	57.0338	58.9908	64.8396
	#REF!	57.0664	59.0325	64.9086
	#REF!	57.099	59.0741	64.9775
	#REF!	57.1315	59.1158	65.0463
	#REF!	57.164	59.1574	65.1152
	#REF!	57.1966	59.199	65.184
	#REF!	57.2291	59.2406	65.2527
	#REF!	57.2616	59.2821	65.3215
	#REF!	57.294	59.3237	65.3902
	#REF!	57.3265	59.3652	65.4589
	#REF!	57.3589	59.4067	65.5275
	#REF!	57.3914	59.4482	65.5961
	#REF!	57.4238	59.4896	65.6647
	#REF!	57.4562	59.5311	65.7333
	#REF!	57.4885	59.5725	65.8018
	#REF!	57.5209	59.6139	65.8703
	#REF!	57.5533	59.6553	65.9387
	#REF!	57.5856	59.6967	66.0071
	#REF!	57.6179	59.738	66.0755
	#REF!	57.6502	59.7794	66.1439
	#REF!	57.6825	59.8207	66.2122
	#REF!	57.7148	59.862	66.2805
	#REF!	57.747	59.9032	66.3488
	#REF!	57.7793	59.9445	66.417
	#REF!	57.8115	59.9857	66.4852
	#REF!	57.8437	60.0269	66.5534
	#REF!	57.8759	60.0681	66.6216
	#REF!	57.9081	60.1093	66.6897
	#REF!	57.9402	60.1504	66.7578
	#REF!	57.9724	60.1916	66.8258
	#REF!	58.0045	60.2327	66.8938
	#REF!	58.0366	60.2738	66.9618
	#REF!	58.0687	60.3149	67.0298
	#REF!	58.1008	60.3559	67.0977
	#REF!	58.1329	60.3969	67.1656
	#REF!	58.165	60.438	67.2335
	#REF!	58.197	60.479	67.3013
	#REF!	58.229	60.5199	67.3691
	#REF!	58.261	60.5609	67.4368
	#REF!	58.293	60.6018	67.5046
	#REF!	58.325	60.6428	67.5723
	#REF!	58.357	60.6837	67.64
	#REF!	58.3889	60.7245	67.7076
	#REF!	58.4209	60.7654	67.7752
	#REF!	58.4528	60.8062	67.8428
	#REF!	58.4847	60.8471	67.9103
	#REF!	58.5166	60.8879	67.9779
	#REF!	58.5484	60.9286	68.0453
	#REF!	58.5803	60.9694	68.1128
	#REF!	58.6121	61.0102	68.1802
	#REF!	58.644	61.0509	68.2476
	#REF!	58.6758	61.0916	68.315
	#REF!	58.7076	61.1323	68.3823
	#REF!	58.7393	61.1729	68.4496
	#REF!	58.7711	61.2136	68.5169
	#REF!	58.8028	61.2542	68.5841
	#REF!	58.8346	61.2948	68.6513
	#REF!	58.8663	61.3354	68.7185
	#REF!	58.898	61.376	68.7856
	#REF!	58.9297	61.4165	68.8527
	#REF!	58.9614	61.457	68.9198
	#REF!	58.993	61.4976	68.9868
	#REF!	59.0247	61.538	69.0538
	#REF!	59.0563	61.5785	69.1208
	#REF!	59.0879	61.619	69.1878
	#REF!	59.1195	61.6594	69.2547
	#REF!	59.1511	61.6998	69.3216
	#REF!	59.1826	61.7402	69.3884
	#REF!	59.2142	61.7806	69.4552
	#REF!	59.2457	61.8209	69.522
	#REF!	59.2772	61.8613	69.5888
	#REF!	59.3087	61.9016	69.6555
	#REF!	59.3402	61.9419	69.7222
	#REF!	59.3717	61.9822	69.7889
	#REF!	59.4031	62.0224	69.8555
	#REF!	59.4346	62.0626	69.9221
	#REF!	59.466	62.1029	69.9887
	#REF!	59.4974	62.1431	70.0552
	#REF!	59.5288	62.1832	70.1218
	#REF!	59.5602	62.2234	70.1882
	#REF!	59.5915	62.2635	70.2547
	#REF!	59.6229	62.3037	70.3211
	#REF!	59.6542	62.3438	70.3875
	#REF!	59.6855	62.3838	70.4538
	#REF!	59.7168	62.4239	70.5201
	#REF!	59.7481	62.4639	70.5864
	#REF!	59.7794	62.504	70.6527
	#REF!	59.8106	62.544	70.7189
	#REF!	59.8419	62.5839	70.7851
	#REF!	59.8731	62.6239	70.8513
	#REF!	59.9043	62.6639	70.9174
	#REF!	59.9355	62.7038	70.9835
	#REF!	59.9667	62.7437	71.0496
	#REF!	59.9979	62.7836	71.1156
	#REF!	60.029	62.8234	71.1816
	#REF!	60.0601	62.8633	71.2476
	#REF!	60.0913	62.9031	71.3135
	#REF!	60.1224	62.9429	71.3794
	#REF!	60.1534	62.9827	71.4453
	#REF!	60.1845	63.0225	71.5111
	#REF!	60.2156	63.0622	71.577
	#REF!	60.2466	63.102	71.6427
	#REF!	60.2776	63.1417	71.7085
	#REF!	60.3086	63.1814	71.7742
	#REF!	60.3396	63.221	71.8399
	#REF!	60.3706	63.2607	71.9056
	#REF!	60.4016	63.3003	71.9712
	#REF!	60.4325	63.3399	72.0368
	#REF!	60.4635	63.3795	72.1023
	#REF!	60.4944	63.4191	72.1679
	#REF!	60.5253	63.4587	72.2334
	#REF!	60.5562	63.4982	72.2988
	#REF!	60.587	63.5377	72.3643
	#REF!	60.6179	63.5772	72.4297
	#REF!	60.6487	63.6167	72.495
	#REF!	60.6796	63.6561	72.5604
	#REF!	60.7104	63.6956	72.6257
	#REF!	60.7412	63.735	72.691
	#REF!	60.7719	63.7744	72.7562
	#REF!	60.8027	63.8138	72.8214
	#REF!	60.8335	63.8531	72.8866
	#REF!	60.8642	63.8925	72.9518
	#REF!	60.8949	63.9318	73.0169
	#REF!	60.9256	63.9711	73.082
	#REF!	60.9563	64.0104	73.147
	#REF!	60.987	64.0496	73.2121
	#REF!	61.0176	64.0889	73.2771
	#REF!	61.0483	64.1281	73.342
	#REF!	61.0789	64.1673	73.4069
	#REF!	61.1095	64.2065	73.4718
	#REF!	61.1401	64.2457	73.5367
	#REF!	61.1707	64.2848	73.6016
	#REF!	61.2012	64.3239	73.6664
	#REF!	61.2318	64.363	73.7311
	#REF!	61.2623	64.4021	73.7959
	#REF!	61.2929	64.4412	73.8606
	#REF!	61.3234	64.4803	73.9253
	#REF!	61.3538	64.5193	73.9899
	#REF!	61.3843	64.5583	74.0545
	#REF!	61.4148	64.5973	74.1191
	#REF!	61.4452	64.6363	74.1837
	#REF!	61.4756	64.6752	74.2482
	#REF!	61.5061	64.7141	74.3127
	#REF!	61.5365	64.7531	74.3771
	#REF!	61.5668	64.792	74.4416
	#REF!	61.5972	64.8308	74.506
	#REF!	61.6276	64.8697	74.5703
	#REF!	61.6579	64.9085	74.6346
	#REF!	61.6882	64.9473	74.6989
	#REF!	61.7185	64.9861	74.7632
	#REF!	61.7488	65.0249	74.8275
	#REF!	61.7791	65.0637	74.8917
	#REF!	61.8093	65.1024	74.9558
	#REF!	61.8396	65.1411	75.02
	#REF!	61.8698	65.1798	75.0841
	#REF!	61.9	65.2185	75.1482
	#REF!	61.9302	65.2572	75.2122
	#REF!	61.9604	65.2958	75.2762
	#REF!	61.9906	65.3344	75.3402
	#REF!	62.0207	65.373	75.4042
	#REF!	62.0509	65.4116	75.4681
	#REF!	62.081	65.4502	75.532
	#REF!	62.1111	65.4887	75.5958
	#REF!	62.1412	65.5273	75.6597
	#REF!	62.1713	65.5658	75.7235
	#REF!	62.2013	65.6043	75.7872
	#REF!	62.2314	65.6427	75.851
	#REF!	62.2614	65.6812	75.9147
	#REF!	62.2914	65.7196	75.9783
	#REF!	62.3214	65.758	76.042
	#REF!	62.3514	65.7964	76.1056
	#REF!	62.3814	65.8348	76.1692
	#REF!	62.4114	65.8731	76.2327
	#REF!	62.4413	65.9115	76.2962
	#REF!	62.4712	65.9498	76.3597
	#REF!	62.5011	65.9881	76.4232
	#REF!	62.531	66.0264	76.4866
	#REF!	62.5609	66.0646	76.55
	#REF!	62.5908	66.1029	76.6133
	#REF!	62.6206	66.1411	76.6766
	#REF!	62.6505	66.1793	76.7399
	#REF!	62.6803	66.2175	76.8032
	#REF!	62.7101	66.2556	76.8664
	#REF!	62.7399	66.2938	76.9296
	#REF!	62.7696	66.3319	76.9928
	#REF!	62.7994	66.37	77.0559
	#REF!	62.8291	66.4081	77.119
	#REF!	62.8589	66.4461	77.1821
	#REF!	62.8886	66.4842	77.2452
	#REF!	62.9183	66.5222	77.3082
	#REF!	62.948	66.5602	77.3711
	#REF!	62.9776	66.5982	77.4341
	#REF!	63.0073	66.6362	77.497
	#REF!	63.0369	66.6741	77.5599
	#REF!	63.0665	66.712	77.6228
	#REF!	63.0962	66.75	77.6856
	#REF!	63.1257	66.7878	77.7484
	#REF!	63.1553	66.8257	77.8111
	#REF!	63.1849	66.8636	77.8739
	#REF!	63.2144	66.9014	77.9365
	#REF!	63.244	66.9392	77.9992
	#REF!	63.2735	66.977	78.0618
	#REF!	63.303	67.0148	78.1245
	#REF!	63.3325	67.0525	78.187
	#REF!	63.3619	67.0903	78.2496
	#REF!	63.3914	67.128	78.3121
	#REF!	63.4208	67.1657	78.3745
	#REF!	63.4503	67.2034	78.437
	#REF!	63.4797	67.241	78.4994
	#REF!	63.5091	67.2787	78.5618
	#REF!	63.5385	67.3163	78.6241
	#REF!	63.5678	67.3539	78.6865
	#REF!	63.5972	67.3915	78.7488
	#REF!	63.6265	67.4291	78.811
	#REF!	63.6558	67.4666	78.8732
	#REF!	63.6851	67.5041	78.9354
	#REF!	63.7144	67.5416	78.9976
	#REF!	63.7437	67.5791	79.0597
	#REF!	63.773	67.6166	79.1218
	#REF!	63.8022	67.6541	79.1839
	#REF!	63.8314	67.6915	79.2459
	#REF!	63.8607	67.7289	79.308
	#REF!	63.8899	67.7663	79.3699
	#REF!	63.9191	67.8037	79.4319
	#REF!	63.9482	67.841	79.4938
	#REF!	63.9774	67.8784	79.5557
	#REF!	64.0065	67.9157	79.6175
	#REF!	64.0356	67.953	79.6793
	#REF!	64.0648	67.9902	79.7411
	#REF!	64.0939	68.0275	79.8029
	#REF!	64.1229	68.0647	79.8646
	#REF!	64.152	68.102	79.9263
	#REF!	64.1811	68.1392	79.988
	#REF!	64.2101	68.1764	80.0496
	#REF!	64.2391	68.2135	80.1112
	#REF!	64.2681	68.2507	80.1728
	#REF!	64.2971	68.2878	80.2343
	#REF!	64.3261	68.3249	80.2958
	#REF!	64.355	68.362	80.3573
	#REF!	64.384	68.399	80.4188
	#REF!	64.4129	68.4361	80.4802
	#REF!	64.4418	68.4731	80.5415
	#REF!	64.4707	68.5101	80.6029
	#REF!	64.4996	68.5471	80.6642
	#REF!	64.5285	68.5841	80.7255
	#REF!	64.5574	68.6211	80.7868
	#REF!	64.5862	68.658	80.848
	#REF!	64.615	68.6949	80.9092
	#REF!	64.6438	68.7318	80.9704
	#REF!	64.6726	68.7687	81.0315
	#REF!	64.7014	68.8056	81.0926
	#REF!	64.7302	68.8424	81.1537
	#REF!	64.7589	68.8792	81.2147
	#REF!	64.7877	68.916	81.2757
	#REF!	64.8164	68.9528	81.3367
	#REF!	64.8451	68.9896	81.3976
	#REF!	64.8738	69.0263	81.4586
	#REF!	64.9025	69.063	81.5194
	#REF!	64.9311	69.0997	81.5803
	#REF!	64.9598	69.1364	81.6411
	#REF!	64.9884	69.1731	81.7019
	#REF!	65.017	69.2098	81.7627
	#REF!	65.0456	69.2464	81.8234
	#REF!	65.0742	69.283	81.8841
	#REF!	65.1028	69.3196	81.9448
	#REF!	65.1314	69.3562	82.0054
	#REF!	65.1599	69.3927	82.066
	#REF!	65.1884	69.4293	82.1266
	#REF!	65.217	69.4658	82.1871
	#REF!	65.2455	69.5023	82.2476
	#REF!	65.2739	69.5388	82.3081
	#REF!	65.3024	69.5752	82.3686
	#REF!	65.3309	69.6117	82.429
	#REF!	65.3593	69.6481	82.4894
	#REF!	65.3877	69.6845	82.5497
	#REF!	65.4161	69.7209	82.6101
	#REF!	65.4445	69.7573	82.6704
	#REF!	65.4729	69.7936	82.7306
	#REF!	65.5013	69.8299	82.7909
	#REF!	65.5296	69.8662	82.8511
	#REF!	65.558	69.9025	82.9112
	#REF!	65.5863	69.9388	82.9714
	#REF!	65.6146	69.9751	83.0315
	#REF!	65.6429	70.0113	83.0916
	#REF!	65.6712	70.0475	83.1516
	#REF!	65.6994	70.0837	83.2116
	#REF!	65.7277	70.1199	83.2716
	#REF!	65.7559	70.156	83.3316
	#REF!	65.7841	70.1922	83.3915
	#REF!	65.8123	70.2283	83.4514
	#REF!	65.8405	70.2644	83.5112
	#REF!	65.8687	70.3005	83.5711
	#REF!	65.8969	70.3366	83.6309
	#REF!	65.925	70.3726	83.6907
	#REF!	65.9531	70.4086	83.7504
	#REF!	65.9813	70.4447	83.8101
	#REF!	66.0094	70.4806	83.8698
	#REF!	66.0374	70.5166	83.9294
	#REF!	66.0655	70.5526	83.989
	#REF!	66.0936	70.5885	84.0486
	#REF!	66.1216	70.6244	84.1082
	#REF!	66.1496	70.6603	84.1677
	#REF!	66.1777	70.6962	84.2272
	#REF!	66.2057	70.7321	84.2866
	#REF!	66.2336	70.7679	84.3461
	#REF!	66.2616	70.8037	84.4055
	#REF!	66.2896	70.8395	84.4648
	#REF!	66.3175	70.8753	84.5242
	#REF!	66.3454	70.9111	84.5835
	#REF!	66.3733	70.9468	84.6428
	#REF!	66.4012	70.9826	84.702
	#REF!	66.4291	71.0183	84.7612
	#REF!	66.457	71.054	84.8204
	#REF!	66.4848	71.0896	84.8796
	#REF!	66.5127	71.1253	84.9387
	#REF!	66.5405	71.1609	84.9978
	#REF!	66.5683	71.1965	85.0568
	#REF!	66.5961	71.2321	85.1159
	#REF!	66.6239	71.2677	85.1749
	#REF!	66.6516	71.3033	85.2338
	#REF!	66.6794	71.3388	85.2928
	#REF!	66.7071	71.3743	85.3517
	#REF!	66.7348	71.4098	85.4106
	#REF!	66.7625	71.4453	85.4694
	#REF!	66.7902	71.4808	85.5282
	#REF!	66.8179	71.5162	85.587
	#REF!	66.8456	71.5517	85.6458
	#REF!	66.8732	71.5871	85.7045
	#REF!	66.9008	71.6225	85.7632
	#REF!	66.9285	71.6579	85.8218
	#REF!	66.9561	71.6932	85.8805
	#REF!	66.9837	71.7285	85.9391
	#REF!	67.0112	71.7639	85.9976
	#REF!	67.0388	71.7992	86.0562
	#REF!	67.0663	71.8344	86.1147
	#REF!	67.0939	71.8697	86.1732
	#REF!	67.1214	71.905	86.2316
	#REF!	67.1489	71.9402	86.29
	#REF!	67.1764	71.9754	86.3484
	#REF!	67.2038	72.0106	86.4068
	#REF!	67.2313	72.0457	86.4651
	#REF!	67.2587	72.0809	86.5234
	#REF!	67.2862	72.116	86.5817
	#REF!	67.3136	72.1511	86.6399
	#REF!	67.341	72.1862	86.6981
	#REF!	67.3684	72.2213	86.7563
	#REF!	67.3957	72.2564	86.8144
	#REF!	67.4231	72.2914	86.8725
	#REF!	67.4504	72.3264	86.9306
	#REF!	67.4778	72.3614	86.9887
	#REF!	67.5051	72.3964	87.0467
	#REF!	67.5324	72.4314	87.1047
	#REF!	67.5597	72.4663	87.1626
	#REF!	67.5869	72.5013	87.2206
	#REF!	67.6142	72.5362	87.2785
	#REF!	67.6414	72.5711	87.3363
	#REF!	67.6686	72.6059	87.3942
	#REF!	67.6959	72.6408	87.452
	#REF!	67.723	72.6756	87.5097
	#REF!	67.7502	72.7105	87.5675
	#REF!	67.7774	72.7453	87.6252
	#REF!	67.8046	72.78	87.6829
	#REF!	67.8317	72.8148	87.7405
	#REF!	67.8588	72.8496	87.7982
	#REF!	67.8859	72.8843	87.8558
	#REF!	67.913	72.919	87.9133
	#REF!	67.9401	72.9537	87.9709
	#REF!	67.9672	72.9883	88.0284
	#REF!	67.9942	73.023	88.0858
	#REF!	68.0213	73.0576	88.1433
	#REF!	68.0483	73.0923	88.2007
	#REF!	68.0753	73.1268	88.2581
	#REF!	68.1023	73.1614	88.3154
	#REF!	68.1293	73.196	88.3727
	#REF!	68.1562	73.2305	88.43
	#REF!	68.1832	73.2651	88.4873
	#REF!	68.2101	73.2996	88.5445
	#REF!	68.2371	73.3341	88.6017
	#REF!	68.264	73.3685	88.6589
	#REF!	68.2909	73.403	88.716
	#REF!	68.3177	73.4374	88.7731
	#REF!	68.3446	73.4718	88.8302
	#REF!	68.3715	73.5062	88.8873
	#REF!	68.3983	73.5406	88.9443
	#REF!	68.4251	73.575	89.0013
	#REF!	68.4519	73.6093	89.0582
	#REF!	68.4787	73.6436	89.1152
	#REF!	68.5055	73.6779	89.1721
	#REF!	68.5323	73.7122	89.2289
	#REF!	68.559	73.7465	89.2858
	#REF!	68.5858	73.7807	89.3426
	#REF!	68.6125	73.815	89.3993
	#REF!	68.6392	73.8492	89.4561
	#REF!	68.6659	73.8834	89.5128
	#REF!	68.6926	73.9175	89.5695
	#REF!	68.7192	73.9517	89.6261
	#REF!	68.7459	73.9858	89.6828
	#REF!	68.7725	74.02	89.7394
	#REF!	68.7991	74.0541	89.7959
	#REF!	68.8257	74.0882	89.8525
	#REF!	68.8523	74.1222	89.909
	#REF!	68.8789	74.1563	89.9654
	#REF!	68.9055	74.1903	90.0219
	#REF!	68.932	74.2243	90.0783
	#REF!	68.9586	74.2583	90.1347
	#REF!	68.9851	74.2923	90.191
	#REF!	69.0116	74.3262	90.2474
	#REF!	69.0381	74.3602	90.3037
	#REF!	69.0646	74.3941	90.3599
	#REF!	69.091	74.428	90.4162
	#REF!	69.1175	74.4619	90.4724
	#REF!	69.1439	74.4958	90.5285
	#REF!	69.1704	74.5296	90.5847
	#REF!	69.1968	74.5634	90.6408
	#REF!	69.2232	74.5973	90.6969
	#REF!	69.2496	74.6311	90.7529
	#REF!	69.2759	74.6648	90.809
	#REF!	69.3023	74.6986	90.865
	#REF!	69.3286	74.7323	90.9209
	#REF!	69.3549	74.7661	90.9769
	#REF!	69.3812	74.7998	91.0328
	#REF!	69.4075	74.8334	91.0886
	#REF!	69.4338	74.8671	91.1445
	#REF!	69.4601	74.9008	91.2003
	#REF!	69.4863	74.9344	91.2561
	#REF!	69.5126	74.968	91.3118
	#REF!	69.5388	75.0016	91.3676
	#REF!	69.565	75.0352	91.4233
	#REF!	69.5912	75.0688	91.4789
	#REF!	69.6174	75.1023	91.5346
	#REF!	69.6436	75.1358	91.5902
	#REF!	69.6697	75.1693	91.6458
	#REF!	69.6959	75.2028	91.7013
	#REF!	69.722	75.2363	91.7568
	#REF!	69.7481	75.2697	91.8123
	#REF!	69.7742	75.3032	91.8678
	#REF!	69.8003	75.3366	91.9232
	#REF!	69.8264	75.37	91.9786
	#REF!	69.8524	75.4034	92.0339
	#REF!	69.8785	75.4367	92.0893
	#REF!	69.9045	75.4701	92.1446
	#REF!	69.9305	75.5034	92.1999
	#REF!	69.9565	75.5367	92.2551
	#REF!	69.9825	75.57	92.3103
	#REF!	70.0085	75.6033	92.3655
	#REF!	70.0344	75.6365	92.4207
	#REF!	70.0604	75.6698	92.4758
	#REF!	70.0863	75.703	92.5309
	#REF!	70.1122	75.7362	92.586
	#REF!	70.1381	75.7694	92.641
	#REF!	70.164	75.8025	92.696
	#REF!	70.1899	75.8357	92.751
	#REF!	70.2157	75.8688	92.806
	#REF!	70.2416	75.9019	92.8609
	#REF!	70.2674	75.935	92.9158
	#REF!	70.2932	75.9681	92.9706
	#REF!	70.3191	76.0011	93.0255
	#REF!	70.3448	76.0342	93.0803
	#REF!	70.3706	76.0672	93.1351
	#REF!	70.3964	76.1002	93.1898
	#REF!	70.4221	76.1332	93.2445
	#REF!	70.4479	76.1662	93.2992
	#REF!	70.4736	76.1991	93.3539
	#REF!	70.4993	76.232	93.4085
	#REF!	70.525	76.265	93.4631
	#REF!	70.5507	76.2979	93.5176
	#REF!	70.5763	76.3307	93.5722
	#REF!	70.602	76.3636	93.6267
	#REF!	70.6276	76.3964	93.6812
	#REF!	70.6532	76.4293	93.7356
	#REF!	70.6789	76.4621	93.79
	#REF!	70.7045	76.4949	93.8444
	#REF!	70.73	76.5276	93.8988
	#REF!	70.7556	76.5604	93.9531
	#REF!	70.7812	76.5931	94.0074
	#REF!	70.8067	76.6258	94.0617
	#REF!	70.8322	76.6586	94.1159
	#REF!	70.8577	76.6912	94.1701
	#REF!	70.8832	76.7239	94.2243
	#REF!	70.9087	76.7565	94.2785
	#REF!	70.9342	76.7892	94.3326
	#REF!	70.9596	76.8218	94.3867
	#REF!	70.9851	76.8544	94.4408
	#REF!	71.0105	76.887	94.4948
	#REF!	71.0359	76.9195	94.5488
	#REF!	71.0613	76.9521	94.6028
	#REF!	71.0867	76.9846	94.6567
	#REF!	71.1121	77.0171	94.7107
	#REF!	71.1375	77.0496	94.7646
	#REF!	71.1628	77.0821	94.8184
	#REF!	71.1881	77.1145	94.8722
	#REF!	71.2135	77.1469	94.926
	#REF!	71.2388	77.1794	94.9798
	#REF!	71.2641	77.2118	95.0336
	#REF!	71.2893	77.2442	95.0873
	#REF!	71.3146	77.2765	95.141
	#REF!	71.3399	77.3089	95.1946
	#REF!	71.3651	77.3412	95.2482
	#REF!	71.3903	77.3735	95.3018
	#REF!	71.4155	77.4058	95.3554
	#REF!	71.4407	77.4381	95.4089
	#REF!	71.4659	77.4703	95.4625
	#REF!	71.4911	77.5026	95.5159
	#REF!	71.5162	77.5348	95.5694
	#REF!	71.5414	77.567	95.6228
	#REF!	71.5665	77.5992	95.6762
	#REF!	71.5916	77.6314	95.7296
	#REF!	71.6167	77.6635	95.7829
	#REF!	71.6418	77.6957	95.8362
	#REF!	71.6669	77.7278	95.8895
	#REF!	71.6919	77.7599	95.9427
	#REF!	71.717	77.792	95.9959
	#REF!	71.742	77.824	96.0491
	#REF!	71.767	77.8561	96.1023
	#REF!	71.792	77.8881	96.1554
	#REF!	71.817	77.9201	96.2085
	#REF!	71.842	77.9521	96.2616
	#REF!	71.8669	77.9841	96.3146
	#REF!	71.8919	78.0161	96.3677
	#REF!	71.9168	78.048	96.4206
	#REF!	71.9417	78.08	96.4736
	#REF!	71.9667	78.1119	96.5265
	#REF!	71.9915	78.1438	96.5794
	#REF!	72.0164	78.1756	96.6323
	#REF!	72.0413	78.2075	96.6851
	#REF!	72.0662	78.2393	96.7379
	#REF!	72.091	78.2711	96.7907
	#REF!	72.1158	78.303	96.8435
	#REF!	72.1406	78.3347	96.8962
	#REF!	72.1654	78.3665	96.9489
	#REF!	72.1902	78.3983	97.0016
	#REF!	72.215	78.43	97.0542
	#REF!	72.2397	78.4617	97.1068
	#REF!	72.2645	78.4934	97.1594
	#REF!	72.2892	78.5251	97.2119
	#REF!	72.3139	78.5568	97.2645
	#REF!	72.3386	78.5884	97.3169
	#REF!	72.3633	78.62	97.3694
	#REF!	72.388	78.6517	97.4218
	#REF!	72.4127	78.6833	97.4743
	#REF!	72.4373	78.7148	97.5266
	#REF!	72.462	78.7464	97.579
	#REF!	72.4866	78.7779	97.6313
	#REF!	72.5112	78.8095	97.6836
	#REF!	72.5358	78.841	97.7359
	#REF!	72.5604	78.8725	97.7881
	#REF!	72.5849	78.9039	97.8403
	#REF!	72.6095	78.9354	97.8925
	#REF!	72.634	78.9668	97.9446
	#REF!	72.6586	78.9983	97.9967
	#REF!	72.6831	79.0297	98.0488
	#REF!	72.7076	79.0611	98.1009
	#REF!	72.7321	79.0924	98.1529
	#REF!	72.7565	79.1238	98.2049
	#REF!	72.781	79.1551	98.2569
	#REF!	72.8055	79.1865	98.3088
	#REF!	72.8299	79.2178	98.3608
	#REF!	72.8543	79.249	98.4126
	#REF!	72.8787	79.2803	98.4645
	#REF!	72.9031	79.3116	98.5163
	#REF!	72.9275	79.3428	98.5681
	#REF!	72.9519	79.374	98.6199
	#REF!	72.9762	79.4052	98.6717
	#REF!	73.0006	79.4364	98.7234
	#REF!	73.0249	79.4676	98.7751
	#REF!	73.0492	79.4987	98.8267
	#REF!	73.0735	79.5298	98.8784
	#REF!	73.0978	79.5609	98.93
	#REF!	73.1221	79.592	98.9815
	#REF!	73.1463	79.6231	99.0331
	#REF!	73.1706	79.6542	99.0846
	#REF!	73.1948	79.6852	99.1361
	#REF!	73.219	79.7163	99.1875
	#REF!	73.2432	79.7473	99.239
	#REF!	73.2674	79.7783	99.2904
	#REF!	73.2916	79.8092	99.3417
	#REF!	73.3158	79.8402	99.3931
	#REF!	73.3399	79.8711	99.4444
	#REF!	73.3641	79.9021	99.4957
	#REF!	73.3882	79.933	99.547
	#REF!	73.4123	79.9639	99.5982
	#REF!	73.4364	79.9947	99.6494
	#REF!	73.4605	80.0256	99.7006
	#REF!	73.4846	80.0564	99.7517
	#REF!	73.5086	80.0873	99.8028
	#REF!	73.5327	80.1181	99.8539
	#REF!	73.5567	80.1489	99.905
	#REF!	73.5807	80.1796	99.956
	#REF!	73.6047	80.2104	100.007
	#REF!	73.6287	80.2411	100.058
	#REF!	73.6527	80.2718	100.109
	#REF!	73.6767	80.3026	100.16
	#REF!	73.7006	80.3332	100.211
	#REF!	73.7246	80.3639	100.262
	#REF!	73.7485	80.3946	100.312
	#REF!	73.7724	80.4252	100.363
	#REF!	73.7963	80.4558	100.414
	#REF!	73.8202	80.4864	100.465
	#REF!	73.8441	80.517	100.516
	#REF!	73.8679	80.5476	100.566
	#REF!	73.8918	80.5781	100.617
	#REF!	73.9156	80.6087	100.668
	#REF!	73.9394	80.6392	100.718
	#REF!	73.9632	80.6697	100.769
	#REF!	73.987	80.7002	100.819
	#REF!	74.0108	80.7306	100.87
	#REF!	74.0346	80.7611	100.92
	#REF!	74.0583	80.7915	100.971
	#REF!	74.0821	80.8219	101.021
	#REF!	74.1058	80.8523	101.072
	#REF!	74.1295	80.8827	101.122
	#REF!	74.1532	80.9131	101.172
	#REF!	74.1769	80.9434	101.223
	#REF!	74.2006	80.9738	101.273
	#REF!	74.2243	81.0041	101.323
	#REF!	74.2479	81.0344	101.373
	#REF!	74.2716	81.0646	101.424
	#REF!	74.2952	81.0949	101.474
	#REF!	74.3188	81.1252	101.524
	#REF!	74.3424	81.1554	101.574
	#REF!	74.366	81.1856	101.624
	#REF!	74.3895	81.2158	101.674
	#REF!	74.4131	81.246	101.724
	#REF!	74.4367	81.2761	101.774
	#REF!	74.4602	81.3063	101.824
	#REF!	74.4837	81.3364	101.874
	#REF!	74.5072	81.3665	101.924
	#REF!	74.5307	81.3966	101.974
	#REF!	74.5542	81.4267	102.024
	#REF!	74.5777	81.4568	102.074
	#REF!	74.6011	81.4868	102.124
	#REF!	74.6246	81.5169	102.174
	#REF!	74.648	81.5469	102.223
	#REF!	74.6714	81.5769	102.273
	#REF!	74.6948	81.6068	102.323
	#REF!	74.7182	81.6368	102.372
	#REF!	74.7416	81.6668	102.422
	#REF!	74.7649	81.6967	102.472
	#REF!	74.7883	81.7266	102.521
	#REF!	74.8116	81.7565	102.571
	#REF!	74.8349	81.7864	102.62
	#REF!	74.8582	81.8162	102.67
	#REF!	74.8815	81.8461	102.719
	#REF!	74.9048	81.8759	102.769
	#REF!	74.9281	81.9057	102.818
	#REF!	74.9514	81.9355	102.868
	#REF!	74.9746	81.9653	102.917
	#REF!	74.9978	81.9951	102.966
	#REF!	75.0211	82.0248	103.016
	#REF!	75.0443	82.0545	103.065
	#REF!	75.0675	82.0842	103.114
	#REF!	75.0907	82.1139	103.164
	#REF!	75.1138	82.1436	103.213
	#REF!	75.137	82.1733	103.262
	#REF!	75.1601	82.2029	103.311
	#REF!	75.1832	82.2326	103.36
	#REF!	75.2064	82.2622	103.409
	#REF!	75.2295	82.2918	103.458
	#REF!	75.2526	82.3214	103.507
	#REF!	75.2756	82.3509	103.557
	#REF!	75.2987	82.3805	103.605
	#REF!	75.3218	82.41	103.654
	#REF!	75.3448	82.4395	103.703
	#REF!	75.3678	82.469	103.752
	#REF!	75.3908	82.4985	103.801
	#REF!	75.4138	82.528	103.85
	#REF!	75.4368	82.5574	103.899
	#REF!	75.4598	82.5868	103.948
	#REF!	75.4828	82.6163	103.996
	#REF!	75.5057	82.6457	104.045
	#REF!	75.5287	82.675	104.094
	#REF!	75.5516	82.7044	104.143
	#REF!	75.5745	82.7338	104.191
	#REF!	75.5974	82.7631	104.24
	#REF!	75.6203	82.7924	104.288
	#REF!	75.6431	82.8217	104.337
	#REF!	75.666	82.851	104.386
	#REF!	75.6889	82.8803	104.434
	#REF!	75.7117	82.9095	104.483
	#REF!	75.7345	82.9387	104.531
	#REF!	75.7573	82.968	104.58
	#REF!	75.7801	82.9972	104.628
	#REF!	75.8029	83.0263	104.676
	#REF!	75.8257	83.0555	104.725
	#REF!	75.8484	83.0847	104.773
	#REF!	75.8712	83.1138	104.821
	#REF!	75.8939	83.1429	104.87
	#REF!	75.9166	83.172	104.918
	#REF!	75.9393	83.2011	104.966
	#REF!	75.962	83.2302	105.014
	#REF!	75.9847	83.2592	105.062
	#REF!	76.0074	83.2883	105.111
	#REF!	76.03	83.3173	105.159
	#REF!	76.0527	83.3463	105.207
	#REF!	76.0753	83.3753	105.255
	#REF!	76.0979	83.4043	105.303
	#REF!	76.1205	83.4332	105.351
	#REF!	76.1431	83.4622	105.399
	#REF!	76.1657	83.4911	105.447
	#REF!	76.1883	83.52	105.495
	#REF!	76.2108	83.5489	105.543
	#REF!	76.2334	83.5778	105.59
	#REF!	76.2559	83.6066	105.638
	#REF!	76.2784	83.6355	105.686
	#REF!	76.3009	83.6643	105.734
	#REF!	76.3234	83.6931	105.782
	#REF!	76.3459	83.7219	105.829
	#REF!	76.3684	83.7507	105.877
	#REF!	76.3908	83.7795	105.925
	#REF!	76.4133	83.8082	105.972
	#REF!	76.4357	83.8369	106.02
	#REF!	76.4581	83.8656	106.068
	#REF!	76.4805	83.8943	106.115
	#REF!	76.5029	83.923	106.163
	#REF!	76.5253	83.9517	106.21
	#REF!	76.5476	83.9803	106.258
	#REF!	76.57	84.009	106.305
	#REF!	76.5923	84.0376	106.353
	#REF!	76.6147	84.0662	106.4
	#REF!	76.637	84.0948	106.447
	#REF!	76.6593	84.1233	106.495
	#REF!	76.6816	84.1519	106.542
	#REF!	76.7039	84.1804	106.589
	#REF!	76.7261	84.2089	106.637
	#REF!	76.7484	84.2375	106.684
	#REF!	76.7706	84.2659	106.731
	#REF!	76.7928	84.2944	106.778
	#REF!	76.8151	84.3229	106.826
	#REF!	76.8373	84.3513	106.873
	#REF!	76.8594	84.3797	106.92
	#REF!	76.8816	84.4081	106.967
	#REF!	76.9038	84.4365	107.014
	#REF!	76.9259	84.4649	107.061
	#REF!	76.9481	84.4933	107.108
	#REF!	76.9702	84.5216	107.155
	#REF!	76.9923	84.5499	107.202
	#REF!	77.0144	84.5782	107.249
	#REF!	77.0365	84.6065	107.296
	#REF!	77.0586	84.6348	107.343
	#REF!	77.0807	84.6631	107.389
	#REF!	77.1027	84.6913	107.436
	#REF!	77.1248	84.7196	107.483
	#REF!	77.1468	84.7478	107.53
	#REF!	77.1688	84.776	107.577
	#REF!	77.1908	84.8042	107.623
	#REF!	77.2128	84.8323	107.67
	#REF!	77.2348	84.8605	107.717
	#REF!	77.2567	84.8886	107.763
	#REF!	77.2787	84.9167	107.81
	#REF!	77.3006	84.9448	107.856
	#REF!	77.3226	84.9729	107.903
	#REF!	77.3445	85.001	107.95
	#REF!	77.3664	85.0291	107.996
	#REF!	77.3883	85.0571	108.043
	#REF!	77.4102	85.0851	108.089
	#REF!	77.432	85.1131	108.135
	#REF!	77.4539	85.1411	108.182
	#REF!	77.4757	85.1691	108.228
	#REF!	77.4975	85.1971	108.275
	#REF!	77.5194	85.225	108.321
	#REF!	77.5412	85.2529	108.367
	#REF!	77.563	85.2809	108.413
	#REF!	77.5847	85.3087	108.46
	#REF!	77.6065	85.3366	108.506
	#REF!	77.6283	85.3645	108.552
	#REF!	77.65	85.3923	108.598
	#REF!	77.6717	85.4202	108.644
	#REF!	77.6935	85.448	108.69
	#REF!	77.7152	85.4758	108.736
	#REF!	77.7369	85.5036	108.783
	#REF!	77.7585	85.5314	108.829
	#REF!	77.7802	85.5591	108.875
	#REF!	77.8019	85.5869	108.921
	#REF!	77.8235	85.6146	108.966
	#REF!	77.8452	85.6423	109.012
	#REF!	77.8668	85.67	109.058
	#REF!	77.8884	85.6977	109.104
	#REF!	77.91	85.7253	109.15
	#REF!	77.9316	85.753	109.196
	#REF!	77.9531	85.7806	109.242
	#REF!	77.9747	85.8082	109.287
	#REF!	77.9962	85.8358	109.333
	#REF!	78.0178	85.8634	109.379
	#REF!	78.0393	85.891	109.424
	#REF!	78.0608	85.9185	109.47
	#REF!	78.0823	85.946	109.516
	#REF!	78.1038	85.9736	109.561
	#REF!	78.1253	86.0011	109.607
	#REF!	78.1467	86.0286	109.652
	#REF!	78.1682	86.056	109.698
	#REF!	78.1896	86.0835	109.744
	#REF!	78.2111	86.1109	109.789
	#REF!	78.2325	86.1384	109.834
	#REF!	78.2539	86.1658	109.88
	#REF!	78.2753	86.1932	109.925
	#REF!	78.2966	86.2205	109.971
	#REF!	78.318	86.2479	110.016
	#REF!	78.3394	86.2753	110.061
	#REF!	78.3607	86.3026	110.107
	#REF!	78.382	86.3299	110.152
	#REF!	78.4033	86.3572	110.197
	#REF!	78.4246	86.3845	110.242
	#REF!	78.4459	86.4118	110.287
	#REF!	78.4672	86.439	110.333
	#REF!	78.4885	86.4663	110.378
	#REF!	78.5097	86.4935	110.423
	#REF!	78.531	86.5207	110.468
	#REF!	78.5522	86.5479	110.513
	#REF!	78.5734	86.5751	110.558
	#REF!	78.5946	86.6022	110.603
	#REF!	78.6158	86.6294	110.648
	#REF!	78.637	86.6565	110.693
	#REF!	78.6582	86.6836	110.738
	#REF!	78.6794	86.7107	110.783
	#REF!	78.7005	86.7378	110.828
	#REF!	78.7216	86.7649	110.872
	#REF!	78.7428	86.7919	110.917
	#REF!	78.7639	86.819	110.962
	#REF!	78.785	86.846	111.007
	#REF!	78.8061	86.873	111.052
	#REF!	78.8271	86.9	111.096
	#REF!	78.8482	86.927	111.141
	#REF!	78.8693	86.9539	111.186
	#REF!	78.8903	86.9809	111.23
	#REF!	78.9113	87.0078	111.275
	#REF!	78.9323	87.0347	111.32
	#REF!	78.9533	87.0616	111.364
	#REF!	78.9743	87.0885	111.409
	#REF!	78.9953	87.1154	111.453
	#REF!	79.0163	87.1422	111.498
	#REF!	79.0372	87.169	111.542
	#REF!	79.0582	87.1959	111.587
	#REF!	79.0791	87.2227	111.631
	#REF!	79.1	87.2495	111.675
	#REF!	79.1209	87.2762	111.72
	#REF!	79.1418	87.303	111.764
	#REF!	79.1627	87.3297	111.808
	#REF!	79.1836	87.3565	111.853
	#REF!	79.2045	87.3832	111.897
	#REF!	79.2253	87.4099	111.941
	#REF!	79.2461	87.4366	111.985
	#REF!	79.267	87.4632	112.03
	#REF!	79.2878	87.4899	112.074
	#REF!	79.3086	87.5165	112.118
	#REF!	79.3294	87.5432	112.162
	#REF!	79.3501	87.5698	112.206
	#REF!	79.3709	87.5964	112.25
	#REF!	79.3917	87.6229	112.294
	#REF!	79.4124	87.6495	112.338
	#REF!	79.4331	87.6761	112.382
	#REF!	79.4539	87.7026	112.426
	#REF!	79.4746	87.7291	112.47
	#REF!	79.4953	87.7556	112.514
	#REF!	79.5159	87.7821	112.558
	#REF!	79.5366	87.8086	112.602
	#REF!	79.5573	87.835	112.645
	#REF!	79.5779	87.8615	112.689
	#REF!	79.5986	87.8879	112.733
	#REF!	79.6192	87.9143	112.777
	#REF!	79.6398	87.9407	112.82
	#REF!	79.6604	87.9671	112.864
	#REF!	79.681	87.9934	112.908
	#REF!	79.7016	88.0198	112.951
	#REF!	79.7221	88.0461	112.995
	#REF!	79.7427	88.0724	113.039
	#REF!	79.7632	88.0987	113.082
	#REF!	79.7837	88.125	113.126
	#REF!	79.8043	88.1513	113.169
	#REF!	79.8248	88.1776	113.213
	#REF!	79.8453	88.2038	113.256
	#REF!	79.8657	88.23	113.3
	#REF!	79.8862	88.2563	113.343
	#REF!	79.9067	88.2825	113.386
	#REF!	79.9271	88.3086	113.43
	#REF!	79.9476	88.3348	113.473
	#REF!	79.968	88.361	113.516
	#REF!	79.9884	88.3871	113.56
	#REF!	80.0088	88.4132	113.603
	#REF!	80.0292	88.4393	113.646
	#REF!	80.0496	88.4654	113.689
	#REF!	80.0699	88.4915	113.733
	#REF!	80.0903	88.5176	113.776
	#REF!	80.1106	88.5436	113.819
	#REF!	80.131	88.5697	113.862
	#REF!	80.1513	88.5957	113.905
	#REF!	80.1716	88.6217	113.948
	#REF!	80.1919	88.6477	113.991
	#REF!	80.2122	88.6736	114.034
	#REF!	80.2324	88.6996	114.077
	#REF!	80.2527	88.7255	114.12
	#REF!	80.2729	88.7515	114.163
	#REF!	80.2932	88.7774	114.206
	#REF!	80.3134	88.8033	114.249
	#REF!	80.3336	88.8292	114.292
	#REF!	80.3538	88.855	114.335
	#REF!	80.374	88.8809	114.378
	#REF!	80.3942	88.9067	114.42
	#REF!	80.4144	88.9326	114.463
	#REF!	80.4345	88.9584	114.506
	#REF!	80.4547	88.9842	114.549
	#REF!	80.4748	89.0099	114.591
	#REF!	80.4949	89.0357	114.634
	#REF!	80.515	89.0615	114.677
	#REF!	80.5351	89.0872	114.719
	#REF!	80.5552	89.1129	114.762
	#REF!	80.5753	89.1386	114.804
	#REF!	80.5954	89.1643	114.847
	#REF!	80.6154	89.19	114.889
	#REF!	80.6354	89.2157	114.932
	#REF!	80.6555	89.2413	114.974
	#REF!	80.6755	89.2669	115.017
	#REF!	80.6955	89.2925	115.059
	#REF!	80.7155	89.3181	115.102
	#REF!	80.7355	89.3437	115.144
	#REF!	80.7555	89.3693	115.186
	#REF!	80.7754	89.3949	115.229
	#REF!	80.7954	89.4204	115.271
	#REF!	80.8153	89.4459	115.313
	#REF!	80.8352	89.4715	115.355
	#REF!	80.8551	89.497	115.398
	#REF!	80.875	89.5224	115.44
	#REF!	80.8949	89.5479	115.482
	#REF!	80.9148	89.5734	115.524
	#REF!	80.9347	89.5988	115.566
	#REF!	80.9545	89.6242	115.608
	#REF!	80.9744	89.6496	115.65
	#REF!	80.9942	89.675	115.692
	#REF!	81.0141	89.7004	115.734
	#REF!	81.0339	89.7258	115.776
	#REF!	81.0537	89.7511	115.818
	#REF!	81.0735	89.7765	115.86
	#REF!	81.0932	89.8018	115.902
	#REF!	81.113	89.8271	115.944
	#REF!	81.1328	89.8524	115.986
	#REF!	81.1525	89.8777	116.028
	#REF!	81.1722	89.9029	116.07
	#REF!	81.1919	89.9282	116.111
	#REF!	81.2117	89.9534	116.153
	#REF!	81.2314	89.9786	116.195
	#REF!	81.251	90.0038	116.237
	#REF!	81.2707	90.029	116.278
	#REF!	81.2904	90.0542	116.32
	#REF!	81.31	90.0794	116.362
	#REF!	81.3297	90.1045	116.403
	#REF!	81.3493	90.1297	116.445
	#REF!	81.3689	90.1548	116.487
	#REF!	81.3885	90.1799	116.528
	#REF!	81.4081	90.205	116.57
	#REF!	81.4277	90.23	116.611
	#REF!	81.4473	90.2551	116.653
	#REF!	81.4669	90.2801	116.694
	#REF!	81.4864	90.3052	116.736
	#REF!	81.5059	90.3302	116.777
	#REF!	81.5255	90.3552	116.818
	#REF!	81.545	90.3802	116.86
	#REF!	81.5645	90.4052	116.901
	#REF!	81.584	90.4301	116.942
	#REF!	81.6035	90.4551	116.984
	#REF!	81.6229	90.48	117.025
	#REF!	81.6424	90.5049	117.066
	#REF!	81.6619	90.5298	117.107
	#REF!	81.6813	90.5547	117.149
	#REF!	81.7007	90.5796	117.19
	#REF!	81.7201	90.6044	117.231
	#REF!	81.7395	90.6293	117.272
	#REF!	81.7589	90.6541	117.313
	#REF!	81.7783	90.6789	117.354
	#REF!	81.7977	90.7037	117.395
	#REF!	81.8171	90.7285	117.436
	#REF!	81.8364	90.7533	117.477
	#REF!	81.8557	90.778	117.518
	#REF!	81.8751	90.8028	117.559
	#REF!	81.8944	90.8275	117.6
	#REF!	81.9137	90.8522	117.641
	#REF!	81.933	90.8769	117.682
	#REF!	81.9523	90.9016	117.723
	#REF!	81.9715	90.9263	117.763
	#REF!	81.9908	90.9509	117.804
	#REF!	82.01	90.9755	117.845
	#REF!	82.0293	91.0002	117.886
	#REF!	82.0485	91.0248	117.927
	#REF!	82.0677	91.0494	117.967
	#REF!	82.0869	91.074	118.008
	#REF!	82.1061	91.0985	118.049
	#REF!	82.1253	91.1231	118.089
	#REF!	82.1445	91.1476	118.13
	#REF!	82.1636	91.1722	118.17
	#REF!	82.1828	91.1967	118.211
	#REF!	82.2019	91.2212	118.252
	#REF!	82.221	91.2457	118.292
	#REF!	82.2402	91.2701	118.333
	#REF!	82.2593	91.2946	118.373
	#REF!	82.2784	91.319	118.413
	#REF!	82.2974	91.3435	118.454
	#REF!	82.3165	91.3679	118.494
	#REF!	82.3356	91.3923	118.535
	#REF!	82.3546	91.4167	118.575
	#REF!	82.3737	91.441	118.615
	#REF!	82.3927	91.4654	118.656
	#REF!	82.4117	91.4897	118.696
	#REF!	82.4307	91.514	118.736
	#REF!	82.4497	91.5384	118.776
	#REF!	82.4687	91.5627	118.817
	#REF!	82.4876	91.5869	118.857
	#REF!	82.5066	91.6112	118.897
	#REF!	82.5256	91.6355	118.937
	#REF!	82.5445	91.6597	118.977
	#REF!	82.5634	91.6839	119.017
	#REF!	82.5823	91.7082	119.057
	#REF!	82.6012	91.7324	119.097
	#REF!	82.6201	91.7566	119.137
	#REF!	82.639	91.7807	119.177
	#REF!	82.6579	91.8049	119.217
	#REF!	82.6768	91.829	119.257
	#REF!	82.6956	91.8532	119.297
	#REF!	82.7145	91.8773	119.337
	#REF!	82.7333	91.9014	119.377
	#REF!	82.7521	91.9255	119.417
	#REF!	82.7709	91.9495	119.457
	#REF!	82.7897	91.9736	119.496
	#REF!	82.8085	91.9976	119.536
	#REF!	82.8273	92.0217	119.576
	#REF!	82.846	92.0457	119.616
	#REF!	82.8648	92.0697	119.655
	#REF!	82.8835	92.0937	119.695
	#REF!	82.9023	92.1177	119.735
	#REF!	82.921	92.1416	119.774
	#REF!	82.9397	92.1656	119.814
	#REF!	82.9584	92.1895	119.854
	#REF!	82.9771	92.2134	119.893
	#REF!	82.9958	92.2373	119.933
	#REF!	83.0144	92.2612	119.972
	#REF!	83.0331	92.2851	120.012
	#REF!	83.0517	92.309	120.051
	#REF!	83.0704	92.3328	120.091
	#REF!	83.089	92.3566	120.13
	#REF!	83.1076	92.3805	120.169
	#REF!	83.1262	92.4043	120.209
	#REF!	83.1448	92.4281	120.248
	#REF!	83.1634	92.4519	120.287
	#REF!	83.1819	92.4756	120.327
	#REF!	83.2005	92.4994	120.366
	#REF!	83.219	92.5231	120.405
	#REF!	83.2376	92.5468	120.445
	#REF!	83.2561	92.5705	120.484
	#REF!	83.2746	92.5942	120.523
	#REF!	83.2931	92.6179	120.562
	#REF!	83.3116	92.6416	120.601
	#REF!	83.3301	92.6652	120.64
	#REF!	83.3486	92.6889	120.679
	#REF!	83.367	92.7125	120.719
	#REF!	83.3855	92.7361	120.758
	#REF!	83.4039	92.7597	120.797
	#REF!	83.4223	92.7833	120.836
	#REF!	83.4408	92.8069	120.875
	#REF!	83.4592	92.8304	120.914
	#REF!	83.4776	92.854	120.953
	#REF!	83.4959	92.8775	120.991
	#REF!	83.5143	92.901	121.03
	#REF!	83.5327	92.9245	121.069
	#REF!	83.551	92.948	121.108
	#REF!	83.5694	92.9715	121.147
	#REF!	83.5877	92.995	121.186
	#REF!	83.606	93.0184	121.224
	#REF!	83.6243	93.0419	121.263
	#REF!	83.6426	93.0653	121.302
	#REF!	83.6609	93.0887	121.341
	#REF!	83.6792	93.1121	121.379
	#REF!	83.6975	93.1355	121.418
	#REF!	83.7157	93.1588	121.457
	#REF!	83.734	93.1822	121.495
	#REF!	83.7522	93.2055	121.534
	#REF!	83.7704	93.2288	121.572
	#REF!	83.7887	93.2521	121.611
	#REF!	83.8069	93.2754	121.649
	#REF!	83.8251	93.2987	121.688
	#REF!	83.8432	93.322	121.726
	#REF!	83.8614	93.3453	121.765
	#REF!	83.8796	93.3685	121.803
	#REF!	83.8977	93.3917	121.842
	#REF!	83.9159	93.4149	121.88
	#REF!	83.934	93.4381	121.918
	#REF!	83.9521	93.4613	121.957
	#REF!	83.9702	93.4845	121.995
	#REF!	83.9883	93.5077	122.033
	#REF!	84.0064	93.5308	122.072
	#REF!	84.0245	93.554	122.11
	#REF!	84.0426	93.5771	122.148
	#REF!	84.0606	93.6002	122.186
	#REF!	84.0787	93.6233	122.224
	#REF!	84.0967	93.6464	122.263
	#REF!	84.1147	93.6694	122.301
	#REF!	84.1327	93.6925	122.339
	#REF!	84.1507	93.7155	122.377
	#REF!	84.1687	93.7385	122.415
	#REF!	84.1867	93.7615	122.453
	#REF!	84.2047	93.7845	122.491
	#REF!	84.2227	93.8075	122.529
	#REF!	84.2406	93.8305	122.567
	#REF!	84.2585	93.8535	122.605
	#REF!	84.2765	93.8764	122.643
	#REF!	84.2944	93.8993	122.681
	#REF!	84.3123	93.9222	122.719
	#REF!	84.3302	93.9452	122.756
	#REF!	84.3481	93.968	122.794
	#REF!	84.366	93.9909	122.832
	#REF!	84.3838	94.0138	122.87
	#REF!	84.4017	94.0366	122.908
	#REF!	84.4195	94.0595	122.945
	#REF!	84.4374	94.0823	122.983
	#REF!	84.4552	94.1051	123.021
	#REF!	84.473	94.1279	123.059
	#REF!	84.4908	94.1507	123.096
	#REF!	84.5086	94.1734	123.134
	#REF!	84.5264	94.1962	123.171
	#REF!	84.5442	94.2189	123.209
	#REF!	84.5619	94.2417	123.247
	#REF!	84.5797	94.2644	123.284
	#REF!	84.5974	94.2871	123.322
	#REF!	84.6152	94.3098	123.359
	#REF!	84.6329	94.3325	123.397
	#REF!	84.6506	94.3551	123.434
	#REF!	84.6683	94.3778	123.471
	#REF!	84.686	94.4004	123.509
	#REF!	84.7037	94.423	123.546
	#REF!	84.7213	94.4456	123.584
	#REF!	84.739	94.4682	123.621
	#REF!	84.7566	94.4908	123.658
	#REF!	84.7743	94.5134	123.696
	#REF!	84.7919	94.5359	123.733
	#REF!	84.8095	94.5585	123.77
	#REF!	84.8271	94.581	123.807
	#REF!	84.8447	94.6035	123.845
	#REF!	84.8623	94.626	123.882
	#REF!	84.8799	94.6485	123.919
	#REF!	84.8975	94.671	123.956
	#REF!	84.915	94.6935	123.993
	#REF!	84.9326	94.7159	124.03
	#REF!	84.9501	94.7383	124.067
	#REF!	84.9676	94.7608	124.104
	#REF!	84.9851	94.7832	124.141
	#REF!	85.0026	94.8056	124.178
	#REF!	85.0201	94.828	124.215
	#REF!	85.0376	94.8503	124.252
	#REF!	85.0551	94.8727	124.289
	#REF!	85.0726	94.895	124.326
	#REF!	85.09	94.9174	124.363
	#REF!	85.1075	94.9397	124.4
	#REF!	85.1249	94.962	124.437
	#REF!	85.1423	94.9843	124.474
	#REF!	85.1597	95.0065	124.51
	#REF!	85.1771	95.0288	124.547
	#REF!	85.1945	95.0511	124.584
	#REF!	85.2119	95.0733	124.621
	#REF!	85.2293	95.0955	124.657
	#REF!	85.2466	95.1177	124.694
	#REF!	85.264	95.1399	124.731
	#REF!	85.2813	95.1621	124.767
	#REF!	85.2987	95.1843	124.804
	#REF!	85.316	95.2064	124.841
	#REF!	85.3333	95.2286	124.877
	#REF!	85.3506	95.2507	124.914
	#REF!	85.3679	95.2728	124.95
	#REF!	85.3852	95.295	124.987
	#REF!	85.4024	95.317	125.023
	#REF!	85.4197	95.3391	125.06
	#REF!	85.4369	95.3612	125.096
	#REF!	85.4542	95.3833	125.133
	#REF!	85.4714	95.4053	125.169
	#REF!	85.4886	95.4273	125.205
	#REF!	85.5058	95.4493	125.242
	#REF!	85.523	95.4713	125.278
	#REF!	85.5402	95.4933	125.314
	#REF!	85.5574	95.5153	125.351
	#REF!	85.5746	95.5373	125.387
	#REF!	85.5917	95.5592	125.423
	#REF!	85.6089	95.5812	125.459
	#REF!	85.626	95.6031	125.496
	#REF!	85.6432	95.625	125.532
	#REF!	85.6603	95.6469	125.568
	#REF!	85.6774	95.6688	125.604
	#REF!	85.6945	95.6906	125.64
	#REF!	85.7116	95.7125	125.676
	#REF!	85.7286	95.7344	125.712
	#REF!	85.7457	95.7562	125.749
	#REF!	85.7628	95.778	125.785
	#REF!	85.7798	95.7998	125.821
	#REF!	85.7969	95.8216	125.857
	#REF!	85.8139	95.8434	125.893
	#REF!	85.8309	95.8652	125.929
	#REF!	85.8479	95.8869	125.964
	#REF!	85.8649	95.9087	126
	#REF!	85.8819	95.9304	126.036
	#REF!	85.8989	95.9521	126.072
	#REF!	85.9158	95.9738	126.108
	#REF!	85.9328	95.9955	126.144
	#REF!	85.9498	96.0172	126.18
	#REF!	85.9667	96.0389	126.215
	#REF!	85.9836	96.0605	126.251
	#REF!	86.0005	96.0821	126.287
	#REF!	86.0174	96.1038	126.322
	#REF!	86.0343	96.1254	126.358
	#REF!	86.0512	96.147	126.394
	#REF!	86.0681	96.1686	126.429
	#REF!	86.085	96.1902	126.465
	#REF!	86.1018	96.2117	126.501
	#REF!	86.1187	96.2333	126.536
	#REF!	86.1355	96.2548	126.572
	#REF!	86.1523	96.2763	126.607
	#REF!	86.1692	96.2978	126.643
	#REF!	86.186	96.3193	126.678
	#REF!	86.2028	96.3408	126.714
	#REF!	86.2196	96.3623	126.749
	#REF!	86.2363	96.3838	126.785
	#REF!	86.2531	96.4052	126.82
	#REF!	86.2699	96.4267	126.856
	#REF!	86.2866	96.4481	126.891
	#REF!	86.3034	96.4695	126.926
	#REF!	86.3201	96.4909	126.962
	#REF!	86.3368	96.5123	126.997
	#REF!	86.3535	96.5336	127.032
	#REF!	86.3702	96.555	127.067
	#REF!	86.3869	96.5763	127.103
	#REF!	86.4036	96.5977	127.138
	#REF!	86.4203	96.619	127.173
	#REF!	86.4369	96.6403	127.208
	#REF!	86.4536	96.6616	127.243
	#REF!	86.4702	96.6829	127.278
	#REF!	86.4868	96.7042	127.314
	#REF!	86.5035	96.7254	127.349
	#REF!	86.5201	96.7467	127.384
	#REF!	86.5367	96.7679	127.419
	#REF!	86.5533	96.7891	127.454
	#REF!	86.5699	96.8103	127.489
	#REF!	86.5864	96.8315	127.524
	#REF!	86.603	96.8527	127.559
	#REF!	86.6195	96.8739	127.594
	#REF!	86.6361	96.895	127.629
	#REF!	86.6526	96.9162	127.663
	#REF!	86.6691	96.9373	127.698
	#REF!	86.6857	96.9584	127.733
	#REF!	86.7022	96.9795	127.768
	#REF!	86.7187	97.0006	127.803
	#REF!	86.7351	97.0217	127.838
	#REF!	86.7516	97.0428	127.872
	#REF!	86.7681	97.0638	127.907
	#REF!	86.7845	97.0849	127.942
	#REF!	86.801	97.1059	127.977
	#REF!	86.8174	97.1269	128.011
	#REF!	86.8338	97.1479	128.046
	#REF!	86.8503	97.1689	128.081
	#REF!	86.8667	97.1899	128.115
	#REF!	86.8831	97.2109	128.15
	#REF!	86.8994	97.2318	128.184
	#REF!	86.9158	97.2528	128.219
	#REF!	86.9322	97.2737	128.253
	#REF!	86.9485	97.2946	128.288
	#REF!	86.9649	97.3155	128.322
	#REF!	86.9812	97.3364	128.357
	#REF!	86.9976	97.3573	128.391
	#REF!	87.0139	97.3782	128.426
	#REF!	87.0302	97.399	128.46
	#REF!	87.0465	97.4199	128.495
	#REF!	87.0628	97.4407	128.529
	#REF!	87.0791	97.4615	128.563
	#REF!	87.0953	97.4823	128.598
	#REF!	87.1116	97.5031	128.632
	#REF!	87.1279	97.5239	128.666
	#REF!	87.1441	97.5447	128.7
	#REF!	87.1603	97.5654	128.735
	#REF!	87.1765	97.5862	128.769
	#REF!	87.1928	97.6069	128.803
	#REF!	87.209	97.6276	128.837
	#REF!	87.2252	97.6483	128.871
	#REF!	87.2413	97.669	128.906
	#REF!	87.2575	97.6897	128.94
	#REF!	87.2737	97.7104	128.974
	#REF!	87.2898	97.7311	129.008
	#REF!	87.306	97.7517	129.042
	#REF!	87.3221	97.7723	129.076
	#REF!	87.3383	97.793	129.11
	#REF!	87.3544	97.8136	129.144
	#REF!	87.3705	97.8342	129.178
	#REF!	87.3866	97.8547	129.212
	#REF!	87.4027	97.8753	129.246
	#REF!	87.4187	97.8959	129.28
	#REF!	87.4348	97.9164	129.314
	#REF!	87.4509	97.937	129.348
	#REF!	87.4669	97.9575	129.381
	#REF!	87.483	97.978	129.415
	#REF!	87.499	97.9985	129.449
	#REF!	87.515	98.019	129.483
	#REF!	87.531	98.0395	129.517
	#REF!	87.547	98.0599	129.55
	#REF!	87.563	98.0804	129.584
	#REF!	87.579	98.1008	129.618
	#REF!	87.595	98.1212	129.651
	#REF!	87.611	98.1416	129.685
	#REF!	87.6269	98.162	129.719
	#REF!	87.6429	98.1824	129.752
	#REF!	87.6588	98.2028	129.786
	#REF!	87.6747	98.2232	129.819
	#REF!	87.6906	98.2435	129.853
	#REF!	87.7066	98.2639	129.887
	#REF!	87.7225	98.2842	129.92
	#REF!	87.7383	98.3045	129.954
	#REF!	87.7542	98.3248	129.987
	#REF!	87.7701	98.3451	130.021
	#REF!	87.786	98.3654	130.054
	#REF!	87.8018	98.3856	130.087
	#REF!	87.8177	98.4059	130.121
	#REF!	87.8335	98.4261	130.154
	#REF!	87.8493	98.4464	130.188
	#REF!	87.8651	98.4666	130.221
	#REF!	87.8809	98.4868	130.254
	#REF!	87.8967	98.507	130.287
	#REF!	87.9125	98.5272	130.321
	#REF!	87.9283	98.5473	130.354
	#REF!	87.9441	98.5675	130.387
	#REF!	87.9598	98.5876	130.42
	#REF!	87.9756	98.6078	130.454
	#REF!	87.9913	98.6279	130.487
	#REF!	88.007	98.648	130.52
	#REF!	88.0228	98.6681	130.553
	#REF!	88.0385	98.6882	130.586
	#REF!	88.0542	98.7083	130.619
	#REF!	88.0699	98.7283	130.652
	#REF!	88.0855	98.7484	130.685
	#REF!	88.1012	98.7684	130.718
	#REF!	88.1169	98.7884	130.751
	#REF!	88.1325	98.8085	130.784
	#REF!	88.1482	98.8285	130.817
	#REF!	88.1638	98.8484	130.85
	#REF!	88.1795	98.8684	130.883
	#REF!	88.1951	98.8884	130.916
	#REF!	88.2107	98.9083	130.949
	#REF!	88.2263	98.9283	130.982
	#REF!	88.2419	98.9482	131.015
	#REF!	88.2575	98.9681	131.048
	#REF!	88.273	98.988	131.08
	#REF!	88.2886	99.0079	131.113
	#REF!	88.3041	99.0278	131.146
	#REF!	88.3197	99.0477	131.179
	#REF!	88.3352	99.0675	131.211
	#REF!	88.3508	99.0874	131.244
	#REF!	88.3663	99.1072	131.277
	#REF!	88.3818	99.127	131.309
	#REF!	88.3973	99.1469	131.342
	#REF!	88.4128	99.1667	131.375
	#REF!	88.4282	99.1864	131.407
	#REF!	88.4437	99.2062	131.44
	#REF!	88.4592	99.226	131.472
	#REF!	88.4746	99.2457	131.505
	#REF!	88.4901	99.2655	131.538
	#REF!	88.5055	99.2852	131.57
	#REF!	88.5209	99.3049	131.603
	#REF!	88.5363	99.3246	131.635
	#REF!	88.5517	99.3443	131.667
	#REF!	88.5671	99.364	131.7
	#REF!	88.5825	99.3837	131.732
	#REF!	88.5979	99.4033	131.765
	#REF!	88.6133	99.423	131.797
	#REF!	88.6286	99.4426	131.829
	#REF!	88.644	99.4622	131.862
	#REF!	88.6593	99.4818	131.894
	#REF!	88.6747	99.5014	131.926
	#REF!	88.69	99.521	131.959
	#REF!	88.7053	99.5406	131.991
	#REF!	88.7206	99.5601	132.023
	#REF!	88.7359	99.5797	132.055
	#REF!	88.7512	99.5992	132.087
	#REF!	88.7665	99.6188	132.12
	#REF!	88.7817	99.6383	132.152
	#REF!	88.797	99.6578	132.184
	#REF!	88.8123	99.6773	132.216
	#REF!	88.8275	99.6967	132.248
	#REF!	88.8427	99.7162	132.28
	#REF!	88.858	99.7357	132.312
	#REF!	88.8732	99.7551	132.344
	#REF!	88.8884	99.7745	132.376
	#REF!	88.9036	99.794	132.408
	#REF!	88.9188	99.8134	132.44
	#REF!	88.9339	99.8328	132.472
	#REF!	88.9491	99.8522	132.504
	#REF!	88.9643	99.8715	132.536
	#REF!	88.9794	99.8909	132.568
	#REF!	88.9946	99.9103	132.6
	#REF!	89.0097	99.9296	132.632
	#REF!	89.0248	99.9489	132.663
	#REF!	89.0399	99.9682	132.695
	#REF!	89.055	99.9875	132.727
	#REF!	89.0701	100.007	132.759
	#REF!	89.0852	100.026	132.791
	#REF!	89.1003	100.045	132.822
	#REF!	89.1154	100.065	132.854
	#REF!	89.1304	100.084	132.886
	#REF!	89.1455	100.103	132.917
	#REF!	89.1605	100.122	132.949
	#REF!	89.1756	100.142	132.981
	#REF!	89.1906	100.161	133.012
	#REF!	89.2056	100.18	133.044
	#REF!	89.2206	100.199	133.075
	#REF!	89.2356	100.218	133.107
	#REF!	89.2506	100.237	133.139
	#REF!	89.2656	100.257	133.17
	#REF!	89.2805	100.276	133.202
	#REF!	89.2955	100.295	133.233
	#REF!	89.3105	100.314	133.264
	#REF!	89.3254	100.333	133.296
	#REF!	89.3403	100.352	133.327
	#REF!	89.3553	100.371	133.359
	#REF!	89.3702	100.39	133.39
	#REF!	89.3851	100.409	133.421
	#REF!	89.4	100.428	133.453
	#REF!	89.4149	100.447	133.484
	#REF!	89.4298	100.466	133.515
	#REF!	89.4446	100.485	133.547
	#REF!	89.4595	100.504	133.578
	#REF!	89.4744	100.523	133.609
	#REF!	89.4892	100.542	133.64
	#REF!	89.504	100.561	133.672
	#REF!	89.5189	100.58	133.703
	#REF!	89.5337	100.599	133.734
	#REF!	89.5485	100.618	133.765
	#REF!	89.5633	100.637	133.796
	#REF!	89.5781	100.656	133.827
	#REF!	89.5929	100.675	133.859
	#REF!	89.6077	100.694	133.89
	#REF!	89.6224	100.713	133.921
	#REF!	89.6372	100.731	133.952
	#REF!	89.6519	100.75	133.983
	#REF!	89.6667	100.769	134.014
	#REF!	89.6814	100.788	134.045
	#REF!	89.6961	100.807	134.076
	#REF!	89.7108	100.826	134.107
	#REF!	89.7255	100.844	134.138
	#REF!	89.7402	100.863	134.168
	#REF!	89.7549	100.882	134.199
	#REF!	89.7696	100.901	134.23
	#REF!	89.7843	100.919	134.261
	#REF!	89.7989	100.938	134.292
	#REF!	89.8136	100.957	134.323
	#REF!	89.8282	100.976	134.353
	#REF!	89.8429	100.994	134.384
	#REF!	89.8575	101.013	134.415
	#REF!	89.8721	101.032	134.446
	#REF!	89.8867	101.05	134.476
	#REF!	89.9013	101.069	134.507
	#REF!	89.9159	101.088	134.538
	#REF!	89.9305	101.106	134.568
	#REF!	89.9451	101.125	134.599
	#REF!	89.9596	101.143	134.63
	#REF!	89.9742	101.162	134.66
	#REF!	89.9887	101.181	134.691
	#REF!	90.0033	101.199	134.721
	#REF!	90.0178	101.218	134.752
	#REF!	90.0323	101.236	134.782
	#REF!	90.0468	101.255	134.813
	#REF!	90.0613	101.273	134.843
	#REF!	90.0758	101.292	134.874
	#REF!	90.0903	101.31	134.904
	#REF!	90.1048	101.329	134.935
	#REF!	90.1193	101.347	134.965
	#REF!	90.1337	101.366	134.996
	#REF!	90.1482	101.384	135.026
	#REF!	90.1626	101.403	135.056
	#REF!	90.1771	101.421	135.087
	#REF!	90.1915	101.44	135.117
	#REF!	90.2059	101.458	135.147
	#REF!	90.2203	101.476	135.177
	#REF!	90.2347	101.495	135.208
	#REF!	90.2491	101.513	135.238
	#REF!	90.2635	101.532	135.268
	#REF!	90.2779	101.55	135.298
	#REF!	90.2922	101.568	135.329
	#REF!	90.3066	101.587	135.359
	#REF!	90.3209	101.605	135.389
	#REF!	90.3353	101.623	135.419
	#REF!	90.3496	101.642	135.449
	#REF!	90.3639	101.66	135.479
	#REF!	90.3782	101.678	135.509
	#REF!	90.3925	101.696	135.539
	#REF!	90.4068	101.715	135.569
	#REF!	90.4211	101.733	135.599
	#REF!	90.4354	101.751	135.629
	#REF!	90.4497	101.769	135.659
	#REF!	90.4639	101.788	135.689
	#REF!	90.4782	101.806	135.719
	#REF!	90.4924	101.824	135.749
	#REF!	90.5067	101.842	135.779
	#REF!	90.5209	101.86	135.809
	#REF!	90.5351	101.879	135.839
	#REF!	90.5493	101.897	135.869
	#REF!	90.5635	101.915	135.898
	#REF!	90.5777	101.933	135.928
	#REF!	90.5919	101.951	135.958
	#REF!	90.6061	101.969	135.988
	#REF!	90.6203	101.987	136.018
	#REF!	90.6344	102.005	136.047
	#REF!	90.6486	102.023	136.077
	#REF!	90.6627	102.041	136.107
	#REF!	90.6768	102.06	136.136
	#REF!	90.691	102.078	136.166
	#REF!	90.7051	102.096	136.196
	#REF!	90.7192	102.114	136.225
	#REF!	90.7333	102.132	136.255
	#REF!	90.7474	102.15	136.284
	#REF!	90.7615	102.168	136.314
	#REF!	90.7756	102.186	136.344
	#REF!	90.7896	102.204	136.373
	#REF!	90.8037	102.222	136.403
	#REF!	90.8177	102.239	136.432
	#REF!	90.8318	102.257	136.462
	#REF!	90.8458	102.275	136.491
	#REF!	90.8598	102.293	136.521
	#REF!	90.8738	102.311	136.55
	#REF!	90.8878	102.329	136.579
	#REF!	90.9018	102.347	136.609
	#REF!	90.9158	102.365	136.638
	#REF!	90.9298	102.383	136.667
	#REF!	90.9438	102.4	136.697
	#REF!	90.9578	102.418	136.726
	#REF!	90.9717	102.436	136.755
	#REF!	90.9857	102.454	136.785
	#REF!	90.9996	102.472	136.814
	#REF!	91.0135	102.49	136.843
	#REF!	91.0275	102.507	136.872
	#REF!	91.0414	102.525	136.902
	#REF!	91.0553	102.543	136.931
	#REF!	91.0692	102.561	136.96
	#REF!	91.0831	102.578	136.989
	#REF!	91.097	102.596	137.018
	#REF!	91.1108	102.614	137.047
	#REF!	91.1247	102.631	137.076
	#REF!	91.1385	102.649	137.105
	#REF!	91.1524	102.667	137.135
	#REF!	91.1662	102.685	137.164
	#REF!	91.1801	102.702	137.193
	#REF!	91.1939	102.72	137.222
	#REF!	91.2077	102.737	137.251
	#REF!	91.2215	102.755	137.28
	#REF!	91.2353	102.773	137.309
	#REF!	91.2491	102.79	137.337
	#REF!	91.2629	102.808	137.366
	#REF!	91.2767	102.825	137.395
	#REF!	91.2904	102.843	137.424
	#REF!	91.3042	102.861	137.453
	#REF!	91.3179	102.878	137.482
	#REF!	91.3317	102.896	137.511
	#REF!	91.3454	102.913	137.54
	#REF!	91.3591	102.931	137.568
	#REF!	91.3728	102.948	137.597
	#REF!	91.3865	102.966	137.626
	#REF!	91.4002	102.983	137.655
	#REF!	91.4139	103.001	137.683
	#REF!	91.4276	103.018	137.712
	#REF!	91.4413	103.036	137.741
	#REF!	91.455	103.053	137.77
	#REF!	91.4686	103.071	137.798
	#REF!	91.4823	103.088	137.827
	#REF!	91.4959	103.105	137.855
	#REF!	91.5095	103.123	137.884
	#REF!	91.5232	103.14	137.913
	#REF!	91.5368	103.158	137.941
	#REF!	91.5504	103.175	137.97
	#REF!	91.564	103.192	137.998
	#REF!	91.5776	103.21	138.027
	#REF!	91.5912	103.227	138.055
	#REF!	91.6047	103.244	138.084
	#REF!	91.6183	103.262	138.112
	#REF!	91.6319	103.279	138.141
	#REF!	91.6454	103.296	138.169
	#REF!	91.659	103.314	138.198
	#REF!	91.6725	103.331	138.226
	#REF!	91.686	103.348	138.255
	#REF!	91.6995	103.365	138.283
	#REF!	91.713	103.383	138.311
	#REF!	91.7266	103.4	138.34
	#REF!	91.74	103.417	138.368
	#REF!	91.7535	103.434	138.396
	#REF!	91.767	103.452	138.425
	#REF!	91.7805	103.469	138.453
	#REF!	91.7939	103.486	138.481
	#REF!	91.8074	103.503	138.509
	#REF!	91.8208	103.52	138.538
	#REF!	91.8343	103.537	138.566
	#REF!	91.8477	103.555	138.594
	#REF!	91.8611	103.572	138.622
	#REF!	91.8745	103.589	138.65
	#REF!	91.8879	103.606	138.679
	#REF!	91.9013	103.623	138.707
	#REF!	91.9147	103.64	138.735
	#REF!	91.9281	103.657	138.763
	#REF!	91.9415	103.674	138.791
	#REF!	91.9548	103.691	138.819
	#REF!	91.9682	103.708	138.847
	#REF!	91.9815	103.725	138.875
	#REF!	91.9949	103.742	138.903
	#REF!	92.0082	103.759	138.931
	#REF!	92.0215	103.776	138.959
	#REF!	92.0349	103.793	138.987
	#REF!	92.0482	103.81	139.015
	#REF!	92.0615	103.827	139.043
	#REF!	92.0748	103.844	139.071
	#REF!	92.088	103.861	139.099
	#REF!	92.1013	103.878	139.127
	#REF!	92.1146	103.895	139.154
	#REF!	92.1278	103.912	139.182
	#REF!	92.1411	103.929	139.21
	#REF!	92.1543	103.946	139.238
	#REF!	92.1676	103.963	139.266
	#REF!	92.1808	103.98	139.294
	#REF!	92.194	103.997	139.321
	#REF!	92.2072	104.013	139.349
	#REF!	92.2204	104.03	139.377
	#REF!	92.2336	104.047	139.405
	#REF!	92.2468	104.064	139.432
	#REF!	92.26	104.081	139.46
	#REF!	92.2732	104.098	139.488
	#REF!	92.2863	104.114	139.515
	#REF!	92.2995	104.131	139.543
	#REF!	92.3126	104.148	139.57
	#REF!	92.3258	104.165	139.598
	#REF!	92.3389	104.182	139.626
	#REF!	92.352	104.198	139.653
	#REF!	92.3652	104.215	139.681
	#REF!	92.3783	104.232	139.708
	#REF!	92.3914	104.248	139.736
	#REF!	92.4045	104.265	139.763
	#REF!	92.4175	104.282	139.791
	#REF!	92.4306	104.299	139.818
	#REF!	92.4437	104.315	139.846
	#REF!	92.4567	104.332	139.873
	#REF!	92.4698	104.349	139.901
	#REF!	92.4828	104.365	139.928
	#REF!	92.4959	104.382	139.955
	#REF!	92.5089	104.398	139.983
	#REF!	92.5219	104.415	140.01
	#REF!	92.5349	104.432	140.037
	#REF!	92.5479	104.448	140.065
	#REF!	92.5609	104.465	140.092
	#REF!	92.5739	104.481	140.119
	#REF!	92.5869	104.498	140.147
	#REF!	92.5999	104.515	140.174
	#REF!	92.6129	104.531	140.201
	#REF!	92.6258	104.548	140.228
	#REF!	92.6388	104.564	140.256
	#REF!	92.6517	104.581	140.283
	#REF!	92.6646	104.597	140.31
	#REF!	92.6776	104.614	140.337
	#REF!	92.6905	104.63	140.364
	#REF!	92.7034	104.647	140.391
	#REF!	92.7163	104.663	140.418
	#REF!	92.7292	104.68	140.446
	#REF!	92.7421	104.696	140.473
	#REF!	92.755	104.713	140.5
	#REF!	92.7678	104.729	140.527
	#REF!	92.7807	104.745	140.554
	#REF!	92.7936	104.762	140.581
	#REF!	92.8064	104.778	140.608
	#REF!	92.8192	104.795	140.635
	#REF!	92.8321	104.811	140.662
	#REF!	92.8449	104.827	140.689
	#REF!	92.8577	104.844	140.716
	#REF!	92.8705	104.86	140.743
	#REF!	92.8833	104.876	140.769
	#REF!	92.8961	104.893	140.796
	#REF!	92.9089	104.909	140.823
	#REF!	92.9217	104.925	140.85
	#REF!	92.9345	104.942	140.877
	#REF!	92.9472	104.958	140.904
	#REF!	92.96	104.974	140.931
	#REF!	92.9727	104.99	140.957
	#REF!	92.9855	105.007	140.984
	#REF!	92.9982	105.023	141.011
	#REF!	93.0109	105.039	141.038
	#REF!	93.0237	105.055	141.064
	#REF!	93.0364	105.072	141.091
	#REF!	93.0491	105.088	141.118
	#REF!	93.0618	105.104	141.144
	#REF!	93.0744	105.12	141.171
	#REF!	93.0871	105.136	141.198
	#REF!	93.0998	105.153	141.224
	#REF!	93.1125	105.169	141.251
	#REF!	93.1251	105.185	141.278
	#REF!	93.1378	105.201	141.304
	#REF!	93.1504	105.217	141.331
	#REF!	93.163	105.233	141.357
	#REF!	93.1757	105.249	141.384
	#REF!	93.1883	105.265	141.41
	#REF!	93.2009	105.281	141.437
	#REF!	93.2135	105.298	141.463
	#REF!	93.2261	105.314	141.49
	#REF!	93.2387	105.33	141.516
	#REF!	93.2512	105.346	141.543
	#REF!	93.2638	105.362	141.569
	#REF!	93.2764	105.378	141.596
	#REF!	93.2889	105.394	141.622
	#REF!	93.3015	105.41	141.648
	#REF!	93.314	105.426	141.675
	#REF!	93.3266	105.442	141.701
	#REF!	93.3391	105.458	141.727
	#REF!	93.3516	105.474	141.754
	#REF!	93.3641	105.49	141.78
	#REF!	93.3766	105.506	141.806
	#REF!	93.3891	105.522	141.832
	#REF!	93.4016	105.538	141.859
	#REF!	93.4141	105.553	141.885
	#REF!	93.4265	105.569	141.911
	#REF!	93.439	105.585	141.937
	#REF!	93.4515	105.601	141.964
	#REF!	93.4639	105.617	141.99
	#REF!	93.4764	105.633	142.016
	#REF!	93.4888	105.649	142.042
	#REF!	93.5012	105.665	142.068
	#REF!	93.5136	105.681	142.094
	#REF!	93.5261	105.696	142.12
	#REF!	93.5385	105.712	142.146
	#REF!	93.5509	105.728	142.173
	#REF!	93.5632	105.744	142.199
	#REF!	93.5756	105.76	142.225
	#REF!	93.588	105.775	142.251
	#REF!	93.6004	105.791	142.277
	#REF!	93.6127	105.807	142.303
	#REF!	93.6251	105.823	142.329
	#REF!	93.6374	105.838	142.355
	#REF!	93.6498	105.854	142.38
	#REF!	93.6621	105.87	142.406
	#REF!	93.6744	105.886	142.432
	#REF!	93.6867	105.901	142.458
	#REF!	93.699	105.917	142.484
	#REF!	93.7113	105.933	142.51
	#REF!	93.7236	105.948	142.536
	#REF!	93.7359	105.964	142.562
	#REF!	93.7482	105.98	142.587
	#REF!	93.7605	105.995	142.613
	#REF!	93.7727	106.011	142.639
	#REF!	93.785	106.027	142.665
	#REF!	93.7972	106.042	142.691
	#REF!	93.8095	106.058	142.716
	#REF!	93.8217	106.073	142.742
	#REF!	93.8339	106.089	142.768
	#REF!	93.8461	106.105	142.793
	#REF!	93.8583	106.12	142.819
	#REF!	93.8705	106.136	142.845
	#REF!	93.8827	106.151	142.87
	#REF!	93.8949	106.167	142.896
	#REF!	93.9071	106.182	142.922
	#REF!	93.9193	106.198	142.947
	#REF!	93.9314	106.213	142.973
	#REF!	93.9436	106.229	142.998
	#REF!	93.9558	106.244	143.024
	#REF!	93.9679	106.26	143.05
	#REF!	93.98	106.275	143.075
	#REF!	93.9922	106.291	143.101
	#REF!	94.0043	106.306	143.126
	#REF!	94.0164	106.322	143.152
	#REF!	94.0285	106.337	143.177
	#REF!	94.0406	106.353	143.202
	#REF!	94.0527	106.368	143.228
	#REF!	94.0648	106.384	143.253
	#REF!	94.0769	106.399	143.279
	#REF!	94.0889	106.414	143.304
	#REF!	94.101	106.43	143.329
	#REF!	94.113	106.445	143.355
	#REF!	94.1251	106.46	143.38
	#REF!	94.1371	106.476	143.405
	#REF!	94.1492	106.491	143.431
	#REF!	94.1612	106.506	143.456
	#REF!	94.1732	106.522	143.481
	#REF!	94.1852	106.537	143.507
	#REF!	94.1972	106.552	143.532
	#REF!	94.2092	106.568	143.557
	#REF!	94.2212	106.583	143.582
	#REF!	94.2332	106.598	143.608
	#REF!	94.2452	106.614	143.633
	#REF!	94.2571	106.629	143.658
	#REF!	94.2691	106.644	143.683
	#REF!	94.281	106.659	143.708
	#REF!	94.293	106.675	143.733
	#REF!	94.3049	106.69	143.758
	#REF!	94.3169	106.705	143.784
	#REF!	94.3288	106.72	143.809
	#REF!	94.3407	106.735	143.834
	#REF!	94.3526	106.751	143.859
	#REF!	94.3645	106.766	143.884
	#REF!	94.3764	106.781	143.909
	#REF!	94.3883	106.796	143.934
	#REF!	94.4002	106.811	143.959
	#REF!	94.412	106.826	143.984
[truncated: 13,005 more rows]

## Sheet: Figure 11 (b)
Figure 11 (b)									107.495	0
									107.495	1125
		I = 1.0 × 32 [A]	I = 1.13 × 32 [A]	I = 1.45 × 32 [A]
	t [s]	T [°C]	T [°C]	T [°C]
	0	50	50	50
	#REF!	50.0216	50.0276	50.0455
	#REF!	50.0432	50.0552	50.0909
	#REF!	50.0649	50.0828	50.1364
	#REF!	50.0865	50.1104	50.1818
	#REF!	50.1081	50.138	50.2272
	#REF!	50.1297	50.1656	50.2726
	#REF!	50.1512	50.1931	50.318
	#REF!	50.1728	50.2207	50.3634
	#REF!	50.1944	50.2482	50.4088
	#REF!	50.2159	50.2758	50.4541
	#REF!	50.2375	50.3033	50.4994
	#REF!	50.259	50.3308	50.5448
	#REF!	50.2806	50.3583	50.5901
	#REF!	50.3021	50.3858	50.6354
	#REF!	50.3236	50.4133	50.6806
	#REF!	50.3451	50.4408	50.7259
	#REF!	50.3666	50.4682	50.7712
	#REF!	50.3881	50.4957	50.8164
	#REF!	50.4096	50.5231	50.8616
	#REF!	50.4311	50.5506	50.9068
	#REF!	50.4526	50.578	50.952
	#REF!	50.4741	50.6054	50.9972
	#REF!	50.4955	50.6328	51.0423
	#REF!	50.517	50.6602	51.0875
	#REF!	50.5384	50.6876	51.1326
	#REF!	50.5598	50.715	51.1777
	#REF!	50.5813	50.7423	51.2228
	#REF!	50.6027	50.7697	51.2679
	#REF!	50.6241	50.7971	51.313
	#REF!	50.6455	50.8244	51.358
	#REF!	50.6669	50.8517	51.4031
	#REF!	50.6883	50.879	51.4481
	#REF!	50.7096	50.9063	51.4931
	#REF!	50.731	50.9336	51.5381
	#REF!	50.7524	50.9609	51.5831
	#REF!	50.7737	50.9882	51.628
	#REF!	50.7951	51.0155	51.673
	#REF!	50.8164	51.0427	51.7179
	#REF!	50.8377	51.07	51.7628
	#REF!	50.859	51.0972	51.8077
	#REF!	50.8804	51.1244	51.8526
	#REF!	50.9017	51.1516	51.8974
	#REF!	50.9229	51.1788	51.9423
	#REF!	50.9442	51.206	51.9871
	#REF!	50.9655	51.2332	52.0319
	#REF!	50.9868	51.2604	52.0767
	#REF!	51.008	51.2875	52.1215
	#REF!	51.0293	51.3147	52.1663
	#REF!	51.0505	51.3418	52.211
	#REF!	51.0718	51.369	52.2558
	#REF!	51.093	51.3961	52.3005
	#REF!	51.1142	51.4232	52.3452
	#REF!	51.1354	51.4503	52.3899
	#REF!	51.1566	51.4774	52.4345
	#REF!	51.1778	51.5045	52.4792
	#REF!	51.199	51.5315	52.5238
	#REF!	51.2202	51.5586	52.5684
	#REF!	51.2413	51.5856	52.613
	#REF!	51.2625	51.6127	52.6576
	#REF!	51.2836	51.6397	52.7022
	#REF!	51.3048	51.6667	52.7468
	#REF!	51.3259	51.6937	52.7913
	#REF!	51.347	51.7207	52.8358
	#REF!	51.3681	51.7477	52.8803
	#REF!	51.3892	51.7746	52.9248
	#REF!	51.4103	51.8016	52.9693
	#REF!	51.4314	51.8286	53.0137
	#REF!	51.4525	51.8555	53.0582
	#REF!	51.4736	51.8824	53.1026
	#REF!	51.4946	51.9093	53.147
	#REF!	51.5157	51.9362	53.1914
	#REF!	51.5367	51.9631	53.2358
	#REF!	51.5578	51.99	53.2801
	#REF!	51.5788	52.0169	53.3244
	#REF!	51.5998	52.0438	53.3688
	#REF!	51.6208	52.0706	53.4131
	#REF!	51.6418	52.0974	53.4574
	#REF!	51.6628	52.1243	53.5016
	#REF!	51.6838	52.1511	53.5459
	#REF!	51.7048	52.1779	53.5901
	#REF!	51.7257	52.2047	53.6343
	#REF!	51.7467	52.2315	53.6785
	#REF!	51.7676	52.2583	53.7227
	#REF!	51.7886	52.285	53.7669
	#REF!	51.8095	52.3118	53.811
	#REF!	51.8304	52.3385	53.8552
	#REF!	51.8514	52.3653	53.8993
	#REF!	51.8723	52.392	53.9434
	#REF!	51.8932	52.4187	53.9875
	#REF!	51.914	52.4454	54.0315
	#REF!	51.9349	52.4721	54.0756
	#REF!	51.9558	52.4987	54.1196
	#REF!	51.9767	52.5254	54.1636
	#REF!	51.9975	52.5521	54.2076
	#REF!	52.0183	52.5787	54.2516
	#REF!	52.0392	52.6053	54.2956
	#REF!	52.06	52.632	54.3395
	#REF!	52.0808	52.6586	54.3835
	#REF!	52.1016	52.6852	54.4274
	#REF!	52.1224	52.7118	54.4713
	#REF!	52.1432	52.7383	54.5151
	#REF!	52.164	52.7649	54.559
	#REF!	52.1848	52.7915	54.6028
	#REF!	52.2055	52.818	54.6467
	#REF!	52.2263	52.8446	54.6905
	#REF!	52.247	52.8711	54.7343
	#REF!	52.2678	52.8976	54.778
	#REF!	52.2885	52.9241	54.8218
	#REF!	52.3092	52.9506	54.8655
	#REF!	52.3299	52.9771	54.9093
	#REF!	52.3506	53.0035	54.953
	#REF!	52.3713	53.03	54.9967
	#REF!	52.392	53.0564	55.0403
	#REF!	52.4127	53.0829	55.084
	#REF!	52.4334	53.1093	55.1276
	#REF!	52.454	53.1357	55.1712
	#REF!	52.4747	53.1621	55.2148
	#REF!	52.4953	53.1885	55.2584
	#REF!	52.5159	53.2149	55.302
	#REF!	52.5366	53.2412	55.3455
	#REF!	52.5572	53.2676	55.389
	#REF!	52.5778	53.2939	55.4326
	#REF!	52.5984	53.3203	55.476
	#REF!	52.619	53.3466	55.5195
	#REF!	52.6395	53.3729	55.563
	#REF!	52.6601	53.3992	55.6064
	#REF!	52.6807	53.4255	55.6499
	#REF!	52.7012	53.4518	55.6933
	#REF!	52.7218	53.478	55.7366
	#REF!	52.7423	53.5043	55.78
	#REF!	52.7628	53.5305	55.8234
	#REF!	52.7833	53.5568	55.8667
	#REF!	52.8038	53.583	55.91
	#REF!	52.8243	53.6092	55.9533
	#REF!	52.8448	53.6354	55.9966
	#REF!	52.8653	53.6616	56.0399
	#REF!	52.8858	53.6878	56.0831
	#REF!	52.9062	53.7139	56.1264
	#REF!	52.9267	53.7401	56.1696
	#REF!	52.9471	53.7662	56.2128
	#REF!	52.9676	53.7924	56.2559
	#REF!	52.988	53.8185	56.2991
	#REF!	53.0084	53.8446	56.3422
	#REF!	53.0288	53.8707	56.3854
	#REF!	53.0492	53.8968	56.4285
	#REF!	53.0696	53.9228	56.4716
	#REF!	53.09	53.9489	56.5146
	#REF!	53.1104	53.975	56.5577
	#REF!	53.1307	54.001	56.6007
	#REF!	53.1511	54.027	56.6437
	#REF!	53.1714	54.0531	56.6867
	#REF!	53.1918	54.0791	56.7297
	#REF!	53.2121	54.1051	56.7727
	#REF!	53.2324	54.1311	56.8156
	#REF!	53.2527	54.157	56.8586
	#REF!	53.273	54.183	56.9015
	#REF!	53.2933	54.2089	56.9444
	#REF!	53.3136	54.2349	56.9872
	#REF!	53.3339	54.2608	57.0301
	#REF!	53.3541	54.2867	57.0729
	#REF!	53.3744	54.3126	57.1157
	#REF!	53.3946	54.3385	57.1585
	#REF!	53.4149	54.3644	57.2013
	#REF!	53.4351	54.3903	57.2441
	#REF!	53.4553	54.4162	57.2869
	#REF!	53.4755	54.442	57.3296
	#REF!	53.4957	54.4678	57.3723
	#REF!	53.5159	54.4937	57.415
	#REF!	53.5361	54.5195	57.4577
	#REF!	53.5563	54.5453	57.5003
	#REF!	53.5764	54.5711	57.543
	#REF!	53.5966	54.5969	57.5856
	#REF!	53.6167	54.6226	57.6282
	#REF!	53.6369	54.6484	57.6708
	#REF!	53.657	54.6742	57.7134
	#REF!	53.6771	54.6999	57.7559
	#REF!	53.6972	54.7256	57.7985
	#REF!	53.7173	54.7513	57.841
	#REF!	53.7374	54.777	57.8835
	#REF!	53.7575	54.8027	57.9259
	#REF!	53.7776	54.8284	57.9684
	#REF!	53.7977	54.8541	58.0109
	#REF!	53.8177	54.8797	58.0533
	#REF!	53.8378	54.9054	58.0957
	#REF!	53.8578	54.931	58.1381
	#REF!	53.8778	54.9566	58.1805
	#REF!	53.8978	54.9823	58.2228
	#REF!	53.9179	55.0079	58.2651
	#REF!	53.9379	55.0334	58.3075
	#REF!	53.9579	55.059	58.3498
	#REF!	53.9778	55.0846	58.392
	#REF!	53.9978	55.1101	58.4343
	#REF!	54.0178	55.1357	58.4766
	#REF!	54.0377	55.1612	58.5188
	#REF!	54.0577	55.1867	58.561
	#REF!	54.0776	55.2123	58.6032
	#REF!	54.0976	55.2378	58.6454
	#REF!	54.1175	55.2632	58.6875
	#REF!	54.1374	55.2887	58.7297
	#REF!	54.1573	55.3142	58.7718
	#REF!	54.1772	55.3396	58.8139
	#REF!	54.1971	55.3651	58.856
	#REF!	54.217	55.3905	58.898
	#REF!	54.2368	55.4159	58.9401
	#REF!	54.2567	55.4413	58.9821
	#REF!	54.2765	55.4667	59.0241
	#REF!	54.2964	55.4921	59.0661
	#REF!	54.3162	55.5175	59.1081
	#REF!	54.336	55.5429	59.15
	#REF!	54.3558	55.5682	59.192
	#REF!	54.3756	55.5935	59.2339
	#REF!	54.3954	55.6189	59.2758
	#REF!	54.4152	55.6442	59.3177
	#REF!	54.435	55.6695	59.3596
	#REF!	54.4548	55.6948	59.4014
	#REF!	54.4745	55.7201	59.4432
	#REF!	54.4943	55.7453	59.4851
	#REF!	54.514	55.7706	59.5268
	#REF!	54.5337	55.7959	59.5686
	#REF!	54.5535	55.8211	59.6104
	#REF!	54.5732	55.8463	59.6521
	#REF!	54.5929	55.8715	59.6938
	#REF!	54.6126	55.8967	59.7355
	#REF!	54.6323	55.9219	59.7772
	#REF!	54.6519	55.9471	59.8189
	#REF!	54.6716	55.9723	59.8605
	#REF!	54.6913	55.9974	59.9022
	#REF!	54.7109	56.0226	59.9438
	#REF!	54.7306	56.0477	59.9854
	#REF!	54.7502	56.0728	60.027
	#REF!	54.7698	56.098	60.0685
	#REF!	54.7894	56.1231	60.1101
	#REF!	54.809	56.1481	60.1516
	#REF!	54.8286	56.1732	60.1931
	#REF!	54.8482	56.1983	60.2346
	#REF!	54.8678	56.2233	60.276
	#REF!	54.8874	56.2484	60.3175
	#REF!	54.9069	56.2734	60.3589
	#REF!	54.9265	56.2984	60.4003
	#REF!	54.946	56.3235	60.4417
	#REF!	54.9656	56.3485	60.4831
	#REF!	54.9851	56.3734	60.5245
	#REF!	55.0046	56.3984	60.5658
	#REF!	55.0241	56.4234	60.6071
	#REF!	55.0436	56.4483	60.6484
	#REF!	55.0631	56.4733	60.6897
	#REF!	55.0826	56.4982	60.731
	#REF!	55.102	56.5231	60.7722
	#REF!	55.1215	56.548	60.8135
	#REF!	55.1409	56.5729	60.8547
	#REF!	55.1604	56.5978	60.8959
	#REF!	55.1798	56.6227	60.937
	#REF!	55.1992	56.6475	60.9782
	#REF!	55.2187	56.6724	61.0193
	#REF!	55.2381	56.6972	61.0605
	#REF!	55.2575	56.7221	61.1016
	#REF!	55.2769	56.7469	61.1426
	#REF!	55.2962	56.7717	61.1837
	#REF!	55.3156	56.7965	61.2248
	#REF!	55.335	56.8213	61.2658
	#REF!	55.3543	56.846	61.3068
	#REF!	55.3737	56.8708	61.3478
	#REF!	55.393	56.8955	61.3888
	#REF!	55.4123	56.9203	61.4297
	#REF!	55.4316	56.945	61.4707
	#REF!	55.4509	56.9697	61.5116
	#REF!	55.4702	56.9944	61.5525
	#REF!	55.4895	57.0191	61.5934
	#REF!	55.5088	57.0438	61.6342
	#REF!	55.5281	57.0685	61.6751
	#REF!	55.5473	57.0931	61.7159
	#REF!	55.5666	57.1178	61.7567
	#REF!	55.5858	57.1424	61.7975
	#REF!	55.6051	57.167	61.8383
	#REF!	55.6243	57.1916	61.879
	#REF!	55.6435	57.2162	61.9198
	#REF!	55.6627	57.2408	61.9605
	#REF!	55.6819	57.2654	62.0012
	#REF!	55.7011	57.29	62.0419
	#REF!	55.7203	57.3145	62.0826
	#REF!	55.7395	57.3391	62.1232
	#REF!	55.7586	57.3636	62.1638
	#REF!	55.7778	57.3881	62.2044
	#REF!	55.7969	57.4126	62.245
	#REF!	55.8161	57.4371	62.2856
	#REF!	55.8352	57.4616	62.3262
	#REF!	55.8543	57.4861	62.3667
	#REF!	55.8734	57.5105	62.4072
	#REF!	55.8925	57.535	62.4477
	#REF!	55.9116	57.5594	62.4882
	#REF!	55.9307	57.5839	62.5287
	#REF!	55.9498	57.6083	62.5691
	#REF!	55.9688	57.6327	62.6095
	#REF!	55.9879	57.6571	62.6499
	#REF!	56.0069	57.6815	62.6903
	#REF!	56.026	57.7058	62.7307
	#REF!	56.045	57.7302	62.7711
	#REF!	56.064	57.7545	62.8114
	#REF!	56.083	57.7789	62.8517
	#REF!	56.102	57.8032	62.892
	#REF!	56.121	57.8275	62.9323
	#REF!	56.14	57.8518	62.9726
	#REF!	56.159	57.8761	63.0128
	#REF!	56.1779	57.9004	63.053
	#REF!	56.1969	57.9247	63.0932
	#REF!	56.2158	57.9489	63.1334
	#REF!	56.2348	57.9732	63.1736
	#REF!	56.2537	57.9974	63.2138
	#REF!	56.2726	58.0216	63.2539
	#REF!	56.2915	58.0459	63.294
	#REF!	56.3104	58.0701	63.3341
	#REF!	56.3293	58.0943	63.3742
	#REF!	56.3482	58.1184	63.4143
	#REF!	56.3671	58.1426	63.4543
	#REF!	56.386	58.1668	63.4943
	#REF!	56.4048	58.1909	63.5343
	#REF!	56.4237	58.215	63.5743
	#REF!	56.4425	58.2392	63.6143
	#REF!	56.4613	58.2633	63.6542
	#REF!	56.4802	58.2874	63.6942
	#REF!	56.499	58.3115	63.7341
	#REF!	56.5178	58.3355	63.774
	#REF!	56.5366	58.3596	63.8139
	#REF!	56.5554	58.3837	63.8537
	#REF!	56.5741	58.4077	63.8936
	#REF!	56.5929	58.4317	63.9334
	#REF!	56.6117	58.4558	63.9732
	#REF!	56.6304	58.4798	64.013
	#REF!	56.6492	58.5038	64.0528
	#REF!	56.6679	58.5277	64.0925
	#REF!	56.6866	58.5517	64.1323
	#REF!	56.7053	58.5757	64.172
	#REF!	56.724	58.5996	64.2117
	#REF!	56.7427	58.6236	64.2513
	#REF!	56.7614	58.6475	64.291
	#REF!	56.7801	58.6714	64.3307
	#REF!	56.7988	58.6953	64.3703
	#REF!	56.8174	58.7192	64.4099
	#REF!	56.8361	58.7431	64.4495
	#REF!	56.8547	58.767	64.489
	#REF!	56.8733	58.7909	64.5286
	#REF!	56.892	58.8147	64.5681
	#REF!	56.9106	58.8385	64.6076
	#REF!	56.9292	58.8624	64.6471
	#REF!	56.9478	58.8862	64.6866
	#REF!	56.9664	58.91	64.7261
	#REF!	56.985	58.9338	64.7655
	#REF!	57.0035	58.9576	64.8049
	#REF!	57.0221	58.9813	64.8443
	#REF!	57.0406	59.0051	64.8837
	#REF!	57.0592	59.0288	64.9231
	#REF!	57.0777	59.0526	64.9625
	#REF!	57.0962	59.0763	65.0018
	#REF!	57.1148	59.1	65.0411
	#REF!	57.1333	59.1237	65.0804
	#REF!	57.1518	59.1474	65.1197
	#REF!	57.1703	59.1711	65.1589
	#REF!	57.1887	59.1948	65.1982
	#REF!	57.2072	59.2184	65.2374
	#REF!	57.2257	59.2421	65.2766
	#REF!	57.2441	59.2657	65.3158
	#REF!	57.2626	59.2893	65.355
	#REF!	57.281	59.313	65.3941
	#REF!	57.2994	59.3366	65.4332
	#REF!	57.3179	59.3602	65.4724
	#REF!	57.3363	59.3837	65.5114
	#REF!	57.3547	59.4073	65.5505
	#REF!	57.3731	59.4309	65.5896
	#REF!	57.3915	59.4544	65.6286
	#REF!	57.4098	59.4779	65.6676
	#REF!	57.4282	59.5015	65.7067
	#REF!	57.4466	59.525	65.7456
	#REF!	57.4649	59.5485	65.7846
	#REF!	57.4832	59.572	65.8236
	#REF!	57.5016	59.5954	65.8625
	#REF!	57.5199	59.6189	65.9014
	#REF!	57.5382	59.6424	65.9403
	#REF!	57.5565	59.6658	65.9792
	#REF!	57.5748	59.6892	66.018
	#REF!	57.5931	59.7127	66.0569
	#REF!	57.6114	59.7361	66.0957
	#REF!	57.6296	59.7595	66.1345
	#REF!	57.6479	59.7829	66.1733
	#REF!	57.6661	59.8062	66.2121
	#REF!	57.6844	59.8296	66.2508
	#REF!	57.7026	59.853	66.2895
	#REF!	57.7208	59.8763	66.3283
	#REF!	57.7391	59.8996	66.3669
	#REF!	57.7573	59.923	66.4056
	#REF!	57.7755	59.9463	66.4443
	#REF!	57.7937	59.9696	66.4829
	#REF!	57.8118	59.9929	66.5215
	#REF!	57.83	60.0161	66.5602
	#REF!	57.8482	60.0394	66.5987
	#REF!	57.8663	60.0627	66.6373
	#REF!	57.8845	60.0859	66.6759
	#REF!	57.9026	60.1091	66.7144
	#REF!	57.9207	60.1324	66.7529
	#REF!	57.9388	60.1556	66.7914
	#REF!	57.957	60.1788	66.8299
	#REF!	57.9751	60.2019	66.8683
	#REF!	57.9931	60.2251	66.9068
	#REF!	58.0112	60.2483	66.9452
	#REF!	58.0293	60.2714	66.9836
	#REF!	58.0474	60.2946	67.022
	#REF!	58.0654	60.3177	67.0604
	#REF!	58.0835	60.3408	67.0987
	#REF!	58.1015	60.3639	67.137
	#REF!	58.1195	60.387	67.1754
	#REF!	58.1376	60.4101	67.2137
	#REF!	58.1556	60.4332	67.2519
	#REF!	58.1736	60.4563	67.2902
	#REF!	58.1916	60.4793	67.3284
	#REF!	58.2096	60.5024	67.3667
	#REF!	58.2275	60.5254	67.4049
	#REF!	58.2455	60.5484	67.443
	#REF!	58.2635	60.5714	67.4812
	#REF!	58.2814	60.5944	67.5194
	#REF!	58.2994	60.6174	67.5575
	#REF!	58.3173	60.6404	67.5956
	#REF!	58.3352	60.6633	67.6337
	#REF!	58.3531	60.6863	67.6718
	#REF!	58.371	60.7092	67.7099
	#REF!	58.3889	60.7322	67.7479
	#REF!	58.4068	60.7551	67.7859
	#REF!	58.4247	60.778	67.8239
	#REF!	58.4426	60.8009	67.8619
	#REF!	58.4604	60.8238	67.8999
	#REF!	58.4783	60.8466	67.9378
	#REF!	58.4961	60.8695	67.9758
	#REF!	58.514	60.8923	68.0137
	#REF!	58.5318	60.9152	68.0516
	#REF!	58.5496	60.938	68.0895
	#REF!	58.5674	60.9608	68.1273
	#REF!	58.5852	60.9836	68.1652
	#REF!	58.603	61.0064	68.203
	#REF!	58.6208	61.0292	68.2408
	#REF!	58.6386	61.052	68.2786
	#REF!	58.6563	61.0748	68.3164
	#REF!	58.6741	61.0975	68.3541
	#REF!	58.6918	61.1203	68.3919
	#REF!	58.7096	61.143	68.4296
	#REF!	58.7273	61.1657	68.4673
	#REF!	58.745	61.1884	68.505
	#REF!	58.7627	61.2111	68.5426
	#REF!	58.7805	61.2338	68.5803
	#REF!	58.7982	61.2565	68.6179
	#REF!	58.8158	61.2791	68.6555
	#REF!	58.8335	61.3018	68.6931
	#REF!	58.8512	61.3244	68.7307
	#REF!	58.8688	61.3471	68.7682
	#REF!	58.8865	61.3697	68.8058
	#REF!	58.9041	61.3923	68.8433
	#REF!	58.9218	61.4149	68.8808
	#REF!	58.9394	61.4375	68.9183
	#REF!	58.957	61.46	68.9557
	#REF!	58.9746	61.4826	68.9932
	#REF!	58.9922	61.5051	69.0306
	#REF!	59.0098	61.5277	69.068
	#REF!	59.0274	61.5502	69.1054
	#REF!	59.045	61.5727	69.1428
	#REF!	59.0625	61.5952	69.1801
	#REF!	59.0801	61.6177	69.2175
	#REF!	59.0976	61.6402	69.2548
	#REF!	59.1152	61.6627	69.2921
	#REF!	59.1327	61.6852	69.3294
	#REF!	59.1502	61.7076	69.3667
	#REF!	59.1678	61.7301	69.4039
	#REF!	59.1853	61.7525	69.4411
	#REF!	59.2028	61.7749	69.4784
	#REF!	59.2202	61.7973	69.5156
	#REF!	59.2377	61.8197	69.5527
	#REF!	59.2552	61.8421	69.5899
	#REF!	59.2726	61.8645	69.627
	#REF!	59.2901	61.8868	69.6642
	#REF!	59.3075	61.9092	69.7013
	#REF!	59.325	61.9315	69.7384
	#REF!	59.3424	61.9539	69.7754
	#REF!	59.3598	61.9762	69.8125
	#REF!	59.3772	61.9985	69.8495
	#REF!	59.3946	62.0208	69.8865
	#REF!	59.412	62.0431	69.9235
	#REF!	59.4294	62.0654	69.9605
	#REF!	59.4468	62.0876	69.9975
	#REF!	59.4641	62.1099	70.0344
	#REF!	59.4815	62.1321	70.0713
	#REF!	59.4989	62.1544	70.1082
	#REF!	59.5162	62.1766	70.1451
	#REF!	59.5335	62.1988	70.182
	#REF!	59.5508	62.221	70.2189
	#REF!	59.5682	62.2432	70.2557
	#REF!	59.5855	62.2654	70.2925
	#REF!	59.6028	62.2875	70.3293
	#REF!	59.6201	62.3097	70.3661
	#REF!	59.6373	62.3318	70.4029
	#REF!	59.6546	62.354	70.4396
	#REF!	59.6719	62.3761	70.4764
	#REF!	59.6891	62.3982	70.5131
	#REF!	59.7064	62.4203	70.5498
	#REF!	59.7236	62.4424	70.5864
	#REF!	59.7408	62.4645	70.6231
	#REF!	59.758	62.4865	70.6597
	#REF!	59.7753	62.5086	70.6964
	#REF!	59.7925	62.5306	70.733
	#REF!	59.8096	62.5527	70.7696
	#REF!	59.8268	62.5747	70.8061
	#REF!	59.844	62.5967	70.8427
	#REF!	59.8612	62.6187	70.8792
	#REF!	59.8783	62.6407	70.9157
	#REF!	59.8955	62.6627	70.9522
	#REF!	59.9126	62.6847	70.9887
	#REF!	59.9298	62.7066	71.0252
	#REF!	59.9469	62.7286	71.0616
	#REF!	59.964	62.7505	71.098
	#REF!	59.9811	62.7724	71.1345
	#REF!	59.9982	62.7943	71.1708
	#REF!	60.0153	62.8162	71.2072
	#REF!	60.0324	62.8381	71.2436
	#REF!	60.0495	62.86	71.2799
	#REF!	60.0665	62.8819	71.3162
	#REF!	60.0836	62.9037	71.3525
	#REF!	60.1006	62.9256	71.3888
	#REF!	60.1177	62.9474	71.4251
	#REF!	60.1347	62.9693	71.4613
	#REF!	60.1517	62.9911	71.4976
	#REF!	60.1687	63.0129	71.5338
	#REF!	60.1857	63.0347	71.57
	#REF!	60.2027	63.0565	71.6062
	#REF!	60.2197	63.0782	71.6423
	#REF!	60.2367	63.1	71.6785
	#REF!	60.2537	63.1218	71.7146
	#REF!	60.2706	63.1435	71.7507
	#REF!	60.2876	63.1652	71.7868
	#REF!	60.3045	63.1869	71.8229
	#REF!	60.3215	63.2087	71.8589
	#REF!	60.3384	63.2304	71.895
	#REF!	60.3553	63.252	71.931
	#REF!	60.3722	63.2737	71.967
	#REF!	60.3891	63.2954	72.003
	#REF!	60.406	63.317	72.0389
	#REF!	60.4229	63.3387	72.0749
	#REF!	60.4398	63.3603	72.1108
	#REF!	60.4566	63.3819	72.1467
	#REF!	60.4735	63.4035	72.1826
	#REF!	60.4904	63.4251	72.2185
	#REF!	60.5072	63.4467	72.2543
	#REF!	60.524	63.4683	72.2902
	#REF!	60.5409	63.4899	72.326
	#REF!	60.5577	63.5114	72.3618
	#REF!	60.5745	63.533	72.3976
	#REF!	60.5913	63.5545	72.4334
	#REF!	60.6081	63.576	72.4691
	#REF!	60.6249	63.5976	72.5049
	#REF!	60.6416	63.6191	72.5406
	#REF!	60.6584	63.6406	72.5763
	#REF!	60.6752	63.662	72.612
	#REF!	60.6919	63.6835	72.6476
	#REF!	60.7086	63.705	72.6833
	#REF!	60.7254	63.7264	72.7189
	#REF!	60.7421	63.7479	72.7545
	#REF!	60.7588	63.7693	72.7901
	#REF!	60.7755	63.7907	72.8257
	#REF!	60.7922	63.8121	72.8613
	#REF!	60.8089	63.8335	72.8968
	#REF!	60.8256	63.8549	72.9323
	#REF!	60.8423	63.8763	72.9678
	#REF!	60.8589	63.8976	73.0033
	#REF!	60.8756	63.919	73.0388
	#REF!	60.8922	63.9403	73.0743
	#REF!	60.9089	63.9616	73.1097
	#REF!	60.9255	63.983	73.1451
	#REF!	60.9421	64.0043	73.1805
	#REF!	60.9587	64.0256	73.2159
	#REF!	60.9753	64.0469	73.2513
	#REF!	60.9919	64.0681	73.2866
	#REF!	61.0085	64.0894	73.3219
	#REF!	61.0251	64.1107	73.3573
	#REF!	61.0417	64.1319	73.3926
	#REF!	61.0583	64.1531	73.4278
	#REF!	61.0748	64.1744	73.4631
	#REF!	61.0914	64.1956	73.4983
	#REF!	61.1079	64.2168	73.5336
	#REF!	61.1244	64.238	73.5688
	#REF!	61.1409	64.2592	73.604
	#REF!	61.1575	64.2803	73.6391
	#REF!	61.174	64.3015	73.6743
	#REF!	61.1905	64.3226	73.7094
	#REF!	61.2069	64.3438	73.7446
	#REF!	61.2234	64.3649	73.7797
	#REF!	61.2399	64.386	73.8148
	#REF!	61.2564	64.4071	73.8498
	#REF!	61.2728	64.4282	73.8849
	#REF!	61.2893	64.4493	73.9199
	#REF!	61.3057	64.4704	73.9549
	#REF!	61.3221	64.4914	73.9899
	#REF!	61.3385	64.5125	74.0249
	#REF!	61.355	64.5335	74.0599
	#REF!	61.3714	64.5546	74.0948
	#REF!	61.3878	64.5756	74.1298
	#REF!	61.4042	64.5966	74.1647
	#REF!	61.4205	64.6176	74.1996
	#REF!	61.4369	64.6386	74.2344
	#REF!	61.4533	64.6596	74.2693
	#REF!	61.4696	64.6805	74.3041
	#REF!	61.486	64.7015	74.339
	#REF!	61.5023	64.7224	74.3738
	#REF!	61.5186	64.7434	74.4086
	#REF!	61.535	64.7643	74.4433
	#REF!	61.5513	64.7852	74.4781
	#REF!	61.5676	64.8061	74.5128
	#REF!	61.5839	64.827	74.5476
	#REF!	61.6002	64.8479	74.5823
	#REF!	61.6164	64.8688	74.6169
	#REF!	61.6327	64.8896	74.6516
	#REF!	61.649	64.9105	74.6863
	#REF!	61.6652	64.9313	74.7209
	#REF!	61.6815	64.9521	74.7555
	#REF!	61.6977	64.973	74.7901
	#REF!	61.7139	64.9938	74.8247
	#REF!	61.7302	65.0146	74.8593
	#REF!	61.7464	65.0354	74.8938
	#REF!	61.7626	65.0561	74.9283
	#REF!	61.7788	65.0769	74.9628
	#REF!	61.795	65.0977	74.9973
	#REF!	61.8111	65.1184	75.0318
	#REF!	61.8273	65.1391	75.0663
	#REF!	61.8435	65.1599	75.1007
	#REF!	61.8596	65.1806	75.1352
	#REF!	61.8758	65.2013	75.1696
	#REF!	61.8919	65.222	75.204
	#REF!	61.908	65.2427	75.2383
	#REF!	61.9242	65.2633	75.2727
	#REF!	61.9403	65.284	75.307
	#REF!	61.9564	65.3046	75.3413
	#REF!	61.9725	65.3253	75.3756
	#REF!	61.9886	65.3459	75.4099
	#REF!	62.0046	65.3665	75.4442
	#REF!	62.0207	65.3871	75.4785
	#REF!	62.0368	65.4077	75.5127
	#REF!	62.0528	65.4283	75.5469
	#REF!	62.0689	65.4489	75.5811
	#REF!	62.0849	65.4695	75.6153
	#REF!	62.101	65.49	75.6495
	#REF!	62.117	65.5106	75.6836
	#REF!	62.133	65.5311	75.7178
	#REF!	62.149	65.5516	75.7519
	#REF!	62.165	65.5721	75.786
	#REF!	62.181	65.5926	75.82
	#REF!	62.197	65.6131	75.8541
	#REF!	62.2129	65.6336	75.8882
	#REF!	62.2289	65.6541	75.9222
	#REF!	62.2449	65.6746	75.9562
	#REF!	62.2608	65.695	75.9902
	#REF!	62.2768	65.7154	76.0242
	#REF!	62.2927	65.7359	76.0581
	#REF!	62.3086	65.7563	76.0921
	#REF!	62.3245	65.7767	76.126
	#REF!	62.3404	65.7971	76.1599
	#REF!	62.3563	65.8175	76.1938
	#REF!	62.3722	65.8379	76.2277
	#REF!	62.3881	65.8582	76.2615
	#REF!	62.404	65.8786	76.2954
	#REF!	62.4199	65.8989	76.3292
	#REF!	62.4357	65.9193	76.363
	#REF!	62.4516	65.9396	76.3968
	#REF!	62.4674	65.9599	76.4306
	#REF!	62.4832	65.9802	76.4643
	#REF!	62.4991	66.0005	76.4981
	#REF!	62.5149	66.0208	76.5318
	#REF!	62.5307	66.0411	76.5655
	#REF!	62.5465	66.0613	76.5992
	#REF!	62.5623	66.0816	76.6328
	#REF!	62.5781	66.1018	76.6665
	#REF!	62.5939	66.1221	76.7001
	#REF!	62.6096	66.1423	76.7338
	#REF!	62.6254	66.1625	76.7674
	#REF!	62.6411	66.1827	76.8009
	#REF!	62.6569	66.2029	76.8345
	#REF!	62.6726	66.2231	76.8681
	#REF!	62.6883	66.2432	76.9016
	#REF!	62.7041	66.2634	76.9351
	#REF!	62.7198	66.2836	76.9686
	#REF!	62.7355	66.3037	77.0021
	#REF!	62.7512	66.3238	77.0356
	#REF!	62.7669	66.3439	77.069
	#REF!	62.7825	66.364	77.1024
	#REF!	62.7982	66.3841	77.1358
	#REF!	62.8139	66.4042	77.1692
	#REF!	62.8295	66.4243	77.2026
	#REF!	62.8452	66.4444	77.236
	#REF!	62.8608	66.4644	77.2693
	#REF!	62.8765	66.4845	77.3027
	#REF!	62.8921	66.5045	77.336
	#REF!	62.9077	66.5245	77.3693
	#REF!	62.9233	66.5446	77.4025
	#REF!	62.9389	66.5646	77.4358
	#REF!	62.9545	66.5846	77.4691
	#REF!	62.9701	66.6045	77.5023
	#REF!	62.9856	66.6245	77.5355
	#REF!	63.0012	66.6445	77.5687
	#REF!	63.0168	66.6644	77.6019
	#REF!	63.0323	66.6844	77.635
	#REF!	63.0479	66.7043	77.6682
	#REF!	63.0634	66.7242	77.7013
	#REF!	63.0789	66.7441	77.7344
	#REF!	63.0944	66.764	77.7675
	#REF!	63.11	66.7839	77.8006
	#REF!	63.1255	66.8038	77.8336
	#REF!	63.141	66.8237	77.8667
	#REF!	63.1564	66.8435	77.8997
	#REF!	63.1719	66.8634	77.9327
	#REF!	63.1874	66.8832	77.9657
	#REF!	63.2028	66.9031	77.9987
	#REF!	63.2183	66.9229	78.0316
	#REF!	63.2337	66.9427	78.0646
	#REF!	63.2492	66.9625	78.0975
	#REF!	63.2646	66.9823	78.1304
	#REF!	63.28	67.0021	78.1633
	#REF!	63.2955	67.0218	78.1961
	#REF!	63.3109	67.0416	78.229
	#REF!	63.3263	67.0613	78.2618
	#REF!	63.3416	67.0811	78.2947
	#REF!	63.357	67.1008	78.3275
	#REF!	63.3724	67.1205	78.3603
	#REF!	63.3878	67.1402	78.393
	#REF!	63.4031	67.1599	78.4258
	#REF!	63.4185	67.1796	78.4585
	#REF!	63.4338	67.1993	78.4912
	#REF!	63.4491	67.219	78.524
	#REF!	63.4645	67.2386	78.5566
	#REF!	63.4798	67.2583	78.5893
	#REF!	63.4951	67.2779	78.622
	#REF!	63.5104	67.2975	78.6546
	#REF!	63.5257	67.3171	78.6872
	#REF!	63.541	67.3367	78.7198
	#REF!	63.5563	67.3563	78.7524
	#REF!	63.5715	67.3759	78.785
	#REF!	63.5868	67.3955	78.8175
	#REF!	63.602	67.4151	78.8501
	#REF!	63.6173	67.4346	78.8826
	#REF!	63.6325	67.4542	78.9151
	#REF!	63.6478	67.4737	78.9476
	#REF!	63.663	67.4932	78.9801
	#REF!	63.6782	67.5127	79.0125
	#REF!	63.6934	67.5322	79.0449
	#REF!	63.7086	67.5517	79.0774
	#REF!	63.7238	67.5712	79.1098
	#REF!	63.739	67.5907	79.1422
	#REF!	63.7542	67.6102	79.1745
	#REF!	63.7693	67.6296	79.2069
	#REF!	63.7845	67.6491	79.2392
	#REF!	63.7996	67.6685	79.2715
	#REF!	63.8148	67.6879	79.3038
	#REF!	63.8299	67.7073	79.3361
	#REF!	63.845	67.7267	79.3684
	#REF!	63.8602	67.7461	79.4007
	#REF!	63.8753	67.7655	79.4329
	#REF!	63.8904	67.7849	79.4651
	#REF!	63.9055	67.8042	79.4973
	#REF!	63.9206	67.8236	79.5295
	#REF!	63.9356	67.8429	79.5617
	#REF!	63.9507	67.8623	79.5938
	#REF!	63.9658	67.8816	79.626
	#REF!	63.9808	67.9009	79.6581
	#REF!	63.9959	67.9202	79.6902
	#REF!	64.0109	67.9395	79.7223
	#REF!	64.026	67.9588	79.7543
	#REF!	64.041	67.978	79.7864
	#REF!	64.056	67.9973	79.8184
	#REF!	64.071	68.0166	79.8505
	#REF!	64.086	68.0358	79.8825
	#REF!	64.101	68.055	79.9144
	#REF!	64.116	68.0743	79.9464
	#REF!	64.131	68.0935	79.9784
	#REF!	64.1459	68.1127	80.0103
	#REF!	64.1609	68.1319	80.0422
	#REF!	64.1758	68.151	80.0741
	#REF!	64.1908	68.1702	80.106
	#REF!	64.2057	68.1894	80.1379
	#REF!	64.2207	68.2085	80.1698
	#REF!	64.2356	68.2277	80.2016
	#REF!	64.2505	68.2468	80.2334
	#REF!	64.2654	68.2659	80.2652
	#REF!	64.2803	68.285	80.297
	#REF!	64.2952	68.3041	80.3288
	#REF!	64.3101	68.3232	80.3605
	#REF!	64.325	68.3423	80.3923
	#REF!	64.3398	68.3614	80.424
	#REF!	64.3547	68.3804	80.4557
	#REF!	64.3695	68.3995	80.4874
	#REF!	64.3844	68.4185	80.5191
	#REF!	64.3992	68.4376	80.5507
	#REF!	64.4141	68.4566	80.5824
	#REF!	64.4289	68.4756	80.614
	#REF!	64.4437	68.4946	80.6456
	#REF!	64.4585	68.5136	80.6772
	#REF!	64.4733	68.5326	80.7088
	#REF!	64.4881	68.5516	80.7403
	#REF!	64.5029	68.5705	80.7719
	#REF!	64.5176	68.5895	80.8034
	#REF!	64.5324	68.6084	80.8349
	#REF!	64.5472	68.6273	80.8664
	#REF!	64.5619	68.6463	80.8979
	#REF!	64.5767	68.6652	80.9294
	#REF!	64.5914	68.6841	80.9608
	#REF!	64.6061	68.703	80.9922
	#REF!	64.6208	68.7219	81.0236
	#REF!	64.6356	68.7407	81.055
	#REF!	64.6503	68.7596	81.0864
	#REF!	64.665	68.7785	81.1178
	#REF!	64.6797	68.7973	81.1491
	#REF!	64.6943	68.8161	81.1805
	#REF!	64.709	68.835	81.2118
	#REF!	64.7237	68.8538	81.2431
	#REF!	64.7383	68.8726	81.2744
	#REF!	64.753	68.8914	81.3056
	#REF!	64.7676	68.9102	81.3369
	#REF!	64.7823	68.9289	81.3681
	#REF!	64.7969	68.9477	81.3993
	#REF!	64.8115	68.9664	81.4305
	#REF!	64.8261	68.9852	81.4617
	#REF!	64.8407	69.0039	81.4929
	#REF!	64.8553	69.0227	81.524
	#REF!	64.8699	69.0414	81.5552
	#REF!	64.8845	69.0601	81.5863
	#REF!	64.8991	69.0788	81.6174
	#REF!	64.9136	69.0975	81.6485
	#REF!	64.9282	69.1161	81.6795
	#REF!	64.9427	69.1348	81.7106
	#REF!	64.9573	69.1535	81.7416
	#REF!	64.9718	69.1721	81.7727
	#REF!	64.9864	69.1907	81.8037
	#REF!	65.0009	69.2094	81.8346
	#REF!	65.0154	69.228	81.8656
	#REF!	65.0299	69.2466	81.8966
	#REF!	65.0444	69.2652	81.9275
	#REF!	65.0589	69.2838	81.9584
	#REF!	65.0734	69.3024	81.9893
	#REF!	65.0878	69.3209	82.0202
	#REF!	65.1023	69.3395	82.0511
	#REF!	65.1168	69.358	82.082
	#REF!	65.1312	69.3766	82.1128
	#REF!	65.1457	69.3951	82.1436
	#REF!	65.1601	69.4136	82.1745
	#REF!	65.1745	69.4321	82.2053
	#REF!	65.1889	69.4506	82.236
	#REF!	65.2034	69.4691	82.2668
	#REF!	65.2178	69.4876	82.2975
	#REF!	65.2322	69.5061	82.3283
	#REF!	65.2465	69.5245	82.359
	#REF!	65.2609	69.543	82.3897
	#REF!	65.2753	69.5614	82.4204
	#REF!	65.2897	69.5799	82.451
	#REF!	65.304	69.5983	82.4817
	#REF!	65.3184	69.6167	82.5123
	#REF!	65.3327	69.6351	82.5429
	#REF!	65.3471	69.6535	82.5735
	#REF!	65.3614	69.6719	82.6041
	#REF!	65.3757	69.6902	82.6347
	#REF!	65.39	69.7086	82.6652
	#REF!	65.4043	69.727	82.6958
	#REF!	65.4186	69.7453	82.7263
	#REF!	65.4329	69.7636	82.7568
	#REF!	65.4472	69.782	82.7873
	#REF!	65.4615	69.8003	82.8178
	#REF!	65.4758	69.8186	82.8482
	#REF!	65.49	69.8369	82.8787
	#REF!	65.5043	69.8552	82.9091
	#REF!	65.5185	69.8734	82.9395
	#REF!	65.5328	69.8917	82.9699
	#REF!	65.547	69.91	83.0003
	#REF!	65.5612	69.9282	83.0306
	#REF!	65.5754	69.9465	83.061
	#REF!	65.5896	69.9647	83.0913
	#REF!	65.6038	69.9829	83.1216
	#REF!	65.618	70.0011	83.1519
	#REF!	65.6322	70.0193	83.1822
	#REF!	65.6464	70.0375	83.2125
	#REF!	65.6606	70.0557	83.2427
	#REF!	65.6747	70.0739	83.273
	#REF!	65.6889	70.092	83.3032
	#REF!	65.703	70.1102	83.3334
	#REF!	65.7172	70.1283	83.3636
	#REF!	65.7313	70.1464	83.3937
	#REF!	65.7454	70.1646	83.4239
	#REF!	65.7596	70.1827	83.454
	#REF!	65.7737	70.2008	83.4842
	#REF!	65.7878	70.2189	83.5143
	#REF!	65.8019	70.237	83.5444
	#REF!	65.8159	70.255	83.5744
	#REF!	65.83	70.2731	83.6045
	#REF!	65.8441	70.2912	83.6345
	#REF!	65.8582	70.3092	83.6646
	#REF!	65.8722	70.3272	83.6946
	#REF!	65.8863	70.3453	83.7246
	#REF!	65.9003	70.3633	83.7545
	#REF!	65.9144	70.3813	83.7845
	#REF!	65.9284	70.3993	83.8145
	#REF!	65.9424	70.4173	83.8444
	#REF!	65.9564	70.4353	83.8743
	#REF!	65.9704	70.4532	83.9042
	#REF!	65.9844	70.4712	83.9341
	#REF!	65.9984	70.4891	83.964
	#REF!	66.0124	70.5071	83.9938
	#REF!	66.0264	70.525	84.0237
	#REF!	66.0403	70.5429	84.0535
	#REF!	66.0543	70.5608	84.0833
	#REF!	66.0683	70.5787	84.1131
	#REF!	66.0822	70.5966	84.1428
	#REF!	66.0961	70.6145	84.1726
	#REF!	66.1101	70.6324	84.2023
	#REF!	66.124	70.6503	84.2321
	#REF!	66.1379	70.6681	84.2618
	#REF!	66.1518	70.686	84.2915
	#REF!	66.1657	70.7038	84.3212
	#REF!	66.1796	70.7216	84.3508
	#REF!	66.1935	70.7394	84.3805
	#REF!	66.2074	70.7573	84.4101
	#REF!	66.2213	70.7751	84.4397
	#REF!	66.2351	70.7928	84.4693
	#REF!	66.249	70.8106	84.4989
	#REF!	66.2628	70.8284	84.5285
	#REF!	66.2767	70.8462	84.558
	#REF!	66.2905	70.8639	84.5876
	#REF!	66.3043	70.8816	84.6171
	#REF!	66.3182	70.8994	84.6466
	#REF!	66.332	70.9171	84.6761
	#REF!	66.3458	70.9348	84.7056
	#REF!	66.3596	70.9525	84.735
	#REF!	66.3734	70.9702	84.7645
	#REF!	66.3872	70.9879	84.7939
	#REF!	66.4009	71.0056	84.8233
	#REF!	66.4147	71.0232	84.8527
	#REF!	66.4285	71.0409	84.8821
	#REF!	66.4422	71.0585	84.9115
	#REF!	66.456	71.0762	84.9408
	#REF!	66.4697	71.0938	84.9702
	#REF!	66.4834	71.1114	84.9995
	#REF!	66.4972	71.129	85.0288
	#REF!	66.5109	71.1466	85.0581
	#REF!	66.5246	71.1642	85.0873
	#REF!	66.5383	71.1818	85.1166
	#REF!	66.552	71.1994	85.1458
	#REF!	66.5657	71.217	85.1751
	#REF!	66.5794	71.2345	85.2043
	#REF!	66.593	71.252	85.2335
	#REF!	66.6067	71.2696	85.2627
	#REF!	66.6204	71.2871	85.2918
	#REF!	66.634	71.3046	85.321
	#REF!	66.6477	71.3221	85.3501
	#REF!	66.6613	71.3396	85.3792
	#REF!	66.6749	71.3571	85.4083
	#REF!	66.6885	71.3746	85.4374
	#REF!	66.7022	71.3921	85.4665
	#REF!	66.7158	71.4095	85.4955
	#REF!	66.7294	71.427	85.5246
	#REF!	66.743	71.4444	85.5536
	#REF!	66.7565	71.4619	85.5826
	#REF!	66.7701	71.4793	85.6116
	#REF!	66.7837	71.4967	85.6406
	#REF!	66.7973	71.5141	85.6696
	#REF!	66.8108	71.5315	85.6985
	#REF!	66.8244	71.5489	85.7274
	#REF!	66.8379	71.5662	85.7563
	#REF!	66.8514	71.5836	85.7853
	#REF!	66.865	71.601	85.8141
	#REF!	66.8785	71.6183	85.843
	#REF!	66.892	71.6357	85.8719
	#REF!	66.9055	71.653	85.9007
	#REF!	66.919	71.6703	85.9295
	#REF!	66.9325	71.6876	85.9583
	#REF!	66.946	71.7049	85.9871
	#REF!	66.9595	71.7222	86.0159
	#REF!	66.9729	71.7395	86.0447
	#REF!	66.9864	71.7568	86.0734
	#REF!	66.9999	71.774	86.1022
	#REF!	67.0133	71.7913	86.1309
	#REF!	67.0267	71.8085	86.1596
	#REF!	67.0402	71.8258	86.1883
	#REF!	67.0536	71.843	86.2169
	#REF!	67.067	71.8602	86.2456
	#REF!	67.0804	71.8774	86.2742
	#REF!	67.0938	71.8946	86.3028
	#REF!	67.1072	71.9118	86.3315
	#REF!	67.1206	71.929	86.3601
	#REF!	67.134	71.9462	86.3886
	#REF!	67.1474	71.9633	86.4172
	#REF!	67.1608	71.9805	86.4457
	#REF!	67.1741	71.9976	86.4743
	#REF!	67.1875	72.0148	86.5028
	#REF!	67.2008	72.0319	86.5313
	#REF!	67.2142	72.049	86.5598
	#REF!	67.2275	72.0661	86.5883
	#REF!	67.2408	72.0832	86.6167
	#REF!	67.2541	72.1003	86.6452
	#REF!	67.2675	72.1174	86.6736
	#REF!	67.2808	72.1345	86.702
	#REF!	67.2941	72.1515	86.7304
	#REF!	67.3073	72.1686	86.7588
	#REF!	67.3206	72.1856	86.7871
	#REF!	67.3339	72.2027	86.8155
	#REF!	67.3472	72.2197	86.8438
	#REF!	67.3604	72.2367	86.8721
	#REF!	67.3737	72.2537	86.9004
	#REF!	67.3869	72.2707	86.9287
	#REF!	67.4002	72.2877	86.957
	#REF!	67.4134	72.3047	86.9853
	#REF!	67.4266	72.3217	87.0135
	#REF!	67.4399	72.3386	87.0417
	#REF!	67.4531	72.3556	87.07
	#REF!	67.4663	72.3725	87.0981
	#REF!	67.4795	72.3895	87.1263
	#REF!	67.4927	72.4064	87.1545
	#REF!	67.5058	72.4233	87.1827
	#REF!	67.519	72.4402	87.2108
	#REF!	67.5322	72.4571	87.2389
	#REF!	67.5454	72.474	87.267
	#REF!	67.5585	72.4909	87.2951
	#REF!	67.5717	72.5077	87.3232
	#REF!	67.5848	72.5246	87.3513
	#REF!	67.5979	72.5415	87.3793
	#REF!	67.6111	72.5583	87.4073
	#REF!	67.6242	72.5751	87.4354
	#REF!	67.6373	72.592	87.4634
	#REF!	67.6504	72.6088	87.4913
	#REF!	67.6635	72.6256	87.5193
	#REF!	67.6766	72.6424	87.5473
	#REF!	67.6897	72.6592	87.5752
	#REF!	67.7027	72.676	87.6031
	#REF!	67.7158	72.6927	87.6311
	#REF!	67.7289	72.7095	87.6589
	#REF!	67.7419	72.7262	87.6868
	#REF!	67.755	72.743	87.7147
	#REF!	67.768	72.7597	87.7425
	#REF!	67.7811	72.7764	87.7704
	#REF!	67.7941	72.7932	87.7982
	#REF!	67.8071	72.8099	87.826
	#REF!	67.8201	72.8266	87.8538
	#REF!	67.8331	72.8433	87.8816
	#REF!	67.8461	72.8599	87.9093
	#REF!	67.8591	72.8766	87.9371
	#REF!	67.8721	72.8933	87.9648
	#REF!	67.8851	72.9099	87.9925
	#REF!	67.8981	72.9266	88.0202
	#REF!	67.911	72.9432	88.0479
	#REF!	67.924	72.9598	88.0756
	#REF!	67.9369	72.9765	88.1033
	#REF!	67.9499	72.9931	88.1309
	#REF!	67.9628	73.0097	88.1585
	#REF!	67.9757	73.0263	88.1861
	#REF!	67.9887	73.0428	88.2137
	#REF!	68.0016	73.0594	88.2413
	#REF!	68.0145	73.076	88.2689
	#REF!	68.0274	73.0925	88.2964
	#REF!	68.0403	73.1091	88.324
	#REF!	68.0532	73.1256	88.3515
	#REF!	68.0661	73.1422	88.379
	#REF!	68.0789	73.1587	88.4065
	#REF!	68.0918	73.1752	88.434
	#REF!	68.1047	73.1917	88.4614
	#REF!	68.1175	73.2082	88.4889
	#REF!	68.1304	73.2247	88.5163
	#REF!	68.1432	73.2411	88.5437
	#REF!	68.156	73.2576	88.5712
	#REF!	68.1689	73.2741	88.5985
	#REF!	68.1817	73.2905	88.6259
	#REF!	68.1945	73.3069	88.6533
	#REF!	68.2073	73.3234	88.6806
	#REF!	68.2201	73.3398	88.708
	#REF!	68.2329	73.3562	88.7353
	#REF!	68.2457	73.3726	88.7626
	#REF!	68.2584	73.389	88.7899
	#REF!	68.2712	73.4054	88.8171
	#REF!	68.284	73.4218	88.8444
	#REF!	68.2967	73.4381	88.8716
	#REF!	68.3095	73.4545	88.8989
	#REF!	68.3222	73.4709	88.9261
	#REF!	68.3349	73.4872	88.9533
	#REF!	68.3477	73.5035	88.9804
	#REF!	68.3604	73.5199	89.0076
	#REF!	68.3731	73.5362	89.0348
	#REF!	68.3858	73.5525	89.0619
	#REF!	68.3985	73.5688	89.089
	#REF!	68.4112	73.5851	89.1161
	#REF!	68.4239	73.6013	89.1432
	#REF!	68.4366	73.6176	89.1703
	#REF!	68.4493	73.6339	89.1974
	#REF!	68.4619	73.6501	89.2244
	#REF!	68.4746	73.6664	89.2515
	#REF!	68.4872	73.6826	89.2785
	#REF!	68.4999	73.6988	89.3055
	#REF!	68.5125	73.7151	89.3325
	#REF!	68.5251	73.7313	89.3595
	#REF!	68.5378	73.7475	89.3864
	#REF!	68.5504	73.7637	89.4134
	#REF!	68.563	73.7798	89.4403
	#REF!	68.5756	73.796	89.4672
	#REF!	68.5882	73.8122	89.4941
	#REF!	68.6008	73.8283	89.521
	#REF!	68.6134	73.8445	89.5479
	#REF!	68.626	73.8606	89.5747
	#REF!	68.6385	73.8768	89.6016
	#REF!	68.6511	73.8929	89.6284
	#REF!	68.6636	73.909	89.6552
	#REF!	68.6762	73.9251	89.682
	#REF!	68.6887	73.9412	89.7088
	#REF!	68.7013	73.9573	89.7356
	#REF!	68.7138	73.9734	89.7624
	#REF!	68.7263	73.9894	89.7891
	#REF!	68.7388	74.0055	89.8158
	#REF!	68.7513	74.0215	89.8425
	#REF!	68.7638	74.0376	89.8692
	#REF!	68.7763	74.0536	89.8959
	#REF!	68.7888	74.0696	89.9226
	#REF!	68.8013	74.0857	89.9493
	#REF!	68.8138	74.1017	89.9759
	#REF!	68.8263	74.1177	90.0025
	#REF!	68.8387	74.1337	90.0291
	#REF!	68.8512	74.1496	90.0557
	#REF!	68.8636	74.1656	90.0823
	#REF!	68.8761	74.1816	90.1089
	#REF!	68.8885	74.1975	90.1354
	#REF!	68.9009	74.2135	90.162
	#REF!	68.9133	74.2294	90.1885
	#REF!	68.9258	74.2454	90.215
	#REF!	68.9382	74.2613	90.2415
	#REF!	68.9506	74.2772	90.268
	#REF!	68.963	74.2931	90.2945
	#REF!	68.9753	74.309	90.3209
	#REF!	68.9877	74.3249	90.3474
	#REF!	69.0001	74.3407	90.3738
	#REF!	69.0125	74.3566	90.4002
	#REF!	69.0248	74.3725	90.4266
	#REF!	69.0372	74.3883	90.453
	#REF!	69.0495	74.4042	90.4794
	#REF!	69.0619	74.42	90.5057
	#REF!	69.0742	74.4358	90.532
	#REF!	69.0865	74.4517	90.5584
	#REF!	69.0988	74.4675	90.5847
	#REF!	69.1112	74.4833	90.611
	#REF!	69.1235	74.4991	90.6373
	#REF!	69.1358	74.5148	90.6635
	#REF!	69.1481	74.5306	90.6898
	#REF!	69.1603	74.5464	90.716
	#REF!	69.1726	74.5621	90.7422
	#REF!	69.1849	74.5779	90.7684
	#REF!	69.1972	74.5936	90.7946
	#REF!	69.2094	74.6094	90.8208
	#REF!	69.2217	74.6251	90.847
	#REF!	69.2339	74.6408	90.8731
	#REF!	69.2462	74.6565	90.8993
	#REF!	69.2584	74.6722	90.9254
	#REF!	69.2706	74.6879	90.9515
	#REF!	69.2828	74.7036	90.9776
	#REF!	69.295	74.7192	91.0037
	#REF!	69.3072	74.7349	91.0298
	#REF!	69.3194	74.7506	91.0558
	#REF!	69.3316	74.7662	91.0818
	#REF!	69.3438	74.7818	91.1079
	#REF!	69.356	74.7975	91.1339
	#REF!	69.3682	74.8131	91.1599
	#REF!	69.3803	74.8287	91.1859
	#REF!	69.3925	74.8443	91.2118
	#REF!	69.4047	74.8599	91.2378
	#REF!	69.4168	74.8755	91.2637
	#REF!	69.4289	74.8911	91.2896
	#REF!	69.4411	74.9066	91.3155
	#REF!	69.4532	74.9222	91.3414
	#REF!	69.4653	74.9377	91.3673
	#REF!	69.4774	74.9533	91.3932
	#REF!	69.4895	74.9688	91.419
	#REF!	69.5016	74.9844	91.4449
	#REF!	69.5137	74.9999	91.4707
	#REF!	69.5258	75.0154	91.4965
	#REF!	69.5379	75.0309	91.5223
	#REF!	69.55	75.0464	91.5481
	#REF!	69.562	75.0619	91.5739
	#REF!	69.5741	75.0773	91.5996
	#REF!	69.5861	75.0928	91.6254
	#REF!	69.5982	75.1083	91.6511
	#REF!	69.6102	75.1237	91.6768
	#REF!	69.6223	75.1392	91.7025
	#REF!	69.6343	75.1546	91.7282
	#REF!	69.6463	75.17	91.7539
	#REF!	69.6583	75.1854	91.7795
	#REF!	69.6703	75.2008	91.8052
	#REF!	69.6823	75.2162	91.8308
	#REF!	69.6943	75.2316	91.8564
	#REF!	69.7063	75.247	91.882
	#REF!	69.7183	75.2624	91.9076
	#REF!	69.7303	75.2778	91.9332
	#REF!	69.7422	75.2931	91.9587
	#REF!	69.7542	75.3085	91.9843
	#REF!	69.7662	75.3238	92.0098
	#REF!	69.7781	75.3391	92.0353
	#REF!	69.79	75.3545	92.0608
	#REF!	69.802	75.3698	92.0863
	#REF!	69.8139	75.3851	92.1118
	#REF!	69.8258	75.4004	92.1372
	#REF!	69.8377	75.4157	92.1627
	#REF!	69.8497	75.431	92.1881
	#REF!	69.8616	75.4462	92.2135
	#REF!	69.8735	75.4615	92.2389
	#REF!	69.8853	75.4768	92.2643
	#REF!	69.8972	75.492	92.2897
	#REF!	69.9091	75.5072	92.315
	#REF!	69.921	75.5225	92.3404
	#REF!	69.9328	75.5377	92.3657
	#REF!	69.9447	75.5529	92.391
	#REF!	69.9565	75.5681	92.4164
	#REF!	69.9684	75.5833	92.4416
	#REF!	69.9802	75.5985	92.4669
	#REF!	69.9921	75.6137	92.4922
	#REF!	70.0039	75.6289	92.5174
	#REF!	70.0157	75.644	92.5427
	#REF!	70.0275	75.6592	92.5679
	#REF!	70.0393	75.6743	92.5931
	#REF!	70.0511	75.6895	92.6183
	#REF!	70.0629	75.7046	92.6435
	#REF!	70.0747	75.7197	92.6686
	#REF!	70.0865	75.7349	92.6938
	#REF!	70.0982	75.75	92.7189
	#REF!	70.11	75.7651	92.7441
	#REF!	70.1218	75.7801	92.7692
	#REF!	70.1335	75.7952	92.7943
	#REF!	70.1453	75.8103	92.8194
	#REF!	70.157	75.8254	92.8444
	#REF!	70.1687	75.8404	92.8695
	#REF!	70.1805	75.8555	92.8945
	#REF!	70.1922	75.8705	92.9195
	#REF!	70.2039	75.8856	92.9446
	#REF!	70.2156	75.9006	92.9696
	#REF!	70.2273	75.9156	92.9946
	#REF!	70.239	75.9306	93.0195
	#REF!	70.2507	75.9456	93.0445
	#REF!	70.2624	75.9606	93.0694
	#REF!	70.274	75.9756	93.0944
	#REF!	70.2857	75.9905	93.1193
	#REF!	70.2974	76.0055	93.1442
	#REF!	70.309	76.0205	93.1691
	#REF!	70.3207	76.0354	93.194
	#REF!	70.3323	76.0504	93.2188
	#REF!	70.344	76.0653	93.2437
	#REF!	70.3556	76.0802	93.2685
	#REF!	70.3672	76.0951	93.2933
	#REF!	70.3788	76.1101	93.3181
	#REF!	70.3905	76.125	93.3429
	#REF!	70.4021	76.1398	93.3677
	#REF!	70.4137	76.1547	93.3925
	#REF!	70.4253	76.1696	93.4172
	#REF!	70.4368	76.1845	93.442
	#REF!	70.4484	76.1993	93.4667
	#REF!	70.46	76.2142	93.4914
	#REF!	70.4716	76.229	93.5161
	#REF!	70.4831	76.2439	93.5408
	#REF!	70.4947	76.2587	93.5655
	#REF!	70.5062	76.2735	93.5901
	#REF!	70.5178	76.2883	93.6148
	#REF!	70.5293	76.3031	93.6394
	#REF!	70.5408	76.3179	93.664
	#REF!	70.5523	76.3327	93.6886
	#REF!	70.5639	76.3475	93.7132
	#REF!	70.5754	76.3623	93.7378
	#REF!	70.5869	76.377	93.7623
	#REF!	70.5984	76.3918	93.7869
	#REF!	70.6099	76.4065	93.8114
	#REF!	70.6214	76.4213	93.836
	#REF!	70.6328	76.436	93.8605
	#REF!	70.6443	76.4507	93.885
	#REF!	70.6558	76.4654	93.9094
	#REF!	70.6672	76.4801	93.9339
	#REF!	70.6787	76.4948	93.9584
	#REF!	70.6901	76.5095	93.9828
	#REF!	70.7016	76.5242	94.0072
	#REF!	70.713	76.5389	94.0316
	#REF!	70.7244	76.5535	94.056
	#REF!	70.7358	76.5682	94.0804
	#REF!	70.7473	76.5828	94.1048
	#REF!	70.7587	76.5975	94.1292
	#REF!	70.7701	76.6121	94.1535
	#REF!	70.7815	76.6267	94.1778
	#REF!	70.7929	76.6413	94.2022
	#REF!	70.8042	76.656	94.2265
	#REF!	70.8156	76.6706	94.2508
	#REF!	70.827	76.6851	94.275
	#REF!	70.8384	76.6997	94.2993
	#REF!	70.8497	76.7143	94.3235
	#REF!	70.8611	76.7289	94.3478
	#REF!	70.8724	76.7434	94.372
	#REF!	70.8838	76.758	94.3962
	#REF!	70.8951	76.7725	94.4204
	#REF!	70.9064	76.7871	94.4446
	#REF!	70.9177	76.8016	94.4688
	#REF!	70.929	76.8161	94.4929
	#REF!	70.9404	76.8306	94.5171
	#REF!	70.9517	76.8451	94.5412
	#REF!	70.963	76.8596	94.5653
	#REF!	70.9742	76.8741	94.5894
	#REF!	70.9855	76.8886	94.6135
	#REF!	70.9968	76.9031	94.6376
	#REF!	71.0081	76.9175	94.6617
	#REF!	71.0193	76.932	94.6857
	#REF!	71.0306	76.9464	94.7097
	#REF!	71.0419	76.9609	94.7338
	#REF!	71.0531	76.9753	94.7578
	#REF!	71.0643	76.9897	94.7818
	#REF!	71.0756	77.0041	94.8058
	#REF!	71.0868	77.0186	94.8297
	#REF!	71.098	77.033	94.8537
	#REF!	71.1092	77.0473	94.8776
	#REF!	71.1204	77.0617	94.9016
	#REF!	71.1316	77.0761	94.9255
	#REF!	71.1428	77.0905	94.9494
	#REF!	71.154	77.1048	94.9733
	#REF!	71.1652	77.1192	94.9972
	#REF!	71.1764	77.1335	95.021
	#REF!	71.1876	77.1479	95.0449
	#REF!	71.1987	77.1622	95.0687
	#REF!	71.2099	77.1765	95.0925
	#REF!	71.221	77.1908	95.1163
	#REF!	71.2322	77.2051	95.1401
	#REF!	71.2433	77.2194	95.1639
	#REF!	71.2545	77.2337	95.1877
	#REF!	71.2656	77.248	95.2114
	#REF!	71.2767	77.2623	95.2352
	#REF!	71.2878	77.2765	95.2589
	#REF!	71.2989	77.2908	95.2826
	#REF!	71.3101	77.305	95.3063
	#REF!	71.3211	77.3193	95.33
	#REF!	71.3322	77.3335	95.3537
	#REF!	71.3433	77.3477	95.3774
	#REF!	71.3544	77.362	95.401
	#REF!	71.3655	77.3762	95.4247
	#REF!	71.3765	77.3904	95.4483
	#REF!	71.3876	77.4046	95.4719
	#REF!	71.3987	77.4187	95.4955
	#REF!	71.4097	77.4329	95.5191
	#REF!	71.4208	77.4471	95.5427
	#REF!	71.4318	77.4613	95.5662
	#REF!	71.4428	77.4754	95.5898
	#REF!	71.4538	77.4896	95.6133
	#REF!	71.4649	77.5037	95.6368
	#REF!	71.4759	77.5178	95.6603
	#REF!	71.4869	77.5319	95.6838
	#REF!	71.4979	77.5461	95.7073
	#REF!	71.5089	77.5602	95.7308
	#REF!	71.5199	77.5743	95.7542
	#REF!	71.5308	77.5884	95.7777
	#REF!	71.5418	77.6024	95.8011
	#REF!	71.5528	77.6165	95.8245
	#REF!	71.5637	77.6306	95.8479
	#REF!	71.5747	77.6447	95.8713
	#REF!	71.5857	77.6587	95.8947
	#REF!	71.5966	77.6728	95.9181
	#REF!	71.6075	77.6868	95.9414
	#REF!	71.6185	77.7008	95.9647
	#REF!	71.6294	77.7148	95.9881
	#REF!	71.6403	77.7289	96.0114
	#REF!	71.6512	77.7429	96.0347
	#REF!	71.6621	77.7569	96.058
	#REF!	71.673	77.7708	96.0812
	#REF!	71.6839	77.7848	96.1045
	#REF!	71.6948	77.7988	96.1277
	#REF!	71.7057	77.8128	96.151
	#REF!	71.7166	77.8267	96.1742
	#REF!	71.7275	77.8407	96.1974
	#REF!	71.7383	77.8546	96.2206
	#REF!	71.7492	77.8686	96.2438
	#REF!	71.7601	77.8825	96.2669
	#REF!	71.7709	77.8964	96.2901
	#REF!	71.7817	77.9103	96.3132
	#REF!	71.7926	77.9242	96.3364
	#REF!	71.8034	77.9381	96.3595
	#REF!	71.8142	77.952	96.3826
	#REF!	71.8251	77.9659	96.4057
	#REF!	71.8359	77.9798	96.4288
	#REF!	71.8467	77.9936	96.4518
	#REF!	71.8575	78.0075	96.4749
	#REF!	71.8683	78.0214	96.4979
	#REF!	71.8791	78.0352	96.5209
	#REF!	71.8898	78.049	96.544
	#REF!	71.9006	78.0629	96.567
	#REF!	71.9114	78.0767	96.59
	#REF!	71.9221	78.0905	96.6129
	#REF!	71.9329	78.1043	96.6359
	#REF!	71.9437	78.1181	96.6588
	#REF!	71.9544	78.1319	96.6818
	#REF!	71.9651	78.1457	96.7047
	#REF!	71.9759	78.1594	96.7276
	#REF!	71.9866	78.1732	96.7505
	#REF!	71.9973	78.187	96.7734
	#REF!	72.008	78.2007	96.7963
	#REF!	72.0188	78.2145	96.8191
	#REF!	72.0295	78.2282	96.842
	#REF!	72.0402	78.2419	96.8648
	#REF!	72.0508	78.2556	96.8876
	#REF!	72.0615	78.2694	96.9104
	#REF!	72.0722	78.2831	96.9332
	#REF!	72.0829	78.2968	96.956
	#REF!	72.0936	78.3105	96.9788
	#REF!	72.1042	78.3241	97.0015
	#REF!	72.1149	78.3378	97.0243
	#REF!	72.1255	78.3515	97.047
	#REF!	72.1362	78.3651	97.0697
	#REF!	72.1468	78.3788	97.0924
	#REF!	72.1574	78.3924	97.1151
	#REF!	72.1681	78.4061	97.1378
	#REF!	72.1787	78.4197	97.1605
	#REF!	72.1893	78.4333	97.1831
	#REF!	72.1999	78.4469	97.2058
	#REF!	72.2105	78.4605	97.2284
	#REF!	72.2211	78.4741	97.251
	#REF!	72.2317	78.4877	97.2736
	#REF!	72.2423	78.5013	97.2962
	#REF!	72.2529	78.5149	97.3188
	#REF!	72.2635	78.5285	97.3414
	#REF!	72.274	78.542	97.3639
	#REF!	72.2846	78.5556	97.3865
	#REF!	72.2951	78.5691	97.409
	#REF!	72.3057	78.5827	97.4315
	#REF!	72.3162	78.5962	97.454
	#REF!	72.3268	78.6097	97.4765
	#REF!	72.3373	78.6232	97.499
	#REF!	72.3478	78.6367	97.5214
	#REF!	72.3584	78.6502	97.5439
	#REF!	72.3689	78.6637	97.5663
	#REF!	72.3794	78.6772	97.5887
	#REF!	72.3899	78.6907	97.6112
	#REF!	72.4004	78.7042	97.6336
	#REF!	72.4109	78.7176	97.656
	#REF!	72.4214	78.7311	97.6783
	#REF!	72.4318	78.7445	97.7007
	#REF!	72.4423	78.758	97.723
	#REF!	72.4528	78.7714	97.7454
	#REF!	72.4632	78.7848	97.7677
	#REF!	72.4737	78.7982	97.79
	#REF!	72.4842	78.8117	97.8123
	#REF!	72.4946	78.8251	97.8346
	#REF!	72.505	78.8385	97.8569
	#REF!	72.5155	78.8518	97.8792
	#REF!	72.5259	78.8652	97.9014
	#REF!	72.5363	78.8786	97.9236
	#REF!	72.5467	78.892	97.9459
	#REF!	72.5572	78.9053	97.9681
	#REF!	72.5676	78.9187	97.9903
	#REF!	72.578	78.932	98.0125
	#REF!	72.5883	78.9453	98.0346
	#REF!	72.5987	78.9587	98.0568
	#REF!	72.6091	78.972	98.079
	#REF!	72.6195	78.9853	98.1011
	#REF!	72.6299	78.9986	98.1232
	#REF!	72.6402	79.0119	98.1453
	#REF!	72.6506	79.0252	98.1674
	#REF!	72.6609	79.0385	98.1895
	#REF!	72.6713	79.0518	98.2116
	#REF!	72.6816	79.065	98.2337
	#REF!	72.692	79.0783	98.2557
	#REF!	72.7023	79.0915	98.2778
	#REF!	72.7126	79.1048	98.2998
	#REF!	72.7229	79.118	98.3218
	#REF!	72.7332	79.1313	98.3438
	#REF!	72.7435	79.1445	98.3658
	#REF!	72.7538	79.1577	98.3878
	#REF!	72.7641	79.1709	98.4097
	#REF!	72.7744	79.1841	98.4317
	#REF!	72.7847	79.1973	98.4536
	#REF!	72.795	79.2105	98.4755
	#REF!	72.8053	79.2237	98.4975
	#REF!	72.8155	79.2369	98.5194
	#REF!	72.8258	79.25	98.5413
	#REF!	72.836	79.2632	98.5631
	#REF!	72.8463	79.2763	98.585
	#REF!	72.8565	79.2895	98.6069
	#REF!	72.8668	79.3026	98.6287
	#REF!	72.877	79.3157	98.6505
	#REF!	72.8872	79.3289	98.6723
	#REF!	72.8975	79.342	98.6941
	#REF!	72.9077	79.3551	98.7159
	#REF!	72.9179	79.3682	98.7377
	#REF!	72.9281	79.3813	98.7595
	#REF!	72.9383	79.3943	98.7812
	#REF!	72.9485	79.4074	98.803
	#REF!	72.9587	79.4205	98.8247
	#REF!	72.9688	79.4336	98.8464
	#REF!	72.979	79.4466	98.8681
	#REF!	72.9892	79.4597	98.8898
	#REF!	72.9993	79.4727	98.9115
	#REF!	73.0095	79.4857	98.9332
	#REF!	73.0196	79.4988	98.9548
	#REF!	73.0298	79.5118	98.9765
	#REF!	73.0399	79.5248	98.9981
	#REF!	73.0501	79.5378	99.0197
	#REF!	73.0602	79.5508	99.0413
	#REF!	73.0703	79.5638	99.0629
	#REF!	73.0804	79.5768	99.0845
	#REF!	73.0905	79.5897	99.1061
	#REF!	73.1007	79.6027	99.1276
	#REF!	73.1108	79.6157	99.1492
	#REF!	73.1209	79.6286	99.1707
	#REF!	73.1309	79.6416	99.1922
	#REF!	73.141	79.6545	99.2138
	#REF!	73.1511	79.6674	99.2352
	#REF!	73.1612	79.6803	99.2567
	#REF!	73.1712	79.6933	99.2782
	#REF!	73.1813	79.7062	99.2997
	#REF!	73.1914	79.7191	99.3211
	#REF!	73.2014	79.732	99.3426
	#REF!	73.2115	79.7449	99.364
	#REF!	73.2215	79.7577	99.3854
	#REF!	73.2315	79.7706	99.4068
	#REF!	73.2416	79.7835	99.4282
	#REF!	73.2516	79.7963	99.4496
	#REF!	73.2616	79.8092	99.4709
	#REF!	73.2716	79.822	99.4923
	#REF!	73.2816	79.8349	99.5136
	#REF!	73.2916	79.8477	99.5349
	#REF!	73.3016	79.8605	99.5563
	#REF!	73.3116	79.8733	99.5776
	#REF!	73.3216	79.8861	99.5989
	#REF!	73.3315	79.8989	99.6201
	#REF!	73.3415	79.9117	99.6414
	#REF!	73.3515	79.9245	99.6627
	#REF!	73.3614	79.9373	99.6839
	#REF!	73.3714	79.9501	99.7051
	#REF!	73.3813	79.9628	99.7263
	#REF!	73.3913	79.9756	99.7476
	#REF!	73.4012	79.9883	99.7688
	#REF!	73.4112	80.0011	99.7899
	#REF!	73.4211	80.0138	99.8111
	#REF!	73.431	80.0266	99.8323
	#REF!	73.4409	80.0393	99.8534
	#REF!	73.4508	80.052	99.8745
	#REF!	73.4607	80.0647	99.8957
	#REF!	73.4706	80.0774	99.9168
	#REF!	73.4805	80.0901	99.9379
	#REF!	73.4904	80.1028	99.959
	#REF!	73.5003	80.1155	99.98
	#REF!	73.5102	80.1281	100.001
	#REF!	73.52	80.1408	100.022
	#REF!	73.5299	80.1535	100.043
	#REF!	73.5398	80.1661	100.064
	#REF!	73.5496	80.1788	100.085
	#REF!	73.5595	80.1914	100.106
	#REF!	73.5693	80.204	100.127
	#REF!	73.5792	80.2166	100.148
	#REF!	73.589	80.2293	100.169
	#REF!	73.5988	80.2419	100.19
	#REF!	73.6086	80.2545	100.211
	#REF!	73.6185	80.2671	100.232
	#REF!	73.6283	80.2796	100.253
	#REF!	73.6381	80.2922	100.274
	#REF!	73.6479	80.3048	100.295
	#REF!	73.6577	80.3174	100.316
	#REF!	73.6675	80.3299	100.336
	#REF!	73.6772	80.3425	100.357
	#REF!	73.687	80.355	100.378
	#REF!	73.6968	80.3676	100.399
	#REF!	73.7065	80.3801	100.42
	#REF!	73.7163	80.3926	100.441
	#REF!	73.7261	80.4051	100.461
	#REF!	73.7358	80.4176	100.482
	#REF!	73.7456	80.4301	100.503
	#REF!	73.7553	80.4426	100.524
	#REF!	73.765	80.4551	100.545
	#REF!	73.7748	80.4676	100.565
	#REF!	73.7845	80.4801	100.586
	#REF!	73.7942	80.4925	100.607
	#REF!	73.8039	80.505	100.627
	#REF!	73.8136	80.5174	100.648
	#REF!	73.8233	80.5299	100.669
	#REF!	73.833	80.5423	100.69
	#REF!	73.8427	80.5548	100.71
	#REF!	73.8524	80.5672	100.731
	#REF!	73.8621	80.5796	100.751
	#REF!	73.8717	80.592	100.772
	#REF!	73.8814	80.6044	100.793
	#REF!	73.8911	80.6168	100.813
	#REF!	73.9007	80.6292	100.834
	#REF!	73.9104	80.6416	100.854
	#REF!	73.92	80.654	100.875
	#REF!	73.9297	80.6663	100.896
	#REF!	73.9393	80.6787	100.916
	#REF!	73.9489	80.691	100.937
	#REF!	73.9586	80.7034	100.957
	#REF!	73.9682	80.7157	100.978
	#REF!	73.9778	80.7281	100.998
	#REF!	73.9874	80.7404	101.019
	#REF!	73.997	80.7527	101.039
	#REF!	74.0066	80.765	101.06
	#REF!	74.0162	80.7773	101.08
	#REF!	74.0258	80.7896	101.1
	#REF!	74.0354	80.8019	101.121
	#REF!	74.0449	80.8142	101.141
	#REF!	74.0545	80.8265	101.162
	#REF!	74.0641	80.8388	101.182
	#REF!	74.0736	80.851	101.203
	#REF!	74.0832	80.8633	101.223
	#REF!	74.0927	80.8755	101.243
	#REF!	74.1023	80.8878	101.264
	#REF!	74.1118	80.9	101.284
	#REF!	74.1213	80.9122	101.304
	#REF!	74.1309	80.9245	101.325
	#REF!	74.1404	80.9367	101.345
	#REF!	74.1499	80.9489	101.365
	#REF!	74.1594	80.9611	101.385
	#REF!	74.1689	80.9733	101.406
	#REF!	74.1784	80.9855	101.426
	#REF!	74.1879	80.9977	101.446
	#REF!	74.1974	81.0098	101.466
	#REF!	74.2069	81.022	101.487
	#REF!	74.2164	81.0342	101.507
	#REF!	74.2258	81.0463	101.527
	#REF!	74.2353	81.0585	101.547
	#REF!	74.2448	81.0706	101.567
	#REF!	74.2542	81.0827	101.588
	#REF!	74.2637	81.0949	101.608
	#REF!	74.2731	81.107	101.628
	#REF!	74.2826	81.1191	101.648
	#REF!	74.292	81.1312	101.668
	#REF!	74.3014	81.1433	101.688
	#REF!	74.3109	81.1554	101.708
	#REF!	74.3203	81.1675	101.728
	#REF!	74.3297	81.1796	101.748
	#REF!	74.3391	81.1916	101.768
	#REF!	74.3485	81.2037	101.788
	#REF!	74.3579	81.2157	101.809
	#REF!	74.3673	81.2278	101.829
	#REF!	74.3767	81.2398	101.849
	#REF!	74.3861	81.2519	101.869
	#REF!	74.3955	81.2639	101.889
	#REF!	74.4048	81.2759	101.909
	#REF!	74.4142	81.288	101.928
	#REF!	74.4236	81.3	101.948
	#REF!	74.4329	81.312	101.968
	#REF!	74.4423	81.324	101.988
	#REF!	74.4516	81.336	102.008
	#REF!	74.461	81.3479	102.028
	#REF!	74.4703	81.3599	102.048
	#REF!	74.4796	81.3719	102.068
	#REF!	74.489	81.3838	102.088
	#REF!	74.4983	81.3958	102.108
	#REF!	74.5076	81.4078	102.127
	#REF!	74.5169	81.4197	102.147
	#REF!	74.5262	81.4316	102.167
	#REF!	74.5355	81.4436	102.187
	#REF!	74.5448	81.4555	102.207
	#REF!	74.5541	81.4674	102.227
	#REF!	74.5634	81.4793	102.246
	#REF!	74.5726	81.4912	102.266
	#REF!	74.5819	81.5031	102.286
	#REF!	74.5912	81.515	102.306
	#REF!	74.6004	81.5269	102.325
	#REF!	74.6097	81.5387	102.345
	#REF!	74.619	81.5506	102.365
	#REF!	74.6282	81.5625	102.385
	#REF!	74.6374	81.5743	102.404
	#REF!	74.6467	81.5862	102.424
	#REF!	74.6559	81.598	102.444
	#REF!	74.6651	81.6099	102.463
	#REF!	74.6744	81.6217	102.483
	#REF!	74.6836	81.6335	102.502
	#REF!	74.6928	81.6453	102.522
	#REF!	74.702	81.6571	102.542
	#REF!	74.7112	81.6689	102.561
	#REF!	74.7204	81.6807	102.581
	#REF!	74.7296	81.6925	102.601
	#REF!	74.7388	81.7043	102.62
	#REF!	74.7479	81.7161	102.64
	#REF!	74.7571	81.7278	102.659
	#REF!	74.7663	81.7396	102.679
	#REF!	74.7754	81.7514	102.698
	#REF!	74.7846	81.7631	102.718
	#REF!	74.7937	81.7748	102.737
	#REF!	74.8029	81.7866	102.757
	#REF!	74.812	81.7983	102.776
	#REF!	74.8212	81.81	102.796
	#REF!	74.8303	81.8217	102.815
	#REF!	74.8394	81.8334	102.835
	#REF!	74.8486	81.8451	102.854
	#REF!	74.8577	81.8568	102.873
	#REF!	74.8668	81.8685	102.893
	#REF!	74.8759	81.8802	102.912
	#REF!	74.885	81.8919	102.932
	#REF!	74.8941	81.9036	102.951
	#REF!	74.9032	81.9152	102.97
	#REF!	74.9123	81.9269	102.99
	#REF!	74.9213	81.9385	103.009
	#REF!	74.9304	81.9502	103.028
	#REF!	74.9395	81.9618	103.048
	#REF!	74.9486	81.9734	103.067
	#REF!	74.9576	81.985	103.086
	#REF!	74.9667	81.9967	103.106
	#REF!	74.9757	82.0083	103.125
	#REF!	74.9848	82.0199	103.144
	#REF!	74.9938	82.0315	103.163
	#REF!	75.0028	82.0431	103.183
	#REF!	75.0119	82.0546	103.202
	#REF!	75.0209	82.0662	103.221
	#REF!	75.0299	82.0778	103.24
	#REF!	75.0389	82.0893	103.26
	#REF!	75.0479	82.1009	103.279
	#REF!	75.0569	82.1125	103.298
	#REF!	75.0659	82.124	103.317
	#REF!	75.0749	82.1355	103.336
	#REF!	75.0839	82.1471	103.355
	#REF!	75.0929	82.1586	103.375
	#REF!	75.1019	82.1701	103.394
	#REF!	75.1109	82.1816	103.413
	#REF!	75.1198	82.1931	103.432
	#REF!	75.1288	82.2046	103.451
	#REF!	75.1377	82.2161	103.47
	#REF!	75.1467	82.2276	103.489
	#REF!	75.1556	82.2391	103.508
	#REF!	75.1646	82.2505	103.527
	#REF!	75.1735	82.262	103.546
	#REF!	75.1825	82.2735	103.565
	#REF!	75.1914	82.2849	103.584
	#REF!	75.2003	82.2963	103.603
	#REF!	75.2092	82.3078	103.622
	#REF!	75.2181	82.3192	103.641
	#REF!	75.227	82.3306	103.66
	#REF!	75.2359	82.3421	103.679
	#REF!	75.2448	82.3535	103.698
	#REF!	75.2537	82.3649	103.717
	#REF!	75.2626	82.3763	103.736
	#REF!	75.2715	82.3877	103.755
	#REF!	75.2804	82.3991	103.774
	#REF!	75.2893	82.4104	103.793
	#REF!	75.2981	82.4218	103.812
	#REF!	75.307	82.4332	103.83
	#REF!	75.3158	82.4445	103.849
	#REF!	75.3247	82.4559	103.868
	#REF!	75.3335	82.4672	103.887
	#REF!	75.3424	82.4786	103.906
	#REF!	75.3512	82.4899	103.925
	#REF!	75.3601	82.5012	103.944
	#REF!	75.3689	82.5126	103.962
	#REF!	75.3777	82.5239	103.981
	#REF!	75.3865	82.5352	104
	#REF!	75.3953	82.5465	104.019
	#REF!	75.4041	82.5578	104.037
	#REF!	75.4129	82.5691	104.056
	#REF!	75.4217	82.5804	104.075
	#REF!	75.4305	82.5916	104.094
	#REF!	75.4393	82.6029	104.112
	#REF!	75.4481	82.6142	104.131
	#REF!	75.4569	82.6254	104.15
	#REF!	75.4656	82.6367	104.168
	#REF!	75.4744	82.6479	104.187
	#REF!	75.4832	82.6592	104.206
	#REF!	75.4919	82.6704	104.224
	#REF!	75.5007	82.6816	104.243
	#REF!	75.5094	82.6928	104.262
	#REF!	75.5182	82.7041	104.28
	#REF!	75.5269	82.7153	104.299
	#REF!	75.5356	82.7265	104.317
	#REF!	75.5444	82.7377	104.336
	#REF!	75.5531	82.7488	104.355
	#REF!	75.5618	82.76	104.373
	#REF!	75.5705	82.7712	104.392
	#REF!	75.5792	82.7824	104.41
	#REF!	75.5879	82.7935	104.429
	#REF!	75.5966	82.8047	104.447
	#REF!	75.6053	82.8158	104.466
	#REF!	75.614	82.827	104.484
	#REF!	75.6227	82.8381	104.503
	#REF!	75.6314	82.8492	104.521
	#REF!	75.64	82.8604	104.54
	#REF!	75.6487	82.8715	104.558
	#REF!	75.6574	82.8826	104.577
	#REF!	75.666	82.8937	104.595
	#REF!	75.6747	82.9048	104.613
	#REF!	75.6833	82.9159	104.632
	#REF!	75.692	82.927	104.65
	#REF!	75.7006	82.938	104.669
	#REF!	75.7092	82.9491	104.687
	#REF!	75.7179	82.9602	104.705
	#REF!	75.7265	82.9712	104.724
	#REF!	75.7351	82.9823	104.742
	#REF!	75.7437	82.9933	104.76
	#REF!	75.7523	83.0044	104.779
	#REF!	75.7609	83.0154	104.797
	#REF!	75.7695	83.0264	104.815
	#REF!	75.7781	83.0375	104.834
	#REF!	75.7867	83.0485	104.852
	#REF!	75.7953	83.0595	104.87
	#REF!	75.8039	83.0705	104.888
	#REF!	75.8125	83.0815	104.907
	#REF!	75.821	83.0925	104.925
	#REF!	75.8296	83.1035	104.943
	#REF!	75.8382	83.1144	104.961
	#REF!	75.8467	83.1254	104.98
	#REF!	75.8553	83.1364	104.998
	#REF!	75.8638	83.1473	105.016
	#REF!	75.8723	83.1583	105.034
	#REF!	75.8809	83.1692	105.052
	#REF!	75.8894	83.1802	105.071
	#REF!	75.8979	83.1911	105.089
	#REF!	75.9065	83.202	105.107
	#REF!	75.915	83.213	105.125
	#REF!	75.9235	83.2239	105.143
	#REF!	75.932	83.2348	105.161
	#REF!	75.9405	83.2457	105.179
	#REF!	75.949	83.2566	105.197
	#REF!	75.9575	83.2675	105.215
	#REF!	75.966	83.2784	105.233
	#REF!	75.9745	83.2893	105.252
	#REF!	75.9829	83.3001	105.27
	#REF!	75.9914	83.311	105.288
	#REF!	75.9999	83.3218	105.306
	#REF!	76.0083	83.3327	105.324
	#REF!	76.0168	83.3435	105.342
	#REF!	76.0252	83.3544	105.36
	#REF!	76.0337	83.3652	105.378
	#REF!	76.0421	83.3761	105.396
	#REF!	76.0506	83.3869	105.414
	#REF!	76.059	83.3977	105.432
	#REF!	76.0674	83.4085	105.449
	#REF!	76.0759	83.4193	105.467
	#REF!	76.0843	83.4301	105.485
	#REF!	76.0927	83.4409	105.503
	#REF!	76.1011	83.4517	105.521
	#REF!	76.1095	83.4625	105.539
	#REF!	76.1179	83.4732	105.557
	#REF!	76.1263	83.484	105.575
	#REF!	76.1347	83.4948	105.593
	#REF!	76.1431	83.5055	105.61
	#REF!	76.1515	83.5163	105.628
	#REF!	76.1598	83.527	105.646
	#REF!	76.1682	83.5377	105.664
	#REF!	76.1766	83.5485	105.682
	#REF!	76.1849	83.5592	105.7
	#REF!	76.1933	83.5699	105.717
	#REF!	76.2017	83.5806	105.735
	#REF!	76.21	83.5913	105.753
	#REF!	76.2184	83.602	105.771
	#REF!	76.2267	83.6127	105.788
	#REF!	76.235	83.6234	105.806
	#REF!	76.2434	83.6341	105.824
	#REF!	76.2517	83.6448	105.841
	#REF!	76.26	83.6554	105.859
	#REF!	76.2683	83.6661	105.877
	#REF!	76.2766	83.6768	105.895
	#REF!	76.2849	83.6874	105.912
	#REF!	76.2932	83.698	105.93
	#REF!	76.3015	83.7087	105.948
	#REF!	76.3098	83.7193	105.965
	#REF!	76.3181	83.7299	105.983
	#REF!	76.3264	83.7406	106
	#REF!	76.3347	83.7512	106.018
	#REF!	76.3429	83.7618	106.036
	#REF!	76.3512	83.7724	106.053
	#REF!	76.3595	83.783	106.071
	#REF!	76.3677	83.7936	106.088
	#REF!	76.376	83.8042	106.106
	#REF!	76.3842	83.8147	106.123
	#REF!	76.3925	83.8253	106.141
	#REF!	76.4007	83.8359	106.159
	#REF!	76.4089	83.8464	106.176
	#REF!	76.4172	83.857	106.194
	#REF!	76.4254	83.8675	106.211
	#REF!	76.4336	83.8781	106.229
	#REF!	76.4418	83.8886	106.246
	#REF!	76.45	83.8991	106.264
	#REF!	76.4582	83.9097	106.281
	#REF!	76.4664	83.9202	106.298
	#REF!	76.4746	83.9307	106.316
	#REF!	76.4828	83.9412	106.333
	#REF!	76.491	83.9517	106.351
	#REF!	76.4992	83.9622	106.368
	#REF!	76.5074	83.9727	106.386
	#REF!	76.5156	83.9832	106.403
	#REF!	76.5237	83.9936	106.42
	#REF!	76.5319	84.0041	106.438
	#REF!	76.54	84.0146	106.455
	#REF!	76.5482	84.025	106.472
	#REF!	76.5564	84.0355	106.49
	#REF!	76.5645	84.0459	106.507
	#REF!	76.5726	84.0564	106.524
	#REF!	76.5808	84.0668	106.542
	#REF!	76.5889	84.0772	106.559
	#REF!	76.597	84.0876	106.576
	#REF!	76.6052	84.098	106.593
	#REF!	76.6133	84.1085	106.611
	#REF!	76.6214	84.1189	106.628
	#REF!	76.6295	84.1293	106.645
	#REF!	76.6376	84.1396	106.662
	#REF!	76.6457	84.15	106.68
	#REF!	76.6538	84.1604	106.697
	#REF!	76.6619	84.1708	106.714
	#REF!	76.67	84.1812	106.731
	#REF!	76.678	84.1915	106.749
	#REF!	76.6861	84.2019	106.766
	#REF!	76.6942	84.2122	106.783
	#REF!	76.7023	84.2226	106.8
	#REF!	76.7103	84.2329	106.817
	#REF!	76.7184	84.2432	106.834
	#REF!	76.7264	84.2536	106.851
	#REF!	76.7345	84.2639	106.869
	#REF!	76.7425	84.2742	106.886
	#REF!	76.7506	84.2845	106.903
	#REF!	76.7586	84.2948	106.92
	#REF!	76.7666	84.3051	106.937
	#REF!	76.7747	84.3154	106.954
	#REF!	76.7827	84.3257	106.971
	#REF!	76.7907	84.3359	106.988
	#REF!	76.7987	84.3462	107.005
	#REF!	76.8067	84.3565	107.022
	#REF!	76.8147	84.3667	107.039
	#REF!	76.8227	84.377	107.056
	#REF!	76.8307	84.3872	107.073
	#REF!	76.8387	84.3975	107.09
	#REF!	76.8467	84.4077	107.107
	#REF!	76.8547	84.418	107.124
	#REF!	76.8626	84.4282	107.141
	#REF!	76.8706	84.4384	107.158
	#REF!	76.8786	84.4486	107.175
	#REF!	76.8865	84.4588	107.192
	#REF!	76.8945	84.469	107.209
	#REF!	76.9024	84.4792	107.226
	#REF!	76.9104	84.4894	107.243
	#REF!	76.9183	84.4996	107.259
	#REF!	76.9263	84.5098	107.276
	#REF!	76.9342	84.5199	107.293
	#REF!	76.9421	84.5301	107.31
	#REF!	76.9501	84.5403	107.327
	#REF!	76.958	84.5504	107.344
	#REF!	76.9659	84.5606	107.361
	#REF!	76.9738	84.5707	107.377
	#REF!	76.9817	84.5809	107.394
	#REF!	76.9896	84.591	107.411
	#REF!	76.9975	84.6011	107.428
	#REF!	77.0054	84.6112	107.445
	#REF!	77.0133	84.6214	107.461
	#REF!	77.0212	84.6315	107.478
	#REF!	77.0291	84.6416	107.495
	#REF!	77.0369	84.6517	107.512
	#REF!	77.0448	84.6618	107.528
	#REF!	77.0527	84.6718	107.545
	#REF!	77.0605	84.6819	107.562
	#REF!	77.0684	84.692	107.579
	#REF!	77.0762	84.7021	107.595
	#REF!	77.0841	84.7121	107.612
	#REF!	77.0919	84.7222	107.629
	#REF!	77.0998	84.7322	107.645
	#REF!	77.1076	84.7423	107.662
	#REF!	77.1154	84.7523	107.679
	#REF!	77.1233	84.7623	107.695
	#REF!	77.1311	84.7724	107.712
	#REF!	77.1389	84.7824	107.728
	#REF!	77.1467	84.7924	107.745
	#REF!	77.1545	84.8024	107.762
	#REF!	77.1623	84.8124	107.778
	#REF!	77.1701	84.8224	107.795
	#REF!	77.1779	84.8324	107.811
	#REF!	77.1857	84.8424	107.828
	#REF!	77.1935	84.8524	107.844
	#REF!	77.2013	84.8624	107.861
	#REF!	77.209	84.8723	107.878
	#REF!	77.2168	84.8823	107.894
	#REF!	77.2246	84.8922	107.911
	#REF!	77.2323	84.9022	107.927
	#REF!	77.2401	84.9121	107.944
	#REF!	77.2479	84.9221	107.96
	#REF!	77.2556	84.932	107.977
	#REF!	77.2634	84.9419	107.993
	#REF!	77.2711	84.9519	108.009
	#REF!	77.2788	84.9618	108.026
	#REF!	77.2866	84.9717	108.042
	#REF!	77.2943	84.9816	108.059
	#REF!	77.302	84.9915	108.075
	#REF!	77.3097	85.0014	108.092
	#REF!	77.3174	85.0113	108.108
	#REF!	77.3252	85.0212	108.124
	#REF!	77.3329	85.0311	108.141
	#REF!	77.3406	85.0409	108.157
	#REF!	77.3483	85.0508	108.173
	#REF!	77.356	85.0607	108.19
	#REF!	77.3636	85.0705	108.206
	#REF!	77.3713	85.0804	108.222
	#REF!	77.379	85.0902	108.239
	#REF!	77.3867	85.1	108.255
	#REF!	77.3943	85.1099	108.271
	#REF!	77.402	85.1197	108.288
	#REF!	77.4097	85.1295	108.304
	#REF!	77.4173	85.1393	108.32
	#REF!	77.425	85.1492	108.336
	#REF!	77.4326	85.159	108.353
	#REF!	77.4403	85.1688	108.369
[truncated: 13,011 more rows]
